# Supplementary material for: PrediTALE: A novel model learned from quantitative data allows for new perspectives on TALE targeting
Source: PLoS Comput Biol. 2019 Jul 11;15(7):e1007206. doi: 10.1371/journal.pcbi.1007206 (PMC6650089; doi:10.1371/journal.pcbi.1007206)
Supplement: S2 Table — (XLS) [file pcbi.1007206.s004.xls]

## Sheet: Tabelle1
	BLS279 SAMN03460243	BLS279 SAMN03460244	BLS279 SAMN03460245	BLS256 SAMN03460246	BLS256 SAMN03460247	BLS256 SAMN03460248	RS105 SAMN03460249	RS105 SAMN03460250	RS105 SAMN03460251	B8-12 SAMN03460252	B8-12 SAMN03460253	B8-12 SAMN03460254	BXOR1 SAMN03460256	BXOR1 SAMN03460257	CFBP7331 SAMN03460258	CFBP7331 SAMN03460259	CFBP7331 SAMN03460260	CFBP7341 SAMN03460261	CFBP7341 SAMN03460262	CFBP7341 SAMN03460263	CFBP7342 SAMN03460264	CFBP7342 SAMN03460265	CFBP7342 SAMN03460266	aControl SAMN03460267	aControl SAMN03460268	aControl SAMN03460269	L8 SAMN03460270	L8 SAMN03460271	L8 SAMN03460272	CFBP2286 SAMN03460273	CFBP2286 SAMN03460274	CFBP2286 SAMN03460275	B8-12 pval	B8-12 qval	B8-12 b	BLS256 pval	BLS256 qval	BLS256 b	BLS279 pval	BLS279 qval	BLS279 b	BXOR1 pval	BXOR1 qval	BXOR1 b	CFBP2286 pval	CFBP2286 qval	CFBP2286 b	CFBP7331 pval	CFBP7331 qval
ChrSy.fgenesh.gene.1	0.861878	0	1.07709	0.402651	0	1.37214	0.748709	1.84126	0	1.89882	1.21845	1.20321	0	0	2.57602	3.79721	1.33954	0.579307	0	1.78738	0.93505	0.379759	0	0.869013	1.4166	2.9681	1.91904	0.382406	1.83579	0	1.66237	2.72489	0.027417	0.0686876	-2.42798	0.000260587	0.00133589	-4.01993	0.00057916	0.00339529	-3.78828	0.034058	0.0983326	-2.60854	0.147117	0.383784	-1.59602	6.07821e-05	0.000899143
ChrSy.fgenesh.gene.10	0	0	0	0	0	0	0	0	0	0	0	0	0	0	0	0	0	0	0	0	0	0	0	0	0	0	0	0	0	0	0	0	NA	NA	NA	NA	NA	NA	NA	NA	NA	NA	NA	NA	NA	NA	NA	NA	NA
ChrSy.fgenesh.gene.11	0	0	0	0	0	0	0	0	0	0	0	0	0	0	0	0	0	0	0	0	0	0	0	0	0	0	0	0	0	0	0	0	NA	NA	NA	NA	NA	NA	NA	NA	NA	NA	NA	NA	NA	NA	NA	NA	NA
ChrSy.fgenesh.gene.12	0	0	0	0	0	0	0	0	0	0	0	0	0	0	0	0	0	0	0	0	0	0.0683517	0	0	0	0	0	0	0	0	0	0	NA	NA	NA	NA	NA	NA	NA	NA	NA	NA	NA	NA	NA	NA	NA	NA	NA
ChrSy.fgenesh.gene.13	0	0	0.304579	0	0	0.135505	0.211111	0.00984315	0	0	0.0705054	0.0452227	0.16189	0.48713	0.118425	0	0.0137046	0.114879	0	0.0514789	0	0.047728	0	0	0.178037	0	0	0.0259084	0.0677893	0.0859997	0	0.376921	NA	NA	NA	NA	NA	NA	NA	NA	NA	NA	NA	NA	NA	NA	NA	NA	NA
ChrSy.fgenesh.gene.14	0.0767816	0.49245	0.0261637	0.0391232	0.801801	0	0.0484984	1.87849	0.2717	0.271023	0.643788	0.79334	0.937412	0.188302	0	0.184476	0.0529758	0.364162	0.0848275	0.479362	0.363409	1.14387	0	13.8054	8.94674	1.86887	0.989584	0	0.0535556	0.598385	2.90741	1.03824	0.027417	0.0686876	-2.42798	0.000260587	0.00133589	-4.01993	0.00057916	0.00339529	-3.78828	0.034058	0.0983326	-2.60854	0.147117	0.383784	-1.59602	6.07821e-05	0.000899143
ChrSy.fgenesh.gene.15	0	0	0	0	0	0	0	0	0	0	0	0	0	0	0	0	0	0.13801	0	0	0	0	0	0	0	0	0	0	0	0	0	0	NA	NA	NA	NA	NA	NA	NA	NA	NA	NA	NA	NA	NA	NA	NA	NA	NA
ChrSy.fgenesh.gene.16	0	0	0	0	0	0	0	0	0	0	0	0	0	0	0	0	0	0	0	0	0	0	0	0	0	0	0	0	0	0	0	0	NA	NA	NA	NA	NA	NA	NA	NA	NA	NA	NA	NA	NA	NA	NA	NA	NA
ChrSy.fgenesh.gene.17	0	0	0	0	0	0	0	0	0	0	0	0	0	0	0	0	0	0	0	0	0	0	0	0	0	0	0	0	0	0	0	0	NA	NA	NA	NA	NA	NA	NA	NA	NA	NA	NA	NA	NA	NA	NA	NA	NA
ChrSy.fgenesh.gene.18	0.185053	0	0	0	0	0	0	0	0	0	0.117103	0	0	0	0	0	0	0	0	0	0	0	0	0.203503	0	0	0	0	0	0	0	0	NA	NA	NA	NA	NA	NA	NA	NA	NA	NA	NA	NA	NA	NA	NA	NA	NA
ChrSy.fgenesh.gene.19	0	0	0	0.0536055	0	0	0.0579649	0	0	0.0767357	0.0416828	0.0321276	0	0	0.180016	0	0.0253723	0.0655891	0	0.115299	0.0904228	0	0.0569589	0.0574218	0.143263	0	0	0	0	0	0	0	NA	NA	NA	NA	NA	NA	NA	NA	NA	NA	NA	NA	NA	NA	NA	NA	NA
ChrSy.fgenesh.gene.2	0	0	0.173573	0	0	0	0.0804363	0.0741798	0	0.0642145	0.0402923	0.116079	0.287017	0	0	0	0.0833828	0.124166	0.422069	0	0	0	0	0	0	0	0	0.0540717	0	0	0.267891	0	NA	NA	NA	NA	NA	NA	NA	NA	NA	NA	NA	NA	NA	NA	NA	NA	NA
ChrSy.fgenesh.gene.20	0	0	0	0	0	0	0	0	0	0	0	0	0	0	0	0	0	0	0	0	0	0	0	0	0	0	0	0	0	0	0	0	NA	NA	NA	NA	NA	NA	NA	NA	NA	NA	NA	NA	NA	NA	NA	NA	NA
ChrSy.fgenesh.gene.21	0.24377	0.1489	0.047466	1.02917	0	0.284697	0.131978	0.162284	0.0410765	0.316086	0.0991662	0.114276	0.113377	0.341618	0.498297	0	0.168712	0.289039	0.153894	0.0724714	0.253575	0.234297	0.0972059	0.153185	0.374565	0.242179	0	0.118293	1.02019	0.0603104	0.146517	0.188357	NA	NA	NA	NA	NA	NA	NA	NA	NA	NA	NA	NA	NA	NA	NA	NA	NA
ChrSy.fgenesh.gene.22	0.193093	0.068915	0.171063	0.100219	0.303735	0.145006	0.142987	0.0661127	0.143857	0	0.066433	0.0643833	0.0595629	0	0.266357	0	0.0884731	0.109578	0.234342	0.177232	0.136927	0	0.0872833	0.25697	0	0.349263	0	0.147215	0.264508	0.219933	0.0811929	0.0730782	0.36307	0.50744	-0.951916	0.549025	0.667589	0.627146	0.688993	0.799128	0.418872	0.248047	0.412147	-1.35163	0.811432	0.917993	0.249697	0.685595	0.816329
ChrSy.fgenesh.gene.23	0	0	0.368404	0.135711	0	0	0.0601116	0	0.392382	0.543436	0.26759	0.336557	0.260969	0	0.0843872	1.44464	0.221851	0	0.152084	0.199555	0.158782	0.0823999	0.979894	0.491342	0.157842	0.721991	0.000733115	0.297245	0	0	0	0	NA	NA	NA	NA	NA	NA	NA	NA	NA	NA	NA	NA	NA	NA	NA	NA	NA
ChrSy.fgenesh.gene.24	0	0	0	0	0	0	0	0	0	0	0	0	0	0	0	0	0	0	0	0	0	0	0	0	0	0	0	0	0	0	0	0	NA	NA	NA	NA	NA	NA	NA	NA	NA	NA	NA	NA	NA	NA	NA	NA	NA
ChrSy.fgenesh.gene.25	2.1611	2.44598	2.07926	2.33188	2.65501	2.59817	3.53304	1.18481	2.84899	2.1795	0.965333	1.76133	0.827748	1.24705	2.42534	1.22171	2.31553	1.88414	3.08979	2.38097	4.6283	0.733102	1.5968	1.25818	2.73465	6.71884	1.45636	4.31822	4.43348	1.54112	0.534851	2.29195	0.214848	0.346752	-0.592308	0.795358	0.862395	-0.123853	0.603781	0.735153	-0.247827	0.0652655	0.158394	-0.98421	0.0978944	0.303862	-0.790391	0.404503	0.589078
ChrSy.fgenesh.gene.26	0	0.791245	0.252231	0	0	0	0.233774	0	0.218277	0	0.0585513	0.202418	0.602475	0	0	0	0.153214	0.219419	0.40889	0.192554	0.269496	0.177862	0.258272	0	0	0	0	0	0	0.320485	0	0	NA	NA	NA	NA	NA	NA	NA	NA	NA	NA	NA	NA	NA	NA	NA	NA	NA
ChrSy.fgenesh.gene.27	0	0	0	0	0	0	0	0	0	0	0	0	0	0	0	0	0.0710324	0	0	0.267813	0	0	0	0	0	0	0	0	0	0	0	0	NA	NA	NA	NA	NA	NA	NA	NA	NA	NA	NA	NA	NA	NA	NA	NA	NA
ChrSy.fgenesh.gene.28	27.7517	13.3492	21.446	15.1506	8.79752	27.752	21.1288	22.1701	46.4124	14.4938	15.7112	14.3829	27.9926	49.5862	31.5551	5.71513	25.9174	24.0033	14.8919	24.2872	28.9763	6.57306	24.4151	18.8016	50.1044	67.1345	8.65795	22.9359	15.4856	39.9944	23.5606	26.6254	0.0260533	0.0658652	-0.98803	0.0333269	0.076221	-0.944834	0.119016	0.232455	-0.69212	0.895118	0.938504	-0.0654385	0.490711	0.730031	-0.305978	0.0501743	0.137909
ChrSy.fgenesh.gene.29	11.1635	11.5531	9.49791	9.27509	11.1379	10.1728	11.857	11.01	10.3161	8.53354	10.5512	9.33327	9.02833	11.1604	12.2093	9.22524	8.5752	12.6	14.4474	8.87845	10.7176	8.88446	10.6186	12.9783	11.217	10.5765	7.7387	9.48022	10.812	10.9539	11.3682	12.307	0.2401	0.37649	-0.203323	0.4642	0.591221	-0.126685	0.655191	0.774783	-0.0772909	0.476509	0.637272	-0.137764	0.997879	0.998856	0.000460063	0.362472	0.549505
ChrSy.fgenesh.gene.3	0	0	0	0	0	0	0	0	0	0	0	0	0	0	0	0	0	0	0	0	0	0	0	0	0	0	0	0	0	0	0	0	NA	NA	NA	NA	NA	NA	NA	NA	NA	NA	NA	NA	NA	NA	NA	NA	NA
ChrSy.fgenesh.gene.30	2.77752	1.73795	2.21367	2.19069	1.76857	2.58452	3.08024	2.15355	3.03646	2.32291	2.12143	2.24624	1.98498	2.65822	1.61558	1.95315	2.29875	2.81579	2.84404	3.03107	2.88216	2.60007	2.931	3.59211	3.40036	4.24004	2.13427	1.66836	2.17262	2.69843	2.5652	3.29124	0.100733	0.19433	-0.508759	0.0821557	0.158262	-0.538827	0.0941029	0.194669	-0.518935	0.170586	0.317074	-0.474897	0.387318	0.645435	-0.267967	0.0368821	0.110059
ChrSy.fgenesh.gene.31	0	0	0	0	0	0	0	0	0	0	0	0	0	0	0	0	0	0	0	0	0	0	0	0	0	0	0	0	0	0	0	0	NA	NA	NA	NA	NA	NA	NA	NA	NA	NA	NA	NA	NA	NA	NA	NA	NA
ChrSy.fgenesh.gene.32	2.41746	2.56239	2.83891	1.585	0.764511	1.26375	0.574762	1.09869	1.00825	1.81085	1.66444	1.19887	1.36784	2.96431	4.85962	3.39011	2.83068	1.40845	0.9685	1.44159	2.88534	1.37791	2.31714	0.49729	0.405814	0.58895	1.15505	1.22807	3.4929	0.853117	1.32981	1.31763	0.0914679	0.180118	1.05046	0.208798	0.328023	0.782302	0.0121426	0.0389018	1.561	0.0582664	0.145445	1.31779	0.212988	0.471261	0.775153	0.00255047	0.014718
ChrSy.fgenesh.gene.33	0.317652	0.340412	0.434088	0.243144	0	0	0.100307	0.184525	0.0934122	0.159736	0.0503888	0.115848	0.259371	0	0	0.380544	0.262487	0.0470711	0	0.165373	0.28925	0	0	0.174179	0	0.111222	0	0.06752	0.444109	0.137152	0	0.285562	NA	NA	NA	NA	NA	NA	NA	NA	NA	NA	NA	NA	NA	NA	NA	NA	NA
ChrSy.fgenesh.gene.34	0	0	0	0	0	0	0	0	0	0	0.0239672	0	0.03847	0	0	0	0	0.0426034	0	0.0489169	0	0	0	0.0912321	0	0	0.115288	0	0	0	0	0	NA	NA	NA	NA	NA	NA	NA	NA	NA	NA	NA	NA	NA	NA	NA	NA	NA
ChrSy.fgenesh.gene.35	0	0	0	0	0	0	0	0	0	0	0	0	0	0	0	0	0	0	0	0	0	0	0	0	0	0	0	0	0	0.0284489	0	0	NA	NA	NA	NA	NA	NA	NA	NA	NA	NA	NA	NA	NA	NA	NA	NA	NA
ChrSy.fgenesh.gene.36	0	0	0	0	0	0	0	0	0	0	0	0	0	0	0	0	0	0	0	0	0	0	0	0	0	0	0	0	0	0	0	0	NA	NA	NA	NA	NA	NA	NA	NA	NA	NA	NA	NA	NA	NA	NA	NA	NA
ChrSy.fgenesh.gene.37	67.5829	78.8388	74.6923	55.0331	67.6746	71.7936	84.6926	64.1824	55.7465	74.2096	68.0721	71.8984	73.2686	72.4051	65.5861	74.1371	67.7149	67.4017	62.1313	54.7321	67.7255	64.2911	71.0267	58.4097	61.8024	67.9751	90.2303	93.7078	95.3157	55.0723	57.0235	71.091	0.249794	0.387425	0.128265	0.7968	0.863501	0.0286978	0.151781	0.278987	0.159741	0.2195	0.379614	0.153	0.79154	0.908634	-0.029458	0.393682	0.579323
ChrSy.fgenesh.gene.38	0	0	0	0	0	0	0	0	0	0	0	0	0	0	0	0	0	0	0	0	0	0	0	0	0	0	0	0.0217597	0	0	0	0	NA	NA	NA	NA	NA	NA	NA	NA	NA	NA	NA	NA	NA	NA	NA	NA	NA
ChrSy.fgenesh.gene.39	0	0	0	0	0	0	0	0	0	0	0	0	0	0	0	0	0	0.0581353	0	0	0	0	0	0	0.355028	0	0	6.96367e-09	0	0	0	0	NA	NA	NA	NA	NA	NA	NA	NA	NA	NA	NA	NA	NA	NA	NA	NA	NA
ChrSy.fgenesh.gene.4	0.625245	0.832766	0.480963	0.461273	0	0.376876	0.99121	0.917195	0.657949	0.425337	0.495128	0.564056	0.509343	1.45862	1.13741	0.285795	0.522154	0.567427	0.608283	1.52195	0.816017	0.966407	0.23854	0.687588	0.664856	0.63866	0	0.455453	0.677951	0	0.374432	1.21951	0.711748	0.808437	-0.282115	0.102412	0.188735	-1.24698	0.949715	0.970373	-0.0481487	0.764086	0.856598	0.256183	0.217489	0.476347	-0.941554	0.831451	0.909958
ChrSy.fgenesh.gene.40	0.0728494	0.130334	0	0	0	0.0969855	0	0	0	0	0	0	0	0	0	0	0	0	0	0	0	0	0	0	0	0	0	0	0	0	0	0	NA	NA	NA	NA	NA	NA	NA	NA	NA	NA	NA	NA	NA	NA	NA	NA	NA
ChrSy.fgenesh.gene.41	0	6.5089	1.38326	2.06842	5.29885	2.76555	1.28204	2.36464	0	3.07047	1.60551	1.11008	3.30403	4.97773	4.84047	0	1.12032	1.80497	0	0	0.738971	0	0	0	0	0	0	1.72365	0	0	0	0	NA	NA	NA	NA	NA	NA	NA	NA	NA	NA	NA	NA	NA	NA	NA	NA	NA
ChrSy.fgenesh.gene.42	0.0854259	0	0.0776246	0.145093	0.297356	0	0.143889	0.0331743	0.100763	0.0287177	0.0810868	0.072677	0	0	0.135817	0	0.110021	0.118172	0.125837	0.207406	0.082938	0.164213	0.00813223	0.0313143	0	0.0792105	0	0.0483633	0.0397234	0.049315	0	0.0513389	NA	NA	NA	NA	NA	NA	NA	NA	NA	NA	NA	NA	NA	NA	NA	NA	NA
ChrSy.fgenesh.gene.43	0	0	0	0	0	0	0	0	0	0	0.396579	0	0	0	0	0	0	0	0	0	0	0	0	0	0	0	0	0	0	0	0	0	NA	NA	NA	NA	NA	NA	NA	NA	NA	NA	NA	NA	NA	NA	NA	NA	NA
ChrSy.fgenesh.gene.44	0.360079	0.118432	0.0377534	0.395175	0.144622	0.188701	0.122468	0.4195	0.359384	0.195539	0.306734	0.313074	0.225443	0.815145	0.132111	0.39929	0.25226	0.394106	0.306009	0.259389	0.201688	0.159732	0.193288	0.24368	0.198614	0.500821	0.39665	0.164653	0.502315	0.383756	0.233072	0.349568	0.888673	0.930396	-0.0846906	0.680013	0.774776	-0.249532	0.20084	0.343081	-0.7739	0.575242	0.720308	0.379029	0.896082	0.957862	0.0790213	0.757922	0.864682
ChrSy.fgenesh.gene.45	0	2.33134	0	0	0	0	0.688799	0	0	0	0	0	0	0	0	0	0	0	0	0.567345	0	0	0	0	0	0	0	0.463031	0	0	0	0	NA	NA	NA	NA	NA	NA	NA	NA	NA	NA	NA	NA	NA	NA	NA	NA	NA
ChrSy.fgenesh.gene.46	0	0	0	0	0	0	0	0	0	0	0	0	0	0	0	0	0	0	0	0	0	0	0	0	0	0	0	0	0	0	0	0	NA	NA	NA	NA	NA	NA	NA	NA	NA	NA	NA	NA	NA	NA	NA	NA	NA
ChrSy.fgenesh.gene.47	19.1454	24.9093	11.2839	3.38084	6.40373	7.99628	4.13135	3.13974	4.33996	9.27117	8.48268	13.2346	0	0	1.46244	5.8934	12.3656	2.54489	4.06494	5.37126	2.23264	4.7152	7.70277	0	0	0	16.349	17.7439	5.13278	6.37214	4.06344	3.31683	8.02529e-07	1.16496e-05	3.25302	4.42189e-05	0.000305849	2.69236	9.30349e-09	3.41482e-07	3.78579	1	1	1.64316e-15	0.000171994	0.00535547	2.47661	9.80966e-05	0.00130058
ChrSy.fgenesh.gene.48	0	0	0	0	0	0	0	0	0	0	0	0	0	0	0	0	0	0	0	0	0	0	0	0	0	0	0	0	0	0	0	0	NA	NA	NA	NA	NA	NA	NA	NA	NA	NA	NA	NA	NA	NA	NA	NA	NA
ChrSy.fgenesh.gene.49	20.8041	16.5281	17.1784	24.2375	20.1831	19.5682	14.5311	20.3592	19.7263	23.526	18.278	20.0255	21.2808	19.8816	19.9096	14.447	16.6986	20.5775	18.6245	18.6027	19.5857	18.2928	17.3838	17.8893	18.2862	19.3775	16.2223	16.7781	14.1927	22.3616	19.5388	18.1975	0.382701	0.526782	0.099617	0.228734	0.351201	0.137355	0.827256	0.894052	-0.024903	0.40058	0.56818	0.107248	0.497156	0.734859	0.0774827	0.403711	0.58865
ChrSy.fgenesh.gene.5	0	0	0	0	0	0	0	0	0	0	0	0	0	0	0	0	0	0	0	0	0	0	0	0	0	0	0	0	0	0	0	0	1.31893e-05	0.000116194	-0.850186	5.31384e-07	7.86588e-06	-0.978521	0.000112104	0.000904388	-0.753758	0.00466853	0.0226335	-0.617204	0.052992	0.214668	-0.377581	0.000526306	0.00456335
ChrSy.fgenesh.gene.50	28.7009	31.7402	35.4047	28.4162	25.6215	22.4024	46.3746	34.2598	36.1301	30.8376	30.1996	25.9801	38.6605	34.2619	66.1973	25.1636	24.5176	42.539	47.2538	36.7224	38.8428	29.5746	26.2008	82.6011	59.3899	63.2218	30.4715	33.8142	36.553	40.0906	35.6098	69.3619	1.31893e-05	0.000116194	-0.850186	5.31384e-07	7.86588e-06	-0.978521	0.000112104	0.000904388	-0.753758	0.00466853	0.0226335	-0.617204	0.052992	0.214668	-0.377581	0.000526306	0.00456335
ChrSy.fgenesh.gene.51	0	0	0	0.175272	0	0	0	0	0	0	0	0	0	0.843595	0	0	0	0	0	0	0	0	0	0	0	0	0	0	0	0	0	0	NA	NA	NA	NA	NA	NA	NA	NA	NA	NA	NA	NA	NA	NA	NA	NA	NA
ChrSy.fgenesh.gene.52	0	0	0	0	0	0	0	0	0	0	0	0	0	0	0	0	0	0	0	0	0	0	0	0	0	0	0	0	0	0	0	0	NA	NA	NA	NA	NA	NA	NA	NA	NA	NA	NA	NA	NA	NA	NA	NA	NA
ChrSy.fgenesh.gene.53	0	0	0	0	0	0	0	0	0	0	0	0	0	0	0	0	0	0	0	0	0	0	0	0	0	0	0	0	0	0	0	0	NA	NA	NA	NA	NA	NA	NA	NA	NA	NA	NA	NA	NA	NA	NA	NA	NA
ChrSy.fgenesh.gene.54	1.10466	0.670691	0.473019	0.937145	1.63801	0.427453	1.3645	1.31645	0.660702	0.382665	0.383573	1.01191	1.02136	0	0	1.50748	0	0.412886	0	2.42159	0.490895	0.472048	1.15538	0.775774	2.24953	1.91991	0.0370193	0.724132	0	1.08662	1.31991	1.35102	NA	NA	NA	NA	NA	NA	NA	NA	NA	NA	NA	NA	NA	NA	NA	NA	NA
ChrSy.fgenesh.gene.55	0.0472074	0	0	0	0	0	0.0111606	0.061323	0	0	0	0	0	0	0	0	0	0	0.119382	0	0.0124707	0	0	0	0	0.0137645	0	0.0625891	0	0	0	0	NA	NA	NA	NA	NA	NA	NA	NA	NA	NA	NA	NA	NA	NA	NA	NA	NA
ChrSy.fgenesh.gene.56	0	0	0.195739	0	0	0.0949657	0.125399	0	0	0	0.196238	0.0599587	0.076471	0.460833	0	0	0.104227	0.0648096	0.0259135	0.0516257	0.0703858	0.0722314	0.0770247	0.233736	0	0	0	0	0.0956779	0.11087	0	0.0575088	NA	NA	NA	NA	NA	NA	NA	NA	NA	NA	NA	NA	NA	NA	NA	NA	NA
ChrSy.fgenesh.gene.57	0	0	0	0	0	0	0	0	0	0	0	0	0	0	0	0	0	0	0	0	0	0	0	0	0	0	0	0	0	0	0	0	NA	NA	NA	NA	NA	NA	NA	NA	NA	NA	NA	NA	NA	NA	NA	NA	NA
ChrSy.fgenesh.gene.58	0	0	0	0	0	0	0	0	0	0	0	0	0	0	0	0	0	0	0	0	0	0	0	0	0	0	0	0	0	0	0	0	NA	NA	NA	NA	NA	NA	NA	NA	NA	NA	NA	NA	NA	NA	NA	NA	NA
ChrSy.fgenesh.gene.59	0	0	0	0	0	0	0	0	0	0	0	0	0	0	0	0	0	0	0	0	0	0	0	0	0	0	0	0	0	0	0	0.183506	NA	NA	NA	NA	NA	NA	NA	NA	NA	NA	NA	NA	NA	NA	NA	NA	NA
ChrSy.fgenesh.gene.6	0.0612708	0.13099	0.208783	0.0624397	0	0.166968	0.0774023	0.0713818	0	0.0617924	0.0581587	0.0446801	0.0997391	0	0.43836	0.588839	0.118367	0.0363246	0.270765	0.0637542	0.133844	0.17667	0	0.134759	0.219674	0	0	0.208129	0.170947	0.106112	0.257786	0	7.82912e-05	0.000521015	-0.584219	0.000345884	0.00168926	-0.529296	0.000567828	0.00333929	-0.50981	0.0010276	0.00746562	-0.542917	0.0572053	0.224285	-0.281305	1.56596e-05	0.000313193
ChrSy.fgenesh.gene.60	0	0	0	0	0	0	0	0	0	0	0	0	0	0	0	0	0	0	0	0	0	0	0	0	0	0	0	0	0	0	0	0	NA	NA	NA	NA	NA	NA	NA	NA	NA	NA	NA	NA	NA	NA	NA	NA	NA
ChrSy.fgenesh.gene.61	0	0	0	0	0	0	0	0.0117225	0.028017	0	0	0	0	0	0	0	0.0131072	0	0	0	0	0	0	0	0	0	0	0	0	0	0	0.0335068	NA	NA	NA	NA	NA	NA	NA	NA	NA	NA	NA	NA	NA	NA	NA	NA	NA
ChrSy.fgenesh.gene.62	0	0	0	0	0	0	0	0	0	0	0	0	0	0	0	0	0	0	0	0	0	0	0	0	0	0	0	0	0	0	0	0	NA	NA	NA	NA	NA	NA	NA	NA	NA	NA	NA	NA	NA	NA	NA	NA	NA
ChrSy.fgenesh.gene.63	0	0	0	0	0	0	0	0.117694	0	0	0	0	0	0	0	0	0.00207275	3.77726e-05	0	0	0	0	0	0	0	0	0	0	0	0	0	0	NA	NA	NA	NA	NA	NA	NA	NA	NA	NA	NA	NA	NA	NA	NA	NA	NA
ChrSy.fgenesh.gene.64	0	0	0	0	0	0	0	0	0.136228	0.221887	0	0.0163091	0	0	0.257362	0	0.0271701	0.180772	0	0	0.10763	0	0	0	0	0	0	0.395418	0	0	0.211676	0	NA	NA	NA	NA	NA	NA	NA	NA	NA	NA	NA	NA	NA	NA	NA	NA	NA
ChrSy.fgenesh.gene.65	0	0	0	0	0	0	0	0	0	0	0	0	0	0	0	0	0	0	0.15137	0	0	0	0	0	0	0	0	0	0	0	0	0	NA	NA	NA	NA	NA	NA	NA	NA	NA	NA	NA	NA	NA	NA	NA	NA	NA
ChrSy.fgenesh.gene.66	0	0	0	0	0	0	0	0	0	0	0	0	0	0	0	0	0	0	0	0	0	0	0	0	0	0	0	0	0	0	0	0	NA	NA	NA	NA	NA	NA	NA	NA	NA	NA	NA	NA	NA	NA	NA	NA	NA
ChrSy.fgenesh.gene.67	0	0	0	0	0	0	0	0	0	0	0	0	0	0	0	0	0	0	0	0	0	0	0	0	0	0	0	0	0	0	0	0	NA	NA	NA	NA	NA	NA	NA	NA	NA	NA	NA	NA	NA	NA	NA	NA	NA
ChrSy.fgenesh.gene.68	0	0.0732451	0.0688465	0.00619795	0.369107	0	0	0	0	0	0	0	0	0	0	0.339693	0	0	0	0.0798363	0.15242	0	0	0	0	0	0.138505	0.0658933	0.123029	0	0.697785	0.379945	NA	NA	NA	NA	NA	NA	NA	NA	NA	NA	NA	NA	NA	NA	NA	NA	NA
ChrSy.fgenesh.gene.69	5.41078	5.02705	6.32387	5.97779	5.9407	4.54747	7.25057	5.95019	5.30857	4.89585	5.53595	5.0888	4.73321	6.07674	6.63276	3.88784	4.54263	5.80101	4.69283	4.94605	5.28388	4.25276	4.79917	10.0932	8.2492	9.53015	5.57596	4.83111	7.19539	6.61201	5.42528	9.43615	7.82912e-05	0.000521015	-0.584219	0.000345884	0.00168926	-0.529296	0.000567828	0.00333929	-0.50981	0.0010276	0.00746562	-0.542917	0.0572053	0.224285	-0.281305	1.56596e-05	0.000313193
ChrSy.fgenesh.gene.7	0.413285	0.229226	0	0.143129	0	0.573136	0.144867	0.102717	0.170197	0.317205	0.520204	0.460815	0.338481	0.676599	0	1.02016	0.439695	0.296692	0.780105	0.229025	0.535666	0.318996	0.202966	0.396817	0	0.690574	0.674272	0.604148	0.461015	0.293026	0.695398	1.16957	0.356305	0.500554	0.903403	0.704849	0.794584	-0.37097	0.731855	0.830395	-0.335592	0.349061	0.517793	1.02535	0.191719	0.444662	1.27859	0.871025	0.932968
ChrSy.fgenesh.gene.70	0	0	0	0	0	0	0	0	0	0	0	0	0	0	0	0	0	0	0	0	0	0	0	0	0	0	0.14488	0	0	0	0	0	NA	NA	NA	NA	NA	NA	NA	NA	NA	NA	NA	NA	NA	NA	NA	NA	NA
ChrSy.fgenesh.gene.71	0.131099	0	0.846594	0.953136	1.83159	0.517391	0.950827	0	1.29303	0.928213	0.647071	0.436619	0	0.860295	0.0345026	0.842813	0.544073	0.207702	0.871988	0.897003	0.680715	0.758609	0.529969	0.883881	0.471633	0.690988	1.25586	0.744363	0.44837	1.82255	0	0.632451	0.976713	0.985862	-0.0315965	0.732427	0.816837	0.370089	0.17614	0.312138	-1.46427	0.22829	0.389366	-1.45804	0.493815	0.73278	-0.740671	0.470081	0.647464
ChrSy.fgenesh.gene.72	0	0	0	0	0	0	0	0	0	0	0	0	0	0	0	0	0	0	0	0	0	0	0	0	0	0.191062	0.116923	0	0	0	0	0	NA	NA	NA	NA	NA	NA	NA	NA	NA	NA	NA	NA	NA	NA	NA	NA	NA
ChrSy.fgenesh.gene.73	0	0	0.0744694	0	0	0	0	0	0	0	0	0	0	0	0.116115	0	0	0	0	0	0	0	0	0	0	0	0	0	0	0	0	0	NA	NA	NA	NA	NA	NA	NA	NA	NA	NA	NA	NA	NA	NA	NA	NA	NA
ChrSy.fgenesh.gene.74	17.2532	19.1804	17.0102	16.4688	19.8185	16.5341	19.7251	18.1573	16.7555	14.9641	19.8524	15.0977	16.5704	17.2071	19.8871	13.8176	16.0148	14.8315	16.7738	13.7636	21.064	14.8139	17.8992	30.3574	28.2484	28.9562	19.601	22.759	24.8707	14.2428	18.8734	24.2629	2.19856e-05	0.000178712	-0.571828	0.000164064	0.000903659	-0.507829	0.000237289	0.00165981	-0.495277	0.000303733	0.0030951	-0.544169	0.00101482	0.0191248	-0.442831	1.75281e-05	0.00034474
ChrSy.fgenesh.gene.75	2.01446	2.46096	4.11861	4.10578	1.50259	3.1369	6.90739	1.67635	8.48617	2.9023	3.91533	4.30204	7.96382	4.23458	8.23564	5.53138	3.81226	6.142	4.45111	4.19221	4.19098	4.97874	2.00822	3.79766	2.06355	3.2021	4.1211	3.9102	3.21165	6.97749	3.63235	7.26385	0.686433	0.790376	0.206508	0.880584	0.92197	-0.076848	0.899	0.940483	-0.0649268	0.251815	0.416024	0.65539	0.213852	0.472289	0.635863	0.231388	0.408171
ChrSy.fgenesh.gene.76	0.572982	0.349991	0.61363	0.750744	0.854775	0.892241	0.631332	0.572173	0.772403	0.577859	0.75107	0.447677	0.399738	0.967703	0	0	0.866368	0.388221	0.542592	0.425861	0.834441	0.314695	0.350914	0.900155	0.880416	0.227697	1.40662	0.417073	1.02769	0.42528	0.688777	0.885467	0.996358	0.997821	0.00298595	0.605722	0.715388	0.337643	0.838686	0.901167	-0.133159	0.915644	0.951285	0.0774625	0.881958	0.951982	0.0971264	0.0208552	0.0718044
ChrSy.fgenesh.gene.77	0	0	0.0128596	0	0	0	0	0	0	0	0	0	0	0	0	0	0	0.013325	0	0	0	0	0	0	0	0	0	0	0	0	0	0	NA	NA	NA	NA	NA	NA	NA	NA	NA	NA	NA	NA	NA	NA	NA	NA	NA
ChrSy.fgenesh.gene.78	0	0	0.0814863	0.0400057	0	0.0541226	0	0.0459768	0	0.0402744	0	0	0	0	0	0	0	0.02344	0.0867409	0.0408479	0	0	0	0	0	0	0	0	0	0	0	0	NA	NA	NA	NA	NA	NA	NA	NA	NA	NA	NA	NA	NA	NA	NA	NA	NA
ChrSy.fgenesh.gene.79	5.10478	8.70752	2.81637	2.43505	3.40259	4.43966	2.60959	2.21437	0.68715	4.05949	3.5735	6.05258	1.06082	3.19639	0.259021	1.82667	4.16332	3.96195	0.599969	2.54427	2.3726	1.67027	3.3349	0.716646	0.194703	0.453195	11.3612	1.52265	2.40052	0.846452	0.456968	1.07701	0.0001236	0.000766329	2.31963	0.000757966	0.003254	2.03493	5.44391e-05	0.000500973	2.43857	0.0310856	0.0920176	1.45651	0.335277	0.59851	0.582217	0.0692005	0.174416
ChrSy.fgenesh.gene.8	0	0	0	0	0	0	0	0	0	0	0	0	0	0	0	0	0	0	0	0	0	0	0	0	0	0	0	0	0	0	0	0	NA	NA	NA	NA	NA	NA	NA	NA	NA	NA	NA	NA	NA	NA	NA	NA	NA
ChrSy.fgenesh.gene.80	0.0303436	0	0.235445	0.0769126	0.312834	0	0.161206	0.0525765	0.123903	0.302903	0.284602	0.191501	0.952507	0.515229	0.571544	0.287904	0	0	0	0	0	0	0	0.0658884	0	0	0.129253	0	0.919401	0	0	0.108022	NA	NA	NA	NA	NA	NA	NA	NA	NA	NA	NA	NA	NA	NA	NA	NA	NA
ChrSy.fgenesh.gene.81	0	0.106914	0	0	0	0	0	0	0.304662	1.01535	0.160839	0.205583	0	0	0	0	0	0	0.227071	0.079484	0.750302	0.222899	0.143428	0	0.273873	0	0.21878	0	1.40064	0.579613	0	0	NA	NA	NA	NA	NA	NA	NA	NA	NA	NA	NA	NA	NA	NA	NA	NA	NA
ChrSy.fgenesh.gene.82	38.8884	34.5296	53.048	48.2755	28.8441	40.9548	69.0057	49.9089	37.7632	36.6796	42.1658	22.2774	21.0129	32.3208	17.9678	27.0266	38.5213	24.1765	20.5428	29.0418	47.859	12.9218	48.0912	99.5724	99.574	118.011	42.4632	62.4822	110.719	50.7778	65.4617	109.069	0.0241112	0.0618376	-1.17631	0.0537224	0.112411	-1.00613	0.0734596	0.160923	-0.933578	0.016832	0.0582876	-1.39387	0.456625	0.703366	-0.388259	0.00814676	0.0354413
ChrSy.fgenesh.gene.83	1.41774	0	0	0	0.0171886	0	0	0.0103715	0	0	0	0	0.852938	3.96171	0	0	0	0	1.68093	0	0	0	0	0	0	0	0	0	0	4.85332e-07	0.000454032	0	NA	NA	NA	NA	NA	NA	NA	NA	NA	NA	NA	NA	NA	NA	NA	NA	NA
ChrSy.fgenesh.gene.84	0	0	0	0	0	0	0	0	0	0.391111	0.119386	0	0	0	0	0	0	0	0	0.35913	0	0	0	0	0	0	0	0	0	0	0	0	NA	NA	NA	NA	NA	NA	NA	NA	NA	NA	NA	NA	NA	NA	NA	NA	NA
ChrSy.fgenesh.gene.85	0	0	0	0	0	0	0	0	0.217485	0	0	0	0	0	0	0	0	0	0	0	0	0	0	0	0	0	0	0	0	0	0	0	NA	NA	NA	NA	NA	NA	NA	NA	NA	NA	NA	NA	NA	NA	NA	NA	NA
ChrSy.fgenesh.gene.86	26.3131	59.5723	30.4536	12.7036	85.5973	23.2353	31.5665	101.357	57.1678	37.7916	58.7706	11.8175	37.9959	42.4336	13.0941	44.7954	29.3591	8.92201	34.2653	18.0465	57.4889	21.9265	44.0407	92.7736	127.507	120.531	41.7327	47.8126	58.6352	29.1969	74.8148	52.1985	0.0048289	0.0165701	-1.3301	0.0045191	0.0146134	-1.34012	0.016531	0.0498791	-1.13129	0.0515885	0.133296	-1.02714	0.0756452	0.263104	-0.838459	0.00182978	0.0115129
ChrSy.fgenesh.gene.87	0	0	0	0	0	0	0	0	0	0	0	0	0	0	0	0	0	0	0	0	0	0	0	0	0	0	0	0	0	0	0	0	NA	NA	NA	NA	NA	NA	NA	NA	NA	NA	NA	NA	NA	NA	NA	NA	NA
ChrSy.fgenesh.gene.88	3.91142	1.82756	2.14249	1.66425	0	2.16539	2.30615	1.55316	2.41226	1.47652	2.34286	2.26759	1.72021	0	1.55218	0	1.98985	2.37831	1.27084	2.23152	1.87277	1.52521	1.53386	1.03262	0	0.593216	0	1.36042	1.41739	5.24506	0.993384	0.687031	0.0803479	0.162711	1.48664	0.531732	0.652237	0.531656	0.0456336	0.111386	1.69926	0.974486	0.986203	0.0303991	0.13468	0.365806	1.27174	0.571374	0.731433
ChrSy.fgenesh.gene.89	0	0	0	0	0	0	0	0	0	0	0	0	0	0	0	0	0	0	0	0	0	0	0	0	0	0	0	0	0	0	0	0	NA	NA	NA	NA	NA	NA	NA	NA	NA	NA	NA	NA	NA	NA	NA	NA	NA
ChrSy.fgenesh.gene.9	0	0	0	0	0	0	0	0	0	0	0	0	0	0	0	0	0	0	0	0	0	0	0	0	0	0	0	0	0	0	0	0	NA	NA	NA	NA	NA	NA	NA	NA	NA	NA	NA	NA	NA	NA	NA	NA	NA
ChrUn.fgenesh.gene.1	1.79511	1.27925	0.407795	0	0	0.815306	0.377956	1.39423	1.4116	0.603465	1.89326	1.30904	0	0	4.28103	2.8753	1.81654	0.709492	0	1.24525	1.30713	1.72536	0.835126	0.658029	0	2.49676	0	2.03259	4.17368	1.03629	0	0	NA	NA	NA	NA	NA	NA	NA	NA	NA	NA	NA	NA	NA	NA	NA	NA	NA
ChrUn.fgenesh.gene.10	0	0	0	0	0	0	0	0	0	0	0	0	0	0	0	0	0	0	0	0	0	0	0	0	0	0	0	0	0	0	0	0	NA	NA	NA	NA	NA	NA	NA	NA	NA	NA	NA	NA	NA	NA	NA	NA	NA
ChrUn.fgenesh.gene.11	0	0	0.0152949	0	0	0	0	0	0	0	0	0.0104939	0.0365333	0	0	0.107842	0.0123876	0	0	0.0233524	0.0163419	0	0	0	0	0	0	0	0	0	0	0	NA	NA	NA	NA	NA	NA	NA	NA	NA	NA	NA	NA	NA	NA	NA	NA	NA
ChrUn.fgenesh.gene.12	0	0	0	0	0	0	0	0	0	0	0	0	0	0	0	0	0	0	0	0	0	0	0	0	0	0	0	0	0	0	0	0	NA	NA	NA	NA	NA	NA	NA	NA	NA	NA	NA	NA	NA	NA	NA	NA	NA
ChrUn.fgenesh.gene.13	0	0	0	0	0	0	0	0	0	0	0	0	0	0	0	0	0	0	0	0	0	0	0	0	0	0	0	0	0	0	0	0	NA	NA	NA	NA	NA	NA	NA	NA	NA	NA	NA	NA	NA	NA	NA	NA	NA
ChrUn.fgenesh.gene.14	0	0	0	0	0	0	0	0	0	0	0	0	0	0	0	0	0	0	0	0	0	0	0	0	0	0	0	0	0	0	0	0	NA	NA	NA	NA	NA	NA	NA	NA	NA	NA	NA	NA	NA	NA	NA	NA	NA
ChrUn.fgenesh.gene.15	0	0	0	0	0	0	0	0	0	0	0	0	0	0	0	0	0	0	0	0	0	0	0	0	0	0	0	0	0	0	0	0	NA	NA	NA	NA	NA	NA	NA	NA	NA	NA	NA	NA	NA	NA	NA	NA	NA
ChrUn.fgenesh.gene.16	0	0	0	0	0	0	0	0	0	0	0	0	0	0	0	0	0	0	0	0	0	0	0	0	0	0	0	0	0	0	0	0	NA	NA	NA	NA	NA	NA	NA	NA	NA	NA	NA	NA	NA	NA	NA	NA	NA
ChrUn.fgenesh.gene.17	0	0	0	0	0	0	0	0	0	0	0	0	0	0	0	0.978391	0	0	0	0	0	0	0	0	0	0	0	0	0	0	0	0	NA	NA	NA	NA	NA	NA	NA	NA	NA	NA	NA	NA	NA	NA	NA	NA	NA
ChrUn.fgenesh.gene.18	0	0	0	0	0	0	0	0	0	0	0	0	0	0	0	0	0	0	0	0	0	0	0	0	0	0	0	0	0	0	0	0	NA	NA	NA	NA	NA	NA	NA	NA	NA	NA	NA	NA	NA	NA	NA	NA	NA
ChrUn.fgenesh.gene.19	0	0	0	0	0	0	0	0	0	0	0	0	0	0	0	0	0	0	0	0	0	0	0	0	0	0	0	0	0	0	0	0	NA	NA	NA	NA	NA	NA	NA	NA	NA	NA	NA	NA	NA	NA	NA	NA	NA
ChrUn.fgenesh.gene.2	0	0	0	0	0	0	0	0	0	0	0	0	0	0	0	0	0	0	0	0	0	0	0	0.175895	0	0.222465	0.22905	0	0	0	0	0	NA	NA	NA	NA	NA	NA	NA	NA	NA	NA	NA	NA	NA	NA	NA	NA	NA
ChrUn.fgenesh.gene.20	0	0	0	0	0	0	0	0	0	0	0	0	0	0	0	0	0	0	0	0	0	0	0	0	0	0	0	0	0	0	0	0	NA	NA	NA	NA	NA	NA	NA	NA	NA	NA	NA	NA	NA	NA	NA	NA	NA
ChrUn.fgenesh.gene.21	0	0	0.0780179	0	0	0	0.0518099	0	0	0	0.0358806	0.0595332	0	0	0	0	0.0493985	0	0	0	0	0	0	0.0861889	0	0	0	0.210814	0	0	0	0	NA	NA	NA	NA	NA	NA	NA	NA	NA	NA	NA	NA	NA	NA	NA	NA	NA
ChrUn.fgenesh.gene.22	0	0	0	0	0	0	0	0	0	0	0	0	0	0	0	0	0	0	0	0	0	0	0	0	0	0	0	0	0	0	0	0	NA	NA	NA	NA	NA	NA	NA	NA	NA	NA	NA	NA	NA	NA	NA	NA	NA
ChrUn.fgenesh.gene.23	0	0	0	0	0	0	0	0	0	0	0	0	0	0	0	0	0	0	0	0	0	0	0	0	0	0	0	0	0	0	0	0	NA	NA	NA	NA	NA	NA	NA	NA	NA	NA	NA	NA	NA	NA	NA	NA	NA
ChrUn.fgenesh.gene.24	0	0	0	0	0	0	0	0	0	0	0	0	0	0	0	0	0	0	0	0	0	0	0	0	0	0	0	0	0	0	0	0	NA	NA	NA	NA	NA	NA	NA	NA	NA	NA	NA	NA	NA	NA	NA	NA	NA
ChrUn.fgenesh.gene.25	0	0	0	0	0	0	0	0	0	0	0	0	0	0	0	0	0	0	0	0	0.21994	0	0	0.332165	0	0	0	0	0	0	0	0	NA	NA	NA	NA	NA	NA	NA	NA	NA	NA	NA	NA	NA	NA	NA	NA	NA
ChrUn.fgenesh.gene.26	0	0	0	0	0	0	0	0	0	0	0	0	0	0	0	0	0	0	0	0	0	0	0.0316467	0	0	0	0	0	0	0	0	0	NA	NA	NA	NA	NA	NA	NA	NA	NA	NA	NA	NA	NA	NA	NA	NA	NA
ChrUn.fgenesh.gene.27	0	0.0438225	0	0	0	0.0558589	0	0	0	0	0	0	0	0	0	0	0.00565709	0	0	0	0	0	0	0	0	0	0	0	0	0	0	0	NA	NA	NA	NA	NA	NA	NA	NA	NA	NA	NA	NA	NA	NA	NA	NA	NA
ChrUn.fgenesh.gene.28	0	0.120953	0.038557	0	0.2954	0.077087	0.0357356	0.0659121	0	0.0570575	0.0179008	0.144398	0.0920966	0	0	0.271859	0.0312279	0	0	0	0	0	0.078961	0	0	0	0	0	0.0789241	0	0	0	NA	NA	NA	NA	NA	NA	NA	NA	NA	NA	NA	NA	NA	NA	NA	NA	NA
ChrUn.fgenesh.gene.29	0	0	0	0	0	0	0	0	0	0	0	0	0	0	0	0	0	0	0	0	0	0	0	0	0	0	0	0	0	0	0	0	NA	NA	NA	NA	NA	NA	NA	NA	NA	NA	NA	NA	NA	NA	NA	NA	NA
ChrUn.fgenesh.gene.3	0	0	0	0	0	0	0	0	0	0	0	0	0	0	0	0	0	0	0	0	0.0423769	0	0	0	0	0	0	0	0	0	0	0	0.000502597	0.00248598	2.21152	0.000455518	0.00212682	2.22821	0.00204216	0.00936961	1.96024	0.0271922	0.083332	1.56961	0.23614	0.497906	0.753	0.0118983	0.047124
ChrUn.fgenesh.gene.30	0	0	0	0	0	0	0	0	0	0	0	0	0	0	0	0	0	0	0	0	0	0	0	0	0	0	0	0	0	0	0	0	NA	NA	NA	NA	NA	NA	NA	NA	NA	NA	NA	NA	NA	NA	NA	NA	NA
ChrUn.fgenesh.gene.31	0	0	0	0	0	0	0	0	0	0	0	0	0	0	0	0	0	0	0	0	0	0	0	0	0	0	0	0	0	0	0	0	NA	NA	NA	NA	NA	NA	NA	NA	NA	NA	NA	NA	NA	NA	NA	NA	NA
ChrUn.fgenesh.gene.32	0	0	0	0	0	0	0	0	0	0	0	0	0	0	0	0	0	0	0	0	0	0	0	0	0	0	0	0	0	0	0	0	NA	NA	NA	NA	NA	NA	NA	NA	NA	NA	NA	NA	NA	NA	NA	NA	NA
ChrUn.fgenesh.gene.33	0	0	0	0	0	0	0	0	0	0	0	0	0	0	0	0	0	0	0	0	0	0	0	0	0	0	0	0	0	0	0	0	NA	NA	NA	NA	NA	NA	NA	NA	NA	NA	NA	NA	NA	NA	NA	NA	NA
ChrUn.fgenesh.gene.34	0.995634	1.24165	1.5267	2.45202	1.29963	1.35659	1.62461	2.41653	1.27225	2.00822	1.36509	1.51258	0.540244	1.22087	0.989336	0.398686	1.48837	1.03296	0.549983	1.55398	1.02705	0.637962	1.04218	0.0912416	0	0.692395	1.90104	2.18423	1.04169	2.01167	0	0.448764	0.000502597	0.00248598	2.21152	0.000455518	0.00212682	2.22821	0.00204216	0.00936961	1.96024	0.0271922	0.083332	1.56961	0.23614	0.497906	0.753	0.0118983	0.047124
ChrUn.fgenesh.gene.35	0	0	0	0	0	0	0	0	0	0	0	0	0	0	0	0	0	0	0	0	0	0	0	0	0	0	0	0	0	0	0	0	NA	NA	NA	NA	NA	NA	NA	NA	NA	NA	NA	NA	NA	NA	NA	NA	NA
ChrUn.fgenesh.gene.36	0	0	0	0	0	0	0	0	0	0	0	0	0	0	0	0	0	0	0	0	0	0	0	0	0	0	0	0	0	0	0	0	NA	NA	NA	NA	NA	NA	NA	NA	NA	NA	NA	NA	NA	NA	NA	NA	NA
ChrUn.fgenesh.gene.37	0	0	0	0	0	0	0	0	0	0	0	0	0	0	0	0	0	0	0	0	0	0	0	0	0	0	0	0	0	0	0	0	NA	NA	NA	NA	NA	NA	NA	NA	NA	NA	NA	NA	NA	NA	NA	NA	NA
ChrUn.fgenesh.gene.38	0.784471	0	0.534623	0	0	1.06887	0	0	0.925311	0	0	0.286027	0	0	0	0	0.2165	0.930151	0	0.816265	0	0	1.09486	1.72536	0	1.09109	0	0	1.09435	0	0	0	NA	NA	NA	NA	NA	NA	NA	NA	NA	NA	NA	NA	NA	NA	NA	NA	NA
ChrUn.fgenesh.gene.39	0	0	0	0	0	0	0	0	0	0	0	0	0	0	0	0	0	0	0	0	0	0	0	0	0	0	0	0	0	0	0	0	NA	NA	NA	NA	NA	NA	NA	NA	NA	NA	NA	NA	NA	NA	NA	NA	NA
ChrUn.fgenesh.gene.4	0	0	0	0	0	0	0	0	0	0	0.0360808	0	0	0	0	0	0	0	0	0	0	0	0	0	0	0	0	0	0	0	0	0	NA	NA	NA	NA	NA	NA	NA	NA	NA	NA	NA	NA	NA	NA	NA	NA	NA
ChrUn.fgenesh.gene.40	0.699058	1.4945	0.952827	0.356197	1.825	1.42874	0.441553	0.407208	0.412282	1.05751	1.10592	0.127442	0	1.7144	0	0	0.964635	0.207219	0	1.45478	1.01805	0.335946	0.975649	0	0	1.94459	2.00215	0.890475	0.487597	1.816	0	0.630175	NA	NA	NA	NA	NA	NA	NA	NA	NA	NA	NA	NA	NA	NA	NA	NA	NA
ChrUn.fgenesh.gene.41	0	0	0	0.452736	0	0	0	0	0	0	0	0.161983	0	0	0	0	0	0	0	0	0	0	0	0	0	0	0	0	0	0	0	0	NA	NA	NA	NA	NA	NA	NA	NA	NA	NA	NA	NA	NA	NA	NA	NA	NA
ChrUn.fgenesh.gene.42	0	0	0.0249078	0	0	0.0773713	0	0	0	0	0	0	0	0	0	0	0	0	0	0.0380294	0	0	0	0	0	0	0	0	0	0	0	0.143986	NA	NA	NA	NA	NA	NA	NA	NA	NA	NA	NA	NA	NA	NA	NA	NA	NA
ChrUn.fgenesh.gene.43	0	0	0	0.073753	0	0	0	0	0	0	0	0	0	0	0	0	0	0	0	0	0	0	0	0	0	0	0	0	0	0	0	0	NA	NA	NA	NA	NA	NA	NA	NA	NA	NA	NA	NA	NA	NA	NA	NA	NA
ChrUn.fgenesh.gene.44	0	0	0	0	0	0	0	0	0	0	0	0	0	0	0	0	0	0	0	0	0	0	0	0	0	0	0	0	0	0	0	0	NA	NA	NA	NA	NA	NA	NA	NA	NA	NA	NA	NA	NA	NA	NA	NA	NA
ChrUn.fgenesh.gene.45	0.196645	0	0.137976	0.167666	0	0.127237	0.065728	0	0.12727	0.16763	0.0256897	0.0376395	0.161368	0	0.551221	0	0.00874833	0.0679545	0.517275	0.0566381	0	0.112579	0.248098	0.192275	0	0	0	0.0901272	0	0	0.505364	0	NA	NA	NA	NA	NA	NA	NA	NA	NA	NA	NA	NA	NA	NA	NA	NA	NA
ChrUn.fgenesh.gene.46	0.0862162	0	0	0	0	0	0	0	0	0	0	0	0	0	0	0	0	0	0	0	0	0	0	0	0	0	0	0	0	0	0	0	NA	NA	NA	NA	NA	NA	NA	NA	NA	NA	NA	NA	NA	NA	NA	NA	NA
ChrUn.fgenesh.gene.47	0	0	0	0	0	0	0.0557964	0	0	0	0	0	0	0	0	0	0	0	0	0	0	0	0	0	0	0	0	0	0	0	0	0	NA	NA	NA	NA	NA	NA	NA	NA	NA	NA	NA	NA	NA	NA	NA	NA	NA
ChrUn.fgenesh.gene.48	0	0	0	0	0	0	0	0	0	0	0	0	0	0	0	0	0	0	0	0	0	0	0	0	0	0	0	0	0	0	0	0	NA	NA	NA	NA	NA	NA	NA	NA	NA	NA	NA	NA	NA	NA	NA	NA	NA
ChrUn.fgenesh.gene.49	0.161717	0	0	0	0	0	0	0	0	0	0.0321618	0	0	0	0	0.388542	0	0	0	0.0259326	0	0.0782287	0	0	0	0	0.115792	0.0343332	0	0	0.170099	0	NA	NA	NA	NA	NA	NA	NA	NA	NA	NA	NA	NA	NA	NA	NA	NA	NA
ChrUn.fgenesh.gene.5	0	0	0	0.0481516	0	0	0	0.0550475	0	0	0.0149501	0.017228	0	0	0	0.227047	0	0	0	0	0	0.0454141	0	0	0	0	0	0	0	0	0	0	0.663672	0.77271	0.293475	0.74982	0.829895	0.215207	0.484958	0.637556	0.471309	0.0290949	0.0876	-1.64657	0.585377	0.796057	-0.368184	0.263092	0.445247
ChrUn.fgenesh.gene.50	0	0	0	0	0	0	0	0	0	0	0	0	0	0	0	0	0	0	0	0	0	0	0	0	0	0	0	0	0	0	0	0	NA	NA	NA	NA	NA	NA	NA	NA	NA	NA	NA	NA	NA	NA	NA	NA	NA
ChrUn.fgenesh.gene.51	0	0	0	0	0	0	0	0	0	0	0	0	0	0	0	0	0	0	0	0	0	0	0	0	0	0	0	0	0	0	0	0	NA	NA	NA	NA	NA	NA	NA	NA	NA	NA	NA	NA	NA	NA	NA	NA	NA
ChrUn.fgenesh.gene.52	0	0	0	0	0	0	0	0	0	0	0.00707682	0	0	0	0	0	0	0	0	0	0	0	0	0	0	0	0	0	0	0	0	0	NA	NA	NA	NA	NA	NA	NA	NA	NA	NA	NA	NA	NA	NA	NA	NA	NA
ChrUn.fgenesh.gene.53	0	0	0	0	0	0	0	0	0	0	0	0	0	0	0	0	0	0	0	0	0	0	0	0	0	0	0	0	0	0	0	0	NA	NA	NA	NA	NA	NA	NA	NA	NA	NA	NA	NA	NA	NA	NA	NA	NA
ChrUn.fgenesh.gene.54	4.67345	13.0228	6.76811	4.16728	9.15057	4.77582	4.05892	5.44466	4.82344	5.30238	7.26037	6.17698	1.90191	0	1.39317	2.80711	1.77346	2.078	3.87238	2.43143	4.67913	1.12296	4.0766	4.49697	4.18892	4.8751	13.3851	4.96096	8.96434	2.02343	2.45784	5.26618	0.663672	0.77271	0.293475	0.74982	0.829895	0.215207	0.484958	0.637556	0.471309	0.0290949	0.0876	-1.64657	0.585377	0.796057	-0.368184	0.263092	0.445247
ChrUn.fgenesh.gene.55	0	0	0	0.0355467	0	0.0448827	0	0	0	0	0	0	0	0	0	0	0	4.30565e-09	0	0	0	0.0385619	0	0.132508	0.127494	0	0	0	0	0	0.202634	0	NA	NA	NA	NA	NA	NA	NA	NA	NA	NA	NA	NA	NA	NA	NA	NA	NA
ChrUn.fgenesh.gene.56	0	0	0	0	0	0	0	0	0	0	0	0	0	0	0	0	0	0	0	0	0	0	0	0	0	0	0	0	0	0	0	0	NA	NA	NA	NA	NA	NA	NA	NA	NA	NA	NA	NA	NA	NA	NA	NA	NA
ChrUn.fgenesh.gene.57	0	0	0	0	0	0	0	0	0	0	0	0	0	0	0	0	0	0	0	0	0	0	0	0	0	0	0	0	0	0	0	0	NA	NA	NA	NA	NA	NA	NA	NA	NA	NA	NA	NA	NA	NA	NA	NA	NA
ChrUn.fgenesh.gene.58	0	0	0	0.390002	0	0	0	0	0	0	0	0	0	0	0.912675	0	0	0	0	0	0.278667	0	0	0.420857	0	0	0	0	0.533874	0	0	0	NA	NA	NA	NA	NA	NA	NA	NA	NA	NA	NA	NA	NA	NA	NA	NA	NA
ChrUn.fgenesh.gene.59	0	0	0	0	0.244809	0	0	0	0.221217	0	0.014835	0	0	0	0	0	0.0646991	0.111187	0	0.0487869	0	0.0450645	0	0.0556359	0	0.195638	0	0	0	0	0	0	NA	NA	NA	NA	NA	NA	NA	NA	NA	NA	NA	NA	NA	NA	NA	NA	NA
ChrUn.fgenesh.gene.6	0	0	0	0	0	0	0	0	0	0	0.0382277	0	0	0	0	0	0	0	0	0	0.0879759	0	0	0	0	0	0	0	0	0	0	0	NA	NA	NA	NA	NA	NA	NA	NA	NA	NA	NA	NA	NA	NA	NA	NA	NA
ChrUn.fgenesh.gene.60	0	0	0	0	0	0	0	0	0	0	0	0	0	0	0	0	0	0	0	0	0	0	0	0	0	0	0	0	0	0	0	0	NA	NA	NA	NA	NA	NA	NA	NA	NA	NA	NA	NA	NA	NA	NA	NA	NA
ChrUn.fgenesh.gene.61	0	0	0	0	0	0	0	0	0	0	0	0	0	0	0	0	0	0	0	0	0	0	0	0	0	0	0	0	0	0	0	0	NA	NA	NA	NA	NA	NA	NA	NA	NA	NA	NA	NA	NA	NA	NA	NA	NA
ChrUn.fgenesh.gene.62	0.23083	0	0.0535991	0	0	0	0.0486005	0	0	0.0775982	0	0.0280544	0	0	0	0	0	0	0	0	0	0.0739532	0.107387	0	0	0.321053	0	0.130683	0	0	0	0	NA	NA	NA	NA	NA	NA	NA	NA	NA	NA	NA	NA	NA	NA	NA	NA	NA
ChrUn.fgenesh.gene.63	0	0	0	0	0	0	0	0	0	0	0	0	0	0	0	0	0	0	0	0	0	0	0	0	0	0	0.134805	0.0799412	0	0	0	0	NA	NA	NA	NA	NA	NA	NA	NA	NA	NA	NA	NA	NA	NA	NA	NA	NA
ChrUn.fgenesh.gene.64	0	0	0	0	0	0	0	0	0	0	0	0	0	0	0	0	0	0	0	0	0	0	0	0	0	0	0	0	0	0	0	0	NA	NA	NA	NA	NA	NA	NA	NA	NA	NA	NA	NA	NA	NA	NA	NA	NA
ChrUn.fgenesh.gene.65	0	0	0	0	0	0	0	0	0	0	0	0	0	0	0	0	0	0	0	0	0	0	0	0	0	0	0	0	0	0	0	0	NA	NA	NA	NA	NA	NA	NA	NA	NA	NA	NA	NA	NA	NA	NA	NA	NA
ChrUn.fgenesh.gene.66	0	0	0	0	0	0	0	0	0	0	0	0	0	0	0	0	0	0	0	0	0	0	0	0	0	0	0	0	0	0	0	0	NA	NA	NA	NA	NA	NA	NA	NA	NA	NA	NA	NA	NA	NA	NA	NA	NA
ChrUn.fgenesh.gene.67	0	0	0	0	0	0	0	0	0	0	0	0	0	0	0	0	0	0	0	0	0	0	0	0	0	0	0	0	0	0	0	0	NA	NA	NA	NA	NA	NA	NA	NA	NA	NA	NA	NA	NA	NA	NA	NA	NA
ChrUn.fgenesh.gene.68	8.60428	3.06582	1.95463	1.4614	22.4628	5.86184	0.905801	1.67069	1.69151	1.44625	5.44482	2.61435	0	0	0	0	2.37462	2.55053	0	7.46084	2.08842	0	2.00145	3.15404	5.14147	0	0	3.65344	0	0	0	5.17096	NA	NA	NA	NA	NA	NA	NA	NA	NA	NA	NA	NA	NA	NA	NA	NA	NA
ChrUn.fgenesh.gene.69	0.223015	0.347329	0	0	0	0	0.152788	0	0	0	0.0871131	0.173892	0.826982	0	0	0	0.369837	0.278271	0	0	0	0	0	0	0	0.521401	1.29461	0.271677	0	0	0	0	NA	NA	NA	NA	NA	NA	NA	NA	NA	NA	NA	NA	NA	NA	NA	NA	NA
ChrUn.fgenesh.gene.7	0	0	0	0	0	0	0.0169513	0	0.0307487	0	0.00952528	0	0	0	0	0	0.00103045	0	0	0	0	0	0.0727658	0	0	0	0	0	0	0	0	0	0.655873	0.766406	-0.364171	0.63273	0.737486	-0.390542	0.483361	0.636411	-0.572799	0.0534815	0.136742	-1.76434	0.41094	0.666148	-0.671957	0.901064	0.948326
ChrUn.fgenesh.gene.70	0	0	0	0	0	0	0	0	0	0	0	0	0	0	0	0	0	0	0	0	0.052469	0	0	0	0	0	0	0	0	0	0	0	NA	NA	NA	NA	NA	NA	NA	NA	NA	NA	NA	NA	NA	NA	NA	NA	NA
ChrUn.fgenesh.gene.71	0	0	0	0	0	0	0	0	0	0	0	0	0	0	0	0	0	0	0	0	0	0	0	0	0	0	0	0	0	0	0	0	NA	NA	NA	NA	NA	NA	NA	NA	NA	NA	NA	NA	NA	NA	NA	NA	NA
ChrUn.fgenesh.gene.72	0	0	0	0	0	0	0	0	0	0	0	0	0	0	0	0	0	0	0	0	0	0	0	0	0	0	0	0	0	0	0	0	NA	NA	NA	NA	NA	NA	NA	NA	NA	NA	NA	NA	NA	NA	NA	NA	NA
ChrUn.fgenesh.gene.73	8.60428	3.06582	1.95463	1.4614	22.4628	5.86184	0.905801	1.67069	1.69151	1.44625	5.44482	2.61435	0	0	0	0	2.37462	2.55053	0	7.46084	2.08842	0	2.00145	3.15404	5.14147	0	0	3.65344	0	0	0	5.17096	NA	NA	NA	NA	NA	NA	NA	NA	NA	NA	NA	NA	NA	NA	NA	NA	NA
ChrUn.fgenesh.gene.74	0.223015	0.347329	0	0	0	0	0.152788	0	0	0	0.0871131	0.173892	0.826982	0	0	0	0.369837	0.278271	0	0	0	0	0	0	0	0.521401	1.29461	0.271677	0	0	0	0	NA	NA	NA	NA	NA	NA	NA	NA	NA	NA	NA	NA	NA	NA	NA	NA	NA
ChrUn.fgenesh.gene.75	0	0	0	0	0	0	0	0	0	0	0	0	0	0	0	0	0	0	0	0	0	0	0	0	0	0	0	0	0	0	0	0	NA	NA	NA	NA	NA	NA	NA	NA	NA	NA	NA	NA	NA	NA	NA	NA	NA
ChrUn.fgenesh.gene.76	0.388477	0.332372	1.0355	0.836782	0.830177	0.340774	0.64836	0.198059	0.190084	1.03696	0.307214	0.807944	1.04199	0	0.420672	2.04432	0.676528	0.839275	1.6865	0.15489	1.15246	0.911795	0.472277	0.910113	0.986717	0.894622	0	0.447783	0	0.474717	0.699081	0.293483	0.655873	0.766406	-0.364171	0.63273	0.737486	-0.390542	0.483361	0.636411	-0.572799	0.0534815	0.136742	-1.76434	0.41094	0.666148	-0.671957	0.901064	0.948326
ChrUn.fgenesh.gene.77	0	0	0	0	0	0	0	0	0	0	0	0	0	0	0	0	0	0	0	0	0	0	0	0	0	0	0	0	0	0	0	0	NA	NA	NA	NA	NA	NA	NA	NA	NA	NA	NA	NA	NA	NA	NA	NA	NA
ChrUn.fgenesh.gene.78	0	0	0	0	0	0	0	0	0	0	0	0	0	0	0	0	0	0	0	0	0	0	0	0	0	0	0	0	0	0	0	0	NA	NA	NA	NA	NA	NA	NA	NA	NA	NA	NA	NA	NA	NA	NA	NA	NA
ChrUn.fgenesh.gene.79	0	0	0	0	0	0	0	0	0	0	0	0	0	0	0	0	0	0.800929	0	0	0	2.79657e-07	0	0	0	4.99523e-06	0	0	0	0	0	0	NA	NA	NA	NA	NA	NA	NA	NA	NA	NA	NA	NA	NA	NA	NA	NA	NA
ChrUn.fgenesh.gene.8	0.970018	0.410485	1.25861	1.08194	0.770545	0.90643	1.44943	0.731185	0.769971	0.77658	0.769545	0.65018	0.783941	0.47013	2.0655	1.09675	0.603707	1.17143	0.885471	0.48244	0.789744	0.853102	0.63153	1.39666	1.63871	1.08951	0.130365	0.502561	0.574027	1.28214	0.244521	1.28789	0.214331	0.346156	-0.608001	0.425975	0.555538	-0.389797	0.287013	0.442925	-0.521313	0.153787	0.294787	-0.780788	0.235898	0.497676	-0.580365	0.687343	0.817314
ChrUn.fgenesh.gene.80	0	0	0	0	0	0	0	0	0	0	0	0	0	0	0	0	0	0	0	0	0	0	0	0	0	0	0	0	0	0	0	0	NA	NA	NA	NA	NA	NA	NA	NA	NA	NA	NA	NA	NA	NA	NA	NA	NA
ChrUn.fgenesh.gene.81	0	0	0	0	0	0	0	0	0	0	0	0	0	0	0	0	0	0	0	0	0	0	0	0	0	0	0	0	0	0	0	0	NA	NA	NA	NA	NA	NA	NA	NA	NA	NA	NA	NA	NA	NA	NA	NA	NA
ChrUn.fgenesh.gene.82	0	0	0	0	0	0	0	0	0	0	0	0	0	0	0	0	0.01565	0	0	0	0	0.0545025	0	0	0	0	0	0	0	0	0	0	NA	NA	NA	NA	NA	NA	NA	NA	NA	NA	NA	NA	NA	NA	NA	NA	NA
ChrUn.fgenesh.gene.83	1.99073	2.76998	2.24617	1.95003	3.17531	1.86036	2.24779	1.19974	2.18532	1.27383	2.08643	2.2383	1.32634	0	0.784011	1.49091	1.72041	2.73211	1.44562	2.14389	1.50631	2.47142	3.88311	1.09373	2.13481	0.856776	0.937712	2.06707	0.951235	2.85331	1.43695	2.20511	0.528266	0.66184	0.35241	0.306343	0.437541	0.57161	0.287981	0.444019	0.593759	0.00326668	0.0173679	-1.8377	0.376534	0.635832	0.494146	0.998043	0.99889
ChrUn.fgenesh.gene.84	0	0	0	0	0	0	0	0	0	0	0	0	0	0	0	0	0	0	0	0	0	0	0	0	0	0	0	0	0	0	0	0	NA	NA	NA	NA	NA	NA	NA	NA	NA	NA	NA	NA	NA	NA	NA	NA	NA
ChrUn.fgenesh.gene.85	0	0	0	0	0	0	0.171894	0	0	0	0.080167	0.745629	0	0	0.654845	0	0.110547	0.383735	0	0.512925	0	0.238916	0.293357	0	0	0	0	0	0	0	0	0	NA	NA	NA	NA	NA	NA	NA	NA	NA	NA	NA	NA	NA	NA	NA	NA	NA
ChrUn.fgenesh.gene.86	0	0.260018	0.325063	0.185916	0	0	0.221594	0	0.226756	0	0.0440979	0	0	0.298276	0	0	0.0559126	0.204264	0	0.196338	0.11941	0	0.204207	0.181857	0.218029	0	0	0.304159	0.234518	0.526587	0.387079	0	NA	NA	NA	NA	NA	NA	NA	NA	NA	NA	NA	NA	NA	NA	NA	NA	NA
ChrUn.fgenesh.gene.87	0	0	0	0	0	0	0	0	0	0	0	0	0	0	0	0	0	0	0	0	0	0	0	0	0	0	0	0	0	0	0	0	NA	NA	NA	NA	NA	NA	NA	NA	NA	NA	NA	NA	NA	NA	NA	NA	NA
ChrUn.fgenesh.gene.88	0	0	0	0	0	0	0	0	0	0	0.0120762	0	0.0383585	0	0	0	0.0105579	0	0	0	0	0.0176228	0.0406008	0	0	0	0	0	0	0	0	0	NA	NA	NA	NA	NA	NA	NA	NA	NA	NA	NA	NA	NA	NA	NA	NA	NA
ChrUn.fgenesh.gene.89	0	0	0.0175279	0	0.166786	0.0344404	0.0166732	0.0280141	0	0.0262407	0.00817356	0	0	0	0	0	0.0212052	0	0	0	0	0	0	0.109511	0.0975808	0	0.0683272	0.0207952	0	0	0	0	NA	NA	NA	NA	NA	NA	NA	NA	NA	NA	NA	NA	NA	NA	NA	NA	NA
ChrUn.fgenesh.gene.9	0.63214	0	0	0	2.53852	0	0	0	1.56513	0.612072	0.64652	0.314531	0	0	0	0	0	0	0	0.823357	0	0	0	0	5.78756	0.942755	1.98998	0	0	0	0	0	7.05959e-07	1.05612e-05	0.681474	1.51813e-05	0.000127498	0.594406	0.000149326	0.00113549	0.521053	0.169192	0.315355	0.211197	1.1066e-05	0.000619368	0.603911	0.0530387	0.1434
ChrUn.fgenesh.gene.90	0	0	0	0	0	0	0	0	0	0	0	0	0	0	0	0	0	0	0	0	0	0	0	0	0	0	0	0	0	0	0	0	NA	NA	NA	NA	NA	NA	NA	NA	NA	NA	NA	NA	NA	NA	NA	NA	NA
ChrUn.fgenesh.gene.91	0	0	0	0	0	0	0	0	0	0	0	0	0	0	0	0	0	0	0	0	0	0	0	0	0	0	0	0	0	0	0	0	NA	NA	NA	NA	NA	NA	NA	NA	NA	NA	NA	NA	NA	NA	NA	NA	NA
ChrUn.fgenesh.gene.92	0	0	0	0	0	0	0	0	0	0	0	0	0	0	0	0	0	0	0	0	0	0	0	0	0	0	0	0	0	0	0	0	NA	NA	NA	NA	NA	NA	NA	NA	NA	NA	NA	NA	NA	NA	NA	NA	NA
ChrUn.fgenesh.gene.93	0	0	0	0	0	0	0	0	0	0	0	0	0	0	0	0	0	0	0	0	0	0	0	0	0	0	0	0	0	0	0	0	NA	NA	NA	NA	NA	NA	NA	NA	NA	NA	NA	NA	NA	NA	NA	NA	NA
ChrUn.fgenesh.gene.94	0	0	0	0	0	0	0	0	0	0	0	0	0	0	0	0	0	0	0	0	0	0	0	0	0	0	0	0	0	0	0	0	NA	NA	NA	NA	NA	NA	NA	NA	NA	NA	NA	NA	NA	NA	NA	NA	NA
ChrUn.fgenesh.gene.95	0	0	0	0	0	0	0	0	0	0	0	0	0	0	0	0	0	0	0	0	0	0	0	0	0	0	0	0	0	0	0	0	NA	NA	NA	NA	NA	NA	NA	NA	NA	NA	NA	NA	NA	NA	NA	NA	NA
ChrUn.fgenesh.gene.96	175.77	167.924	186.717	191.144	203.893	175.45	150.816	163.862	225.14	217.64	180.979	227.126	122.771	135.872	113.799	140.411	161.065	128.469	125.379	163.833	85.6292	76.9548	83.4349	106.13	100.92	107.26	165.844	137.505	151.334	258.6	222.947	121.315	7.05959e-07	1.05612e-05	0.681474	1.51813e-05	0.000127498	0.594406	0.000149326	0.00113549	0.521053	0.169192	0.315355	0.211197	1.1066e-05	0.000619368	0.603911	0.0530387	0.1434
LOC_Os01g01010	26.3064	26.5495	30.0246	27.7501	24.7847	25.0178	30.0435	28.1176	29.9792	28.4988	28.1764	25.7138	29.3145	27.1806	34.1342	32.2852	26.3612	34.5782	35.1084	31.8722	30.9655	32.0195	27.9041	40.5652	40.694	34.4663	22.2635	27.7543	30.6982	31.4469	31.4966	35.4566	0.00180695	0.00728479	-0.340065	0.00025756	0.00132399	-0.398304	0.00218612	0.00992205	-0.333903	0.011623	0.0444532	-0.307476	0.145326	0.381363	-0.15871	0.0374079	0.111245
LOC_Os01g01019	0	0	0.161042	0.08027	0	0.321971	0.0497526	0.0917656	0.185818	0.397189	0.199377	0.143597	0	0.386345	0.187846	0	0.217384	0.140092	0.174043	0	0.505058	0.227119	0	0.519723	0.282404	0.547773	0.225595	0.200671	0.439526	0	0.3314	0.568047	NA	NA	NA	NA	NA	NA	NA	NA	NA	NA	NA	NA	NA	NA	NA	NA	NA
LOC_Os01g01030	2.25904	2.13881	2.68322	2.59812	1.17951	1.71491	2.83342	1.61669	1.59877	2.441	1.80734	1.69441	1.20827	1.89949	2.46281	1.24059	1.84364	2.5255	3.06622	1.61184	3.12538	1.89209	2.25204	3.26504	2.77691	3.45622	2.31073	2.08285	3.28645	2.06794	2.5798	5.00383	0.0481655	0.108156	-0.475886	0.0144596	0.038216	-0.589019	0.223366	0.370304	-0.293259	0.00720305	0.0312211	-0.723618	0.833544	0.929312	-0.0506156	0.0180943	0.0644385
LOC_Os01g01040	28.7257	27.4578	27.09	28.2132	32.9087	25.2197	30.5621	26.759	27.2112	27.5227	28.8543	28.8077	33.3076	27.4206	28.6638	29.2901	26.917	30.2708	30.7767	29.1533	27.9678	33.0893	30.073	32.111	33.022	29.9951	31.3111	28.4655	28.1104	30.2182	30.2571	33.1302	0.307349	0.450454	-0.112162	0.35358	0.48539	-0.101929	0.222969	0.36978	-0.133903	0.710929	0.820789	-0.0455277	0.896996	0.958074	-0.0142242	0.287987	0.472765
LOC_Os01g01050	18.7518	17.2583	18.5284	20.2726	19.7368	18.8833	19.6016	19.5657	20.4532	17.9322	17.8087	19.3011	19.5324	16.8509	19.0264	17.502	17.2754	20.5668	22.9486	17.1674	21.4283	17.5466	20.1699	26.9662	24.9383	28.3529	17.8246	17.5217	17.2907	21.5415	21.7348	25.3742	0.00154109	0.006374	-0.378374	0.00991331	0.0280248	-0.308121	0.00121575	0.00615266	-0.386538	0.00396682	0.0200569	-0.384825	0.193103	0.446493	-0.155498	0.000770199	0.00602555
LOC_Os01g01060	89.0617	112.158	102.492	77.8814	95.4647	99.0494	70.5199	88.8419	91.6462	103.915	102.27	86.5549	97.7792	86.0125	60.5282	84.2281	84.8095	61.25	73.0471	73.5887	78.035	66.4138	86.1704	66.9362	83.5824	72.8499	85.3669	71.0456	79.7654	69.9898	90.0065	65.7455	0.0147859	0.0416321	0.268707	0.0737551	0.145048	0.197115	0.00560156	0.0209048	0.305377	0.0823078	0.188185	0.214135	0.946658	0.97825	0.00737524	0.879077	0.93717
LOC_Os01g01070	34.2055	33.0659	31.9031	46.1551	27.6476	32.4533	32.4066	32.7106	35.8593	34.9494	29.1212	36.6887	32.5059	42.2303	40.1768	26.4144	29.0966	34.0052	36.8175	32.7624	31.4215	32.6722	28.1232	35.4589	35.9908	36.2165	28.8139	31.4222	27.0102	38.188	28.646	35.7977	0.533402	0.666123	-0.0734335	0.757149	0.834599	-0.0364593	0.477083	0.63166	-0.0838303	0.798968	0.878498	0.0335726	0.652117	0.832679	-0.0531541	0.244598	0.423245
LOC_Os01g01080	177.123	176.026	153.091	136.205	173.006	165.552	153.925	161.541	140.373	164.276	186.62	169.636	170.977	163.424	135.397	152.24	165.936	199.71	157.475	152.448	163.24	204.161	187.55	140.466	160.03	129.477	203.693	173.341	163.201	154.542	170.843	208.015	0.125505	0.230507	0.19104	0.433265	0.562227	0.0977121	0.189875	0.32939	0.163467	0.253075	0.417555	0.159335	0.0866304	0.284603	0.213656	0.68315	0.814956
LOC_Os01g01090	0.130219	0	0.0317392	0.0577514	0	0	0.112929	0.0818714	0	0	0.123689	0.111316	0.126954	0.451476	0.0958138	0	0.10635	0.179762	0	0	0.0948146	0.125431	0	0	0	0.0814755	0.161035	0	0.100722	0.219873	0	0	NA	NA	NA	NA	NA	NA	NA	NA	NA	NA	NA	NA	NA	NA	NA	NA	NA
LOC_Os01g01100	0.0462683	0.116507	0.127221	0.0755229	0.0752788	0	0.0814034	0.0891516	0.13015	0.184615	0.0612167	0.0653451	0.250823	0.29474	0.125677	0	0.0429607	0.0756218	0	0.126853	0.256882	0	0	0.254592	0	0.118362	0.142995	0.00564369	0.215873	0.163953	0	0.303745	NA	NA	NA	NA	NA	NA	NA	NA	NA	NA	NA	NA	NA	NA	NA	NA	NA
LOC_Os01g01110	0.10563	0	0.143976	0.107645	0	0	0	0.123061	0	0.213059	0.0668433	0.077028	0.171949	0	0.251909	0.507576	0.058304	0.0626232	0	0.109911	0.0769154	0.101525	0	0.232323	0	0.146917	0	0	0	0.365872	0.444421	0.380887	NA	NA	NA	NA	NA	NA	NA	NA	NA	NA	NA	NA	NA	NA	NA	NA	NA
LOC_Os01g01115	1.73415	1.67883	1.47172	2.16736	1.53756	1.78328	1.59137	1.25794	2.16128	2.40888	1.35619	1.50318	1.59788	1.60487	2.0288	1.88671	1.5622	1.68763	1.37364	2.07681	1.95366	1.72966	1.64397	1.29535	0.58655	1.22874	1.68681	1.25038	0.867247	1.47331	0.963641	1.71075	0.0399872	0.0933451	0.540615	0.0213999	0.0529119	0.605622	0.0593071	0.136381	0.496402	0.09902	0.215136	0.485459	0.233269	0.49441	0.313749	0.0216056	0.073622
LOC_Os01g01120	45.5421	43.1834	85.6743	37.5245	54.5128	54.5611	98.2368	51.9268	60.6303	35.2446	53.1145	27.5184	39.0428	49.0551	145.185	40.5083	59.4958	55.351	65.9575	45.1343	91.7036	29.9561	53.0017	169.529	153.801	192.372	43.6086	80.3734	134.448	59.2911	70.2746	102.815	1.66937e-06	2.09019e-05	-1.52751	7.0401e-05	0.00044495	-1.26764	0.000386162	0.00245581	-1.13192	0.000134434	0.00167955	-1.36138	0.0103452	0.0842555	-0.817705	0.00525939	0.0253886
LOC_Os01g01130	11.7811	9.16381	14.1498	14.1596	10.4079	11.8954	14.0434	15.7264	12.7138	11.6345	13.6016	12.0805	16.0752	10.9802	16.9499	19.8441	13.2709	15.5215	16.4616	13.3486	11.3952	14.1301	14.0792	16.7744	14.2477	13.2835	15.3547	9.57603	12.9661	13.9971	11.2396	16.1814	0.213728	0.345689	-0.171146	0.151407	0.255813	-0.197464	0.0754483	0.164288	-0.244698	0.519815	0.673956	-0.0990503	0.603822	0.805574	-0.0714262	0.42208	0.604968
LOC_Os01g01140	0	0	0	0	0	0	0	0	0	0	0	0	0	0	0	0	0	0	0	0	0	0	0	0	0	0	0	0	0	0	0	0	NA	NA	NA	NA	NA	NA	NA	NA	NA	NA	NA	NA	NA	NA	NA	NA	NA
LOC_Os01g01150	34.7608	37.5887	45.1074	42.5883	33.582	33.0793	49.9435	40.0578	38.7285	39.1448	39.4243	37.3497	40.8305	36.2965	53.9781	40.0198	30.633	43.5089	44.839	37.6121	41.1215	38.0817	33.893	76.2622	56.1763	54.456	40.3044	39.4404	44.8847	43.0643	41.6704	71.8315	0.000557757	0.00271517	-0.468334	8.92842e-05	0.000542358	-0.531655	0.000700915	0.00393969	-0.459902	0.00205329	0.0123388	-0.467639	0.149285	0.387641	-0.195681	0.0018334	0.0115234
LOC_Os01g01160	23.627	39.1116	43.0505	24.4122	53.5434	31.7457	50.9378	55.8165	38.9971	26.7239	46.1777	24.2886	42.2003	30.5815	50.6725	47.3054	32.8522	44.5025	53.1121	32.6942	39.3068	41.081	39.8453	93.1947	129.712	78.2753	39.4738	34.2767	53.6744	40.2081	65.2356	75.7294	2.52871e-07	4.46944e-06	-1.15188	3.16359e-06	3.46378e-05	-1.04114	2.25197e-06	3.82264e-05	-1.05666	5.97129e-05	0.000932366	-1.00267	0.0204478	0.123943	-0.517904	0.000200006	0.00223641
LOC_Os01g01170	0.513556	1.09792	1.65663	0.244231	0.536286	0.793039	1.55704	0.598303	0.969212	0.586984	0.704124	0.561745	0.613057	0.839644	2.04123	0.658065	0.349606	0.751008	0.605196	0.249373	0.922408	0.658132	0.430051	1.54367	1.10475	1	0.294172	0.37797	2.00597	0.889402	0.720232	1.79008	0.161333	0.279704	-0.649686	0.0526132	0.110522	-0.899003	0.673638	0.78827	-0.19536	0.338941	0.507599	-0.49593	0.785049	0.905826	-0.126516	0.370052	0.557195
LOC_Os01g01180	0	0	0	0	0	0	0	0	0	0	1.13862	0	0	0	0	0	0	0	0	0	0	0	0	0	0	0	0	0	0	0	0	0	NA	NA	NA	NA	NA	NA	NA	NA	NA	NA	NA	NA	NA	NA	NA	NA	NA
LOC_Os01g01190	0	0	0.0298297	0	0	0	0	0	0.0516284	0	0.0276979	0	0.0712508	0	0	0	0.0362393	0.0259492	0	0.0455442	0	0.0420692	0	0	0	0	0.125361	0	0	0	0	0.0789144	NA	NA	NA	NA	NA	NA	NA	NA	NA	NA	NA	NA	NA	NA	NA	NA	NA
LOC_Os01g01200	0	0	0.0270003	0.0342643	0	0.0458125	0.0424751	0.0783426	0	0	0	0.016855	0	0.164916	0.0801845	0	0.0101001	0.0199334	0.222877	0	0.146896	0.114237	0.0469262	0.184875	0	0.140294	0	0.0285531	0	0	0.141462	0.187769	NA	NA	NA	NA	NA	NA	NA	NA	NA	NA	NA	NA	NA	NA	NA	NA	NA
LOC_Os01g01210	0	0	0.113217	0	0	0	0.209866	0	0.195953	0	0.0525631	0.060572	0	0	0	0	0	0.0984891	0	0	0	0	0	0.18269	0.595615	0	0	0.141078	0.23175	0	0	0	NA	NA	NA	NA	NA	NA	NA	NA	NA	NA	NA	NA	NA	NA	NA	NA	NA
LOC_Os01g01230	0	0	0	0	0	0	0	0.0900303	0	0	0	0	0	0	0	0	0	0.264204	0	0	0	0	0	0	0	0	0	0	0.180262	0	0	0.321616	NA	NA	NA	NA	NA	NA	NA	NA	NA	NA	NA	NA	NA	NA	NA	NA	NA
LOC_Os01g01240	0	0	0.27164	0.0759025	0	0.0281386	1.36357e-07	0.18694	0	0	0	0.0176826	0.0842028	0	0.091491	0	0	0	0	0	0	0.0186251	0	0	0.0321875	0.0457692	0.0735558	0.0125443	0	0	0	0.0689526	NA	NA	NA	NA	NA	NA	NA	NA	NA	NA	NA	NA	NA	NA	NA	NA	NA
LOC_Os01g01250	0	0	0.0155492	0.036267	0	0	0	0.0792356	0.0387949	0	0	0	0.107982	0	0	0	0	0	0	0	0	0.0558901	0	0	0	0	0	0.0311288	0	0	0	0.141869	NA	NA	NA	NA	NA	NA	NA	NA	NA	NA	NA	NA	NA	NA	NA	NA	NA
LOC_Os01g01260	0	0	0.0195215	0	0	0	0	0.0361824	0	0.0182727	0.00611877	0.00780288	0	0	0	0	0.0297448	0.0477791	0	0.0534466	0.0128631	0.0254523	0.0353016	0.109982	0	0.0226562	0	0	0.0346083	0	0.141266	0.1646	NA	NA	NA	NA	NA	NA	NA	NA	NA	NA	NA	NA	NA	NA	NA	NA	NA
LOC_Os01g01270	0.0401517	0	0.060806	0.0409176	0.133915	0.0273541	0.139488	0.137619	0.0473603	0.141727	0.0557291	0.0153482	0.133624	0	0.239386	0	0.0458365	0.207603	0.160554	0.156224	0.0944469	0.115774	0.168115	0.336582	0.250097	0.0837682	0	0.0511461	0.224048	0.108709	0	0.163783	NA	NA	NA	NA	NA	NA	NA	NA	NA	NA	NA	NA	NA	NA	NA	NA	NA
LOC_Os01g01280	9.53737	11.7165	12.9511	10.2996	16.723	14.8376	15.9596	21.2274	20.8203	9.76211	16.4619	8.46003	20.3915	15.0114	16.8041	26.6766	23.9446	12.7854	17.1419	19.3294	18.9165	13.4081	23.0458	32.7171	31.3872	31.975	8.96932	19.4625	16.1841	18.9826	31.1432	17.3235	4.77501e-07	7.66553e-06	-1.0609	5.59838e-05	0.000370481	-0.848936	8.11658e-07	1.64674e-05	-1.03928	0.0106676	0.0416196	-0.601503	0.0672609	0.245757	-0.385565	0.0751909	0.185118
LOC_Os01g01290	0.377062	0	0.367101	0.164681	0.281251	0	0.476335	0.313775	0.127074	0.108649	0.272693	0.117841	0.350741	0.264206	0.642303	0.258837	0.193258	0.191607	0	0.280246	0.196114	0.207091	0.225536	2.13251	0.193125	0.524441	0.154276	0.274463	0.450862	0.279864	0.906527	0.776931	0.094394	0.184443	-1.23663	0.030227	0.0704337	-1.60218	0.0828106	0.176907	-1.28243	0.432466	0.598064	-0.64885	0.95197	0.980963	-0.0445316	0.414108	0.598114
LOC_Os01g01295	10.0885	10.8821	11.4382	10.4212	11.2534	8.80997	10.3985	9.72323	9.79029	10.5906	10.7514	10.5002	11.1225	8.77201	5.35868	8.59376	10.0486	8.72685	7.3967	8.68425	8.58152	8.77093	10.1762	9.93451	13.8105	11.9908	13.9218	10.826	12.2825	9.13302	8.48916	9.25981	0.469175	0.608545	-0.108535	0.302652	0.433572	-0.15456	0.543012	0.686662	-0.0912077	0.293626	0.461465	-0.176062	0.0680683	0.247781	-0.273587	0.00466706	0.0231756
LOC_Os01g01302	67.9733	81.4047	135.325	63.7377	63.4764	89.5951	154.014	87.1182	144.03	78.9618	85.205	64.3432	85.7566	83.2565	156.269	60.255	86.2003	88.6649	101.874	77.4908	133.231	47.6209	77.687	218.028	249.186	237.896	57.5937	143.823	188.58	117.72	101.977	201.816	8.62372e-05	0.000564873	-1.13408	3.74859e-05	0.000265384	-1.19072	0.000999005	0.00526901	-0.950509	0.00159527	0.0102354	-1.01942	0.0542869	0.217666	-0.55588	0.00136002	0.00925045
LOC_Os01g01307	147.598	149.459	133.927	168.081	153.641	150.927	113.65	138.219	120.707	152.635	150.064	148.498	127.391	131.347	101.139	125.637	119.591	114.732	117.821	107.165	114.025	126.46	133.538	89.3497	102.476	82.2457	168.018	137.996	123.933	140.106	125.415	107.795	3.59503e-06	3.97485e-05	0.499883	3.83043e-07	5.96022e-06	0.547749	2.57796e-05	0.000274771	0.453962	0.00339101	0.0178307	0.353396	0.00414671	0.0485184	0.30928	0.0322926	0.0996001
LOC_Os01g01312	14.2469	11.4662	10.5761	14.4999	11.7403	12.5061	9.27833	11.0367	10.5872	14.4425	11.2606	14.233	13.891	13.8313	8.83473	11.0704	10.5647	11.6806	12.1358	13.1943	9.7835	12.2053	10.2892	8.06676	6.80617	8.04925	13.5134	11.7387	7.79044	12.6719	9.61544	9.00511	3.65225e-06	4.02624e-05	0.54888	1.00469e-05	9.05668e-05	0.523502	0.000135064	0.00104575	0.45248	6.04913e-06	0.000165177	0.599673	0.010147	0.0833914	0.304746	0.018255	0.0648568
LOC_Os01g01320	0.324352	0.0183731	0.391623	0.553996	0	1.73363e-06	0.159588	0.27329	0.0302808	0.211958	0.175681	0.00211125	0	0	0.335277	0	0.115304	0.572013	0.294424	0.191974	0	0.0789846	0.430999	0.261341	0	0.342609	0	0.172401	0	0.0498955	0	0.406196	0.836081	0.894863	-0.235528	0.5112	0.634593	-0.747839	0.765226	0.854127	0.339929	0.137282	0.272097	-1.89118	0.716513	0.86741	-0.413348	0.824433	0.906367
LOC_Os01g01330	2.07011	3.05217	2.28646	2.40057	1.86356	2.62608	2.2995	2.49488	2.77856	3.16758	3.68147	2.34243	1.0458	3.50125	1.19165	1.02903	2.50195	1.35423	1.57726	1.41125	2.54635	1.16635	2.39104	3.21849	1.27964	2.68066	2.65779	2.66726	1.9916	2.22524	0	2.31657	0.639831	0.753412	0.292698	0.975962	0.984414	0.0188478	0.891924	0.936415	0.0849878	0.836981	0.903346	-0.143895	0.0408491	0.186129	-1.27921	0.503753	0.676562
LOC_Os01g01340	942.089	434.624	691.55	321.177	357.366	710.552	821.774	461.53	631.55	327.517	411.007	579.177	319.352	705.405	1142	248.872	802.724	725.49	469.109	603.099	598.409	297.796	719.589	867.204	353.877	1486.31	431.605	808.581	649.817	970.501	287.125	543.184	0.141432	0.252659	-0.591219	0.153595	0.258458	-0.573717	0.690087	0.799988	-0.160315	0.283767	0.451411	-0.481833	0.363114	0.623547	-0.365651	0.560861	0.723048
LOC_Os01g01350	5.41036	2.91877	3.89129	2.49449	1.2027	2.92931	4.69722	2.41521	2.75881	1.80371	3.43756	4.10713	2.08254	4.14265	6.67066	4.42742	6.07151	7.59444	4.41685	5.81949	2.47127	2.15473	5.01165	3.03972	3.02813	5.78868	1.31945	4.00471	2.53774	6.50555	2.26132	3.61108	0.462654	0.603059	-0.244951	0.0766069	0.149623	-0.590539	0.891477	0.936109	0.0455013	0.515179	0.669934	-0.242659	0.99628	0.998454	0.00155504	0.233166	0.410439
LOC_Os01g01360	0.571063	1.35652	1.16755	1.55189	1.9878	0.864552	1.18232	1.5619	0.823276	1.27983	1.72241	0.636216	1.54933	0.933666	1.43754	1.21959	1.15157	0.827582	1.26181	0.924325	1.13196	0.731829	0.619899	1.77933	2.4574	2.33869	1.63556	1.75123	2.38992	0.714275	1.60177	1.60158	0.0235793	0.0606894	-0.654018	0.126318	0.222499	-0.441648	0.00583618	0.0215764	-0.79642	0.0722629	0.170521	-0.580555	0.0515226	0.211373	-0.562494	0.0631405	0.162997
LOC_Os01g01369	45.943	37.8487	33.4201	47.7049	42.8159	45.5065	31.2491	40.5547	44.4549	38.3927	38.0938	42.9278	41.6372	40.7539	32.1186	48.5372	39.7019	38.0551	36.7181	42.663	30.3298	43.8967	29.332	35.6531	34.2678	32.7811	42.7725	36.5713	28.1819	46.743	39.9847	28.6877	0.267409	0.407202	0.147295	0.034712	0.0788034	0.280459	0.356048	0.515945	0.122575	0.207505	0.364556	0.187163	0.455141	0.702154	0.0991936	0.284812	0.469435
LOC_Os01g01380	6.59764	6.2468	8.07153	7.23794	5.63117	6.84924	10.3535	6.26567	6.53195	5.94668	6.30088	5.2585	7.82459	6.16208	12.4515	6.67743	5.06706	8.28833	9.03258	6.10976	8.36144	7.53173	5.1909	14.3264	11.4023	10.5582	5.24647	7.94605	8.49029	6.8666	8.09802	9.04092	0.000130699	0.000800635	-0.724254	0.00137402	0.00538699	-0.6059	0.00373334	0.0152506	-0.549061	0.0101985	0.0402398	-0.543835	0.0310608	0.15769	-0.408274	0.0126962	0.0493801
LOC_Os01g01390	24.0828	21.4083	23.9019	21.8361	19.2498	21.1321	26.8524	20.8702	21.124	23.8107	22.0228	20.6262	21.8842	20.8829	22.2458	20.8379	19.8406	23.276	23.1911	20.0469	20.3308	18.2234	20.2857	23.9999	21.8157	28.0262	18.3275	20.6705	25.3712	23.1265	24.3081	23.6243	0.37123	0.515279	-0.103983	0.150838	0.255062	-0.16706	0.608683	0.738756	-0.0595351	0.303606	0.47234	-0.133752	0.788499	0.907155	-0.0311959	0.172989	0.33388
LOC_Os01g01400	2.24578	1.92054	0.918272	3.5482	3.02533	1.85856	0.633005	0.749897	0.851785	2.05222	1.62128	2.87005	1.62425	0.916781	0.547172	1.91802	1.94484	1.24199	0.495471	1.80119	1.03261	2.78847	1.74674	0.0400897	0.139812	0.162999	2.78492	0.705561	0.496203	0.978351	0.955182	0.847821	1.57688e-11	9.48659e-10	2.88166	2.54636e-13	1.97563e-11	3.12781	1.31423e-09	5.84392e-08	2.59309	9.83257e-07	3.86096e-05	2.33962	1.32263e-06	0.000102265	2.06755	2.7446e-08	1.51729e-06
LOC_Os01g01410	15.233	12.8178	13.6071	13.4801	13.8305	14.0432	15.5368	14.1587	12.9143	13.6037	13.5415	14.8316	15.7709	16.3725	14.2474	14.9171	14.5962	16.0429	13.7029	15.5175	13.3428	14.7422	14.1588	16.9178	15.31	15.5881	15.3873	15.1111	13.1692	16.8901	15.3333	17.426	0.278809	0.41936	-0.132394	0.238504	0.362836	-0.144097	0.24979	0.401449	-0.14069	0.937157	0.963891	0.0107762	0.749137	0.885979	0.0390921	0.458469	0.63735
LOC_Os01g01420	74.5055	84.6968	82.7246	77.9203	104.888	81.1537	90.1675	99.96	93.0618	73.0788	86.7321	82.2232	100.045	82.9205	89.1799	96.4049	81.9079	85.5359	95.585	95.6287	83.2901	87.6388	87.7564	115.059	139.205	111.347	98.3991	89.6264	92.9351	89.3901	115.725	108.204	0.000176123	0.0010309	-0.412353	0.00272207	0.00955284	-0.329518	0.000186407	0.00135514	-0.410786	0.020638	0.0677396	-0.284473	0.16346	0.407916	-0.153192	0.0044661	0.0224452
LOC_Os01g01430	4.29276	1.14718	0.568857	10.5164	7.15996	4.06184	0.263616	0.625144	0.140652	1.3837	1.47183	3.0003	0.485272	4.67899	0.142187	0.286495	1.13554	0.77763	0	1.05514	2.30094	1.89106	1.58208	0.393395	0.641282	0.0829255	13.1485	0.759474	0.167043	1.96186	0.250848	0.752454	0.0621923	0.132362	1.73056	0.00113139	0.00456777	3.02108	0.109349	0.218271	1.48577	0.132208	0.264839	1.56188	0.359558	0.620641	0.850197	0.815847	0.901909
LOC_Os01g01440	0	0	0	0	0	0	0	0	0	0	0	0	0	0	0	0	0	0	0	0	0	0	0	0	0	0	0	0	0	0	0	0	NA	NA	NA	NA	NA	NA	NA	NA	NA	NA	NA	NA	NA	NA	NA	NA	NA
LOC_Os01g01450	102.756	127.144	122.328	71.8303	124.382	108.413	133.809	141.283	123.15	84.6078	147.466	82.7501	106.041	107.976	123.085	85.2978	119.31	107.055	90.238	86.4513	123.328	84.3764	137.479	186.021	188.375	223.056	118.748	108.199	165.565	93.2985	139.253	162.759	7.85498e-05	0.000522427	-0.67698	4.94212e-05	0.000334429	-0.695764	0.00197681	0.00911624	-0.530384	0.00131372	0.00888718	-0.615848	0.0114241	0.0888324	-0.43365	0.000348833	0.00336711
LOC_Os01g01460	0	0	0	0	0	0	0	0	0	0	0	0	0	0	0	0	0	0	0	0	0	0	0	0	0	0	0	0	0	0	0	0	NA	NA	NA	NA	NA	NA	NA	NA	NA	NA	NA	NA	NA	NA	NA	NA	NA
LOC_Os01g01470	0	0	0	0	0	0	0	0	0	0	0	0	0	0	0	0	0	0	0	0	0	0	0	0	0	0	0	0	0	0	0	0	NA	NA	NA	NA	NA	NA	NA	NA	NA	NA	NA	NA	NA	NA	NA	NA	NA
LOC_Os01g01484	45.2627	50.088	55.7958	51.5081	50.0351	48.7344	59.7004	51.5761	53.0879	48.2568	47.637	45.9431	59.3298	54.6419	67.8009	60.4147	43.4718	58.9304	64.4586	52.1129	51.2191	55.612	41.0913	76.0781	80.0834	63.0919	46.0334	45.8964	51.8456	50.7765	63.96	59.6029	8.02565e-05	0.000531897	-0.432858	0.00068649	0.00299806	-0.372631	0.000707183	0.0039694	-0.371737	0.0479335	0.126492	-0.242729	0.0390033	0.180895	-0.226564	0.0181531	0.0646069
LOC_Os01g01500	0	0	0	0	0	0	0	0	0	0	0	0	0	0	0	0	0	0	0	0	0	0	0	0	0	0	0	0	0	0	0	0	NA	NA	NA	NA	NA	NA	NA	NA	NA	NA	NA	NA	NA	NA	NA	NA	NA
LOC_Os01g01510	33.7092	39.4156	34.5645	39.3198	29.8645	32.0984	26.7407	36.7199	39.8806	43.7803	37.6461	37.4331	36.2392	35.5256	23.9353	38.8175	30.4538	36.9186	34.5551	36.0807	33.3455	32.2303	30.6797	24.0245	31.2213	26.8089	25.9323	20.8032	24.0286	34.4939	37.3405	31.2962	0.000781929	0.00360668	0.371031	0.0580285	0.119698	0.209366	0.0132165	0.0416077	0.273695	0.0240025	0.0758188	0.278733	0.0343786	0.16739	0.233679	0.315546	0.50224
LOC_Os01g01520	0.756493	1.21297	0.87769	0.819107	0.246867	0.692982	0.586142	1.15674	0.613463	1.01737	1.16686	0.665756	0.432943	0.927627	1.01481	1.13597	1.16923	1.15829	1.25365	0.983942	1.12038	0.681652	0.527905	1.35186	1.52564	1.90173	1.62498	1.44546	1.44415	0.409417	0.397851	0.681951	0.268354	0.407998	-0.521894	0.0241363	0.0585871	-1.06323	0.274557	0.429219	-0.515183	0.0956456	0.209913	-0.878431	0.015508	0.105833	-1.14119	0.456992	0.63618
LOC_Os01g01530	0	0.234644	0.0192755	0	0	0.313421	0	0.195013	0.0643043	0	0	0	0	0	0	0.56994	0	8.30997e-08	0	0	0	0	0	0	0	0	0	0	0.359694	0	0	0	NA	NA	NA	NA	NA	NA	NA	NA	NA	NA	NA	NA	NA	NA	NA	NA	NA
LOC_Os01g01540	0	0	0	0	0	0	0	0	0	0	0	0.084878	0	0	0	0	0	0	0	0	0	0	0.324897	0	0	0	0	0	0	0	0	0	NA	NA	NA	NA	NA	NA	NA	NA	NA	NA	NA	NA	NA	NA	NA	NA	NA
LOC_Os01g01550	0	0	0.539496	0	0	0.222557	0.134488	0	0	0.390447	0	0.0968753	0.0998613	0	0	0	0.0435224	0.337869	0	0	0.249547	0	0	0	0	0.168291	0	0	0.169074	0	0	0	NA	NA	NA	NA	NA	NA	NA	NA	NA	NA	NA	NA	NA	NA	NA	NA	NA
LOC_Os01g01560	0.852125	0.521161	0.184518	0.241739	0	0.239783	0.670432	0.506324	0.436542	0.458442	0.320056	0.299734	0.26594	0.55743	0.179098	1.4386	0.242156	0.631037	0.29522	0.55244	0.203489	0.446716	0.394256	0.263978	0	0.553491	0.268908	0.628266	0	0	0	0.446414	0.336567	0.48087	0.86934	0.752104	0.831564	-0.285748	0.23428	0.383395	1.07599	0.343787	0.512571	0.957525	0.320478	0.584813	-0.898744	0.270182	0.45309
LOC_Os01g01570	14.8281	16.5754	18.3937	16.1921	15.9115	14.8148	17.2256	14.9035	17.0085	18.0741	16.578	14.6606	13.4366	15.526	18.0087	13.7652	13.589	14.0395	17.4208	12.0886	16.3714	10.4827	14.6547	15.7793	15.8649	17.0882	15.4091	17.0431	18.4606	13.8087	11.4164	11.8027	0.960775	0.975614	0.00642651	0.772043	0.845584	-0.0378553	0.896518	0.939241	0.016995	0.431555	0.597047	-0.114906	0.0353745	0.170471	-0.274933	0.528317	0.69707
LOC_Os01g01580	0.148268	0.633959	1.01046	1.05767	0	1.81819	0.749216	1.90009	1.22421	1.4953	0.797509	1.02714	0.482713	1.45447	0	2.13738	1.39125	0.615307	0.982829	1.54277	0.539812	0.855038	0.620797	0.815252	1.59475	0.412441	1.27395	0.755469	1.65468	2.311	0.623812	0.534633	0.739413	0.827825	0.234283	0.542591	0.661876	-0.428869	0.514829	0.662907	-0.458759	0.971353	0.984242	0.0282791	0.873132	0.947866	0.112469	0.674131	0.809216
LOC_Os01g01590	1.56594	3.34779	3.2016	1.06387	0	0.711218	3.62673	1.82435	1.84708	3.68496	3.30311	1.52256	3.3988	0	0	2.50822	1.58462	1.54728	2.30671	1.62941	2.66058	3.01017	2.91403	0.574021	1.87145	2.178	2.98997	3.10291	0.728167	0.903991	4.39227	2.82327	NA	NA	NA	NA	NA	NA	NA	NA	NA	NA	NA	NA	NA	NA	NA	NA	NA
LOC_Os01g01600	0.194793	0.416445	0.298694	0.397018	0	0.132707	0.615196	0.113469	0	0.294677	0.431431	0.426143	0.158546	0	0.580683	0	0.282237	0.404193	0.430411	0.354704	0.5319	0.0936117	0.271866	0.642642	0	0.203198	0.5579	0.578975	0.203804	0.0843382	0.819558	0.790195	NA	NA	NA	NA	NA	NA	NA	NA	NA	NA	NA	NA	NA	NA	NA	NA	NA
LOC_Os01g01610	13.2902	14.9413	15.46	8.2897	11.9642	11.8642	12.9538	10.0108	10.9464	13.9811	16.6389	15.9994	14.3607	9.55325	8.74338	13.2129	14.3236	13.6526	12.1513	15.021	13.0978	10.241	12.7922	8.44156	12.7338	11.314	16.4069	21.5995	18.6998	10.9131	15.4252	19.6235	0.0541191	0.118498	0.368142	0.954717	0.970991	-0.0108546	0.110267	0.219616	0.305274	0.660215	0.784808	0.0939538	0.0813926	0.274488	0.333119	0.60416	0.757853
LOC_Os01g01620	69.8301	91.2135	85.0045	57.7434	69.5644	69.5762	91.817	62.6307	60.4148	66.451	71.2204	72.8668	58.1442	67.3829	77.0227	69.0029	68.4887	64.7877	74.2266	68.3989	85.6892	56.3539	58.7506	67.1005	82.8961	106.57	66.8145	92.0109	93.7979	67.8746	61.7259	114.122	0.219038	0.351824	-0.182901	0.0923865	0.174081	-0.250439	0.831875	0.896889	-0.0315921	0.0788705	0.182088	-0.292367	0.640075	0.826638	-0.0695829	0.266367	0.449169
LOC_Os01g01640	55.5955	57.6332	55.3574	51.8822	59.0715	54.0735	49.8552	54.0607	55.8811	56.4252	55.0814	55.6882	57.6959	52.8905	46.1624	53.9393	58.2022	50.6713	52.5352	52.3306	51.4234	56.5783	56.6216	42.5733	54.8225	44.871	67.3369	54.2681	57.9515	43.3197	61.731	42.5479	0.15402	0.269768	0.164853	0.186182	0.300272	0.152881	0.132377	0.251987	0.174025	0.215417	0.374624	0.160175	0.797743	0.911406	0.0296368	0.362828	0.549961
LOC_Os01g01650	0.131232	0	0.0894355	0	0	0.178809	0.207228	0	0.0773963	0.0661744	0.062283	0.0478486	0	0	0.156482	0	0.344067	0.0778011	0.289967	0	0.0477787	0	0	0.144316	0.235252	0	0	0.055722	0	0	0	0.354902	NA	NA	NA	NA	NA	NA	NA	NA	NA	NA	NA	NA	NA	NA	NA	NA	NA
LOC_Os01g01660	1.16026	0.620123	1.53203	1.03459	0.757256	0.691642	2.88565	0.675861	1.02642	1.17013	0.894824	0.687444	0	1.42273	3.80463	2.78764	2.70177	1.28974	2.56368	2.86729	4.27704	0.766678	1.61933	2.39238	5.4598	7.56448	0.623072	0.615817	5.05803	0.879108	0.610197	1.96112	0.0139916	0.0398545	-1.6012	0.00954381	0.0271508	-1.68881	0.024758	0.0690535	-1.46286	8.24217e-05	0.00117472	-2.86816	0.0237908	0.135758	-1.47285	0.527783	0.696748
LOC_Os01g01670	11.9058	19.8314	15.384	11.8095	16.8662	11.1278	11.1586	15.2157	15.7272	15.7781	17.4597	13.1591	16.6765	17.2021	11.0193	9.4972	11.5164	13.5212	11.0904	10.1796	14.5251	8.56551	13.0098	10.9058	12.0994	13.0314	11.6307	7.25327	8.96822	11.029	12.4258	14.643	0.158102	0.275427	0.24518	0.627168	0.732673	0.0843708	0.155198	0.283875	0.246904	0.0743551	0.174143	0.346546	0.759037	0.892015	0.0532829	0.486916	0.661956
LOC_Os01g01680	3.72577	3.79298	2.90188	2.35043	6.02129	3.74695	2.35335	3.82386	4.08078	2.41553	5.52933	3.29912	3.6101	3.48085	3.59643	1.27879	4.0885	2.52438	2.94014	3.32295	3.03592	2.55785	4.7047	4.19479	4.13461	3.33131	6.60577	6.02663	3.2175	1.38268	5.59841	3.51858	0.780249	0.856818	-0.0904335	0.933543	0.957152	-0.0270296	0.725548	0.826198	-0.113791	0.81725	0.891113	-0.0837449	0.457197	0.703964	-0.240989	0.257475	0.439411
LOC_Os01g01689	24.1521	19.4556	23.512	26.8578	18.3202	19.0362	22.9992	19.6519	22.1391	25.3399	20.1302	24.5808	22.4235	23.651	25.9522	23.1802	18.2274	26.4699	23.1748	23.4209	24.3018	21.5295	19.1508	22.9381	16.519	19.701	21.8072	20.6851	21.1927	22.0905	20.2888	26.1992	0.138746	0.248927	0.170406	0.510733	0.634258	0.0757024	0.261498	0.414701	0.129243	0.197746	0.352204	0.165751	0.183836	0.434685	0.152975	0.276631	0.460138
LOC_Os01g01700	108.258	82.7158	89.754	83.8661	70.4092	102.172	76.2608	84.8648	99.5984	75.4977	82.0637	85.1935	85.1385	97.668	87.4611	76.91	107.753	89.5844	86.6036	94.1555	96.2646	87.6984	94.2783	84.2644	110.25	107.802	96.7351	102.102	90.3665	87.0863	86.9593	89.5243	0.0584212	0.126053	-0.215709	0.13886	0.239451	-0.168695	0.512388	0.661203	-0.0746705	0.475326	0.636323	-0.0909667	0.261744	0.525645	-0.127917	0.33191	0.519682
LOC_Os01g01710	129.582	167.867	245.878	145.91	177.598	173.902	317.446	221.181	235.289	177.747	195.531	136.194	193.539	177.988	291.802	189.751	160.476	196.179	268.348	158.784	276.236	175.581	185.74	423.042	515.635	416.552	146.241	227.446	306.501	207.32	253.367	329.067	6.58823e-07	9.96205e-06	-0.987206	4.58047e-07	6.90754e-06	-1.0011	1.90822e-06	3.34384e-05	-0.945477	6.94595e-05	0.00103981	-0.882902	0.0055001	0.0574523	-0.551095	8.91776e-05	0.00120494
LOC_Os01g01720	38.6561	37.9456	36.8174	40.8329	45.6881	35.0494	39.0741	38.0231	37.3928	39.2463	37.6526	32.8456	43.5576	38.9216	37.5408	37.118	35.1521	30.9835	31.4866	29.5237	37.8414	39.285	36.679	39.9709	49.7244	40.8823	45.0893	45.107	40.9528	35.6272	40.2157	32.9955	0.110109	0.207956	-0.174041	0.506936	0.631137	-0.0722891	0.206936	0.350713	-0.137476	0.688051	0.804633	-0.0488988	0.10152	0.310147	-0.178379	0.115399	0.251086
LOC_Os01g01730	0	0	0	0	0	0	0	0	0	0	0	0	0	0	0	0	0	0	0	0	0	0	0	0	0	0	0	0	0	0	0	0	NA	NA	NA	NA	NA	NA	NA	NA	NA	NA	NA	NA	NA	NA	NA	NA	NA
LOC_Os01g01740	1.75994	2.0903	2.63871	2.39135	1.02102	1.59866	3.60668	1.04796	2.12204	2.36656	1.72004	1.75396	1.14596	1.53463	2.61155	1.69138	1.44634	1.13613	2.41965	1.54641	2.13585	0.864568	1.14627	1.50531	1.54242	2.77421	2.01623	3.25483	2.83704	1.82877	1.15183	1.33973	0.914003	0.945172	0.0310984	0.569239	0.684773	-0.163906	0.643612	0.765637	0.133232	0.302801	0.471326	-0.331765	0.350356	0.612558	-0.268937	0.984326	0.991976
LOC_Os01g01760	2.4553	1.37099	1.90497	3.15441	4.47254	4.00002	2.62932	2.82753	4.32042	2.92204	3.44895	3.48988	1.3944	0	2.28502	2.74408	3.6373	1.43886	2.19756	2.59771	2.4741	2.95082	3.07106	2.71361	3.07114	2.77995	1.63556	4.41944	2.21187	2.22524	3.00331	2.20626	0.798019	0.868587	0.132667	0.57753	0.691561	0.288752	0.427689	0.586427	-0.411177	0.00038679	0.00370488	-2.05696	0.782454	0.904408	-0.143144	0.988645	0.994499
LOC_Os01g01770	0	0	0.0618059	0	0	0	0.0572834	0.211311	0.106972	0	0.057389	0.0330666	0	0.889647	0	0	0.0750863	0	0	0	0	0	0	0	0.32515	0.126137	0	0	0	0.314123	0	0	NA	NA	NA	NA	NA	NA	NA	NA	NA	NA	NA	NA	NA	NA	NA	NA	NA
LOC_Os01g01780	2.90833	2.65288	2.85416	2.45009	1.82224	2.85316	2.81676	2.39438	2.97309	2.69844	2.01218	2.82776	2.14622	1.7118	3.51416	3.35404	2.32232	2.89668	3.85571	2.01747	2.42832	2.27352	2.05659	2.51599	5.14409	2.10345	2.22124	2.4698	2.81296	1.94756	4.07877	2.86645	0.40742	0.550832	-0.19199	0.278686	0.40725	-0.251048	0.755857	0.847302	-0.0720565	0.0860678	0.194264	-0.444753	0.805026	0.914643	-0.0572066	0.994714	0.997329
LOC_Os01g01790	116.557	138.434	143.901	107.056	107.899	119.196	156.157	122.839	132.368	106.06	118.136	122.935	128.436	120.491	137.861	104.699	107.974	125.256	123.144	109.888	126.197	111.482	99.1612	132.576	196.992	152.601	132.015	138.71	135.679	133.277	144.14	152.123	0.00841015	0.0261908	-0.319236	0.00346413	0.0116681	-0.354137	0.134181	0.254496	-0.181454	0.0754248	0.176062	-0.240804	0.402723	0.658481	-0.101371	0.00913319	0.0385475
LOC_Os01g01800	29.9751	31.3969	31.0839	34.1154	25.6835	28.6586	28.3751	23.4721	24.2255	29.143	26.1204	32.4395	31.7866	27.8252	25.1226	28.2094	28.3931	32.505	27.2501	29.8715	25.2148	32.352	24.1786	28.35	26.9633	25.3428	36.7874	28.7332	25.7981	25.8546	26.644	30.4734	0.469951	0.609236	0.0784493	0.425521	0.555215	0.0865184	0.210631	0.355289	0.135913	0.393387	0.560841	0.103603	0.790934	0.90848	0.0287821	0.928505	0.962115
LOC_Os01g01810	0	0	0.334337	0	0	0.139259	0	0	0	0.8246	0	0.175317	0	0.601565	0	0	0	0.24237	1.80664	0	0.223264	0.35364	0	0.22479	0	0	0	0	1.42577	0	0	0	NA	NA	NA	NA	NA	NA	NA	NA	NA	NA	NA	NA	NA	NA	NA	NA	NA
LOC_Os01g01830	38.7707	39.6395	40.6463	51.9617	42.3236	36.3406	40.4648	43.0085	43.8808	41.522	41.1637	40.1899	43.8034	41.6242	40.4198	43.5198	34.2255	44.2231	43.1223	38.6601	37.8203	45.4662	39.2477	41.1722	42.6983	38.187	42.1427	42.9575	37.3392	42.8971	41.3053	38.7004	0.962073	0.976642	0.00524664	0.597946	0.708729	0.0581853	0.817958	0.887258	-0.0253958	0.678863	0.798066	0.0510718	0.934269	0.973783	0.00909975	0.722395	0.840994
LOC_Os01g01840	3.50322	4.60891	4.5913	3.90855	8.79394	2.01947	9.87239	5.47685	3.01967	13.0304	11.8715	4.41438	5.59302	1.6522	12.0498	24.6031	1.85928	0.998507	15.4639	2.52361	4.16973	4.98588	3.47894	83.2401	66.5748	28.2868	5.76965	5.43323	15.4042	3.03353	22.6757	14.697	0.00686352	0.0222041	-1.80963	0.000129365	0.000737822	-2.5622	0.000144558	0.00110819	-2.54384	0.000134418	0.00167955	-2.85756	0.0124109	0.0931442	-1.67364	0.00503533	0.0245599
LOC_Os01g01850	0	0.0643597	0	0.0302058	0	0	0	0	0	0.0265936	0.0198181	0	0	0	0	0	0	0	0	0	0.0397822	0	0	0	0	0	0.0439768	0	0	1.4924e-09	0	0	NA	NA	NA	NA	NA	NA	NA	NA	NA	NA	NA	NA	NA	NA	NA	NA	NA
LOC_Os01g01860	0	0	0	0	0	0	0	0	0	0	0	0	0	0	0	0	0	0	0	0	0	0	0.000265255	0	0	1.21028e-05	0	0	0	0	0	0	NA	NA	NA	NA	NA	NA	NA	NA	NA	NA	NA	NA	NA	NA	NA	NA	NA
LOC_Os01g01870	11.7794	17.8323	18.7025	14.9241	17.6201	15.9632	38.0062	17.0614	18.8511	23.5025	21.2139	12.5597	12.6452	13.4292	16.2477	18.9695	13.4957	13.6649	19.8372	11.1968	26.0564	10.4649	13.5964	45.4435	57.2994	52.8702	16.595	23.8456	50.985	13.5634	26.5212	36.3907	0.000319103	0.00170212	-1.03096	5.00894e-05	0.000338252	-1.16155	3.51741e-05	0.000355214	-1.18501	1.81483e-05	0.000379848	-1.37274	0.00638728	0.0631432	-0.781168	4.57831e-05	0.000728959
LOC_Os01g01880	0	0	0	0	0	0	0	0	0	0.173048	0	0	0	0	0	0	0	0	0	0	0	0	0.239478	0	0	0	0	0	0.239366	0	0	0.309359	NA	NA	NA	NA	NA	NA	NA	NA	NA	NA	NA	NA	NA	NA	NA	NA	NA
LOC_Os01g01890	0.201644	0.646638	0.916149	0.410982	0.526424	0.228957	1.5284	0.274073	0.317129	0.440615	0.55294	0.159297	0.21883	0.16484	0.561033	0.807454	0.324626	0.398485	0.594066	0.279756	0.709672	0.323014	0.515951	2.55011	1.44591	1.44904	0.385015	0.941818	1.82843	0.407421	0.424192	0.969467	0.00126434	0.00540113	-1.58367	0.00209957	0.00770013	-1.51088	0.0124948	0.0398319	-1.22699	0.000113925	0.00149203	-2.11928	0.0222631	0.13043	-1.12285	0.017303	0.0623307
LOC_Os01g01900	0	0	0	0.0244713	0	0	0	0.0559517	0	0	0	0	0	0	0	0	0.0123404	0	0	0	0	0	0	0	0	0	0	0	0	0	0	0	NA	NA	NA	NA	NA	NA	NA	NA	NA	NA	NA	NA	NA	NA	NA	NA	NA
LOC_Os01g01910	3.35777	4.41755	7.56915	3.42183	6.06875	3.51931	9.4625	6.01826	5.63626	5.60051	7.02823	3.76702	3.15341	6.96786	5.85177	3.10285	4.41957	4.36415	4.28034	3.35949	6.86477	3.84792	5.40729	13.918	9.26045	16.3457	5.5482	6.03196	16.0341	4.02588	4.8902	12.3405	0.00515899	0.0174947	-0.877237	0.000419965	0.00199225	-1.10628	0.00204856	0.00939259	-0.966991	0.00467998	0.0226587	-0.99177	0.0236361	0.135284	-0.70977	0.000583686	0.00491135
LOC_Os01g01920	27.6561	35.2445	41.7283	30.2403	41.2679	32.0487	48.8176	36.066	36.8121	33.7462	34.1138	30.509	39.9752	35.3773	49.4631	36.1129	29.6202	42.3159	46.8081	30.7507	38.0105	31.4815	31.8903	48.9677	60.5846	50.447	32.5108	37.564	50.7532	37.4184	39.6134	51.3193	0.000727198	0.00339933	-0.485314	0.0022103	0.00804982	-0.439542	0.00243203	0.0108379	-0.435414	0.032674	0.0954885	-0.342996	0.119776	0.342086	-0.223434	0.0150088	0.0561053
LOC_Os01g01925	0.192358	0.822479	0.444597	0	0	0	0.240697	0.224101	0	0.649708	0.24345	0.780565	0	0	0	0	0.297247	0.571469	0.672126	0.483077	0.182643	0.261814	0.87612	0.0369787	0.68966	0	1.10185	0.598525	0	0.973007	1.56833	1.1444	NA	NA	NA	NA	NA	NA	NA	NA	NA	NA	NA	NA	NA	NA	NA	NA	NA
LOC_Os01g01930	3.46756	3.55835	2.36317	0.424045	0.724207	0.377975	0	0.161591	0	0	0.175543	0.0505725	0.45157	0	0	0	0.153117	0	0	0.288648	0.100997	0	0.193582	0.152531	0	0.385832	0	0.117788	0	0.240212	0	0	NA	NA	NA	NA	NA	NA	NA	NA	NA	NA	NA	NA	NA	NA	NA	NA	NA
LOC_Os01g01940	1.12025	1.64653	1.1929	1.21297	0.731144	1.24019	0.530695	0.734124	0.5781	0.635502	0.73105	0.740324	0.683844	1.03025	0.166974	1.34576	0.830888	1.07923	0.773523	0.437119	0.764733	0.538357	0.390872	0.230988	1.50615	0.292146	0.802115	0.594582	0.586034	0.363769	0.589155	0.378698	0.556175	0.685095	0.347782	0.223967	0.345992	0.718601	0.112234	0.222392	0.938536	0.428739	0.594406	0.522832	0.879137	0.950776	-0.0898593	0.747076	0.857175
LOC_Os01g01950	0	0.336791	0.322084	0.16054	0	0.214648	0	0	0	0.158876	0.0498443	0.172317	0	0	0.375692	0	0.0869534	0	0	0	0.11471	0	0	0	0	0	0	0	0	0	0	0	NA	NA	NA	NA	NA	NA	NA	NA	NA	NA	NA	NA	NA	NA	NA	NA	NA
LOC_Os01g01960	142.056	150.408	158.906	185.502	166.336	136.464	152.504	136.495	135.71	164.454	139.597	159.459	156.583	131.977	159.047	172.929	141.102	154.89	151.387	163.445	143.177	174.554	153.598	138.957	108.282	109.063	183.584	168.485	140.696	141.71	137.389	141.696	0.0900416	0.177932	0.265018	0.0444834	0.0965299	0.314159	0.123286	0.2387	0.240935	0.25368	0.418062	0.199515	0.262532	0.526237	0.175164	0.0693027	0.174596
LOC_Os01g01970	12.6153	13.2378	13.1421	9.23699	10.2919	11.3025	12.5618	12.3259	12.2607	10.1105	10.3382	9.99438	14.4949	19.9886	20.2268	11.8396	12.1289	18.6065	16.2439	13.8367	13.0113	10.1831	9.21596	18.2633	24.7836	19.4195	10.5852	11.1252	12.0487	12.5763	11.6127	17.79	2.1901e-05	0.000178089	-0.709761	2.99526e-05	0.000221907	-0.697931	0.00568383	0.0211607	-0.462434	0.308506	0.47681	-0.190386	0.0159673	0.107726	-0.402934	0.0265974	0.0861688
LOC_Os01g01980	0	0	0	0	0	0	0	0	0	0	0	0	0	0	0	0	0	0	0	0	0	0	0	0	0	0	0	0	0	0	0	0	NA	NA	NA	NA	NA	NA	NA	NA	NA	NA	NA	NA	NA	NA	NA	NA	NA
LOC_Os01g01990	0	0	0	0	0	0	0	0	0	0	0	0	0	0	0	0	0	0	0	0	0	0	0	0	0	0	0	0	0	0	0	0	NA	NA	NA	NA	NA	NA	NA	NA	NA	NA	NA	NA	NA	NA	NA	NA	NA
LOC_Os01g02000	0.19925	0.243413	0.138872	0.185512	0.501959	0.163942	1.09862	0.298452	0.600409	0.152284	0.414654	0.189711	0.417017	0.418841	0.302157	0.753677	0.416672	0.190605	1.65278	0.492919	0.577643	0.0820743	0.357538	4.44742	1.36575	3.23568	0.326094	0.483445	0.707736	0.7274	0.119758	0.794898	1.06584e-05	9.7604e-05	-2.39229	2.05615e-05	0.000163244	-2.3137	2.21694e-06	3.77888e-05	-2.57115	0.00262699	0.0148027	-1.82729	0.000788366	0.016111	-1.82373	0.00131633	0.00902417
LOC_Os01g02010	0.24184	0	0.735124	0.283707	0.827884	0.557946	0.988898	0.140874	0.079669	0.34726	0.381804	0.0599739	0.196838	0	0.3675	0.723322	0.399769	0.455394	0.363524	0.274125	1.41451	0.0581105	0.168764	3.71795	5.76971	6.24546	0	0.0513435	1.87042	0.234981	0.763124	2.45377	NA	NA	NA	NA	NA	NA	NA	NA	NA	NA	NA	NA	NA	NA	NA	NA	NA
LOC_Os01g02020	76.1303	81.1577	57.1234	74.8419	92.1738	79.912	53.9018	66.4798	55.9206	60.9219	68.9142	84.7951	72.8526	63.7571	35.8509	77.0414	78.3087	51.6548	47.1583	74.8389	50.3884	79.1369	67.5626	19.9064	39.187	25.081	101.911	77.7979	50.9369	63.4152	71.9525	38.1063	1.19312e-05	0.000107038	0.964083	4.37242e-07	6.65176e-06	1.11229	1.24039e-05	0.000151022	0.962217	0.000160461	0.00191532	0.929065	0.000917955	0.0180023	0.729756	0.00029177	0.00294518
LOC_Os01g02040	0.905555	1.42713	1.36363	1.50379	0.132244	1.19816	2.11932	0.883753	1.22488	1.20054	0.825419	1.0343	0.700904	0.892971	1.14764	0.730233	1.42082	1.15621	1.2312	1.68668	1.65984	0.632933	1.34327	1.00271	1.45292	1.97274	0.652865	1.28971	2.36729	0.921145	0.42625	1.59825	0.452795	0.594333	-0.341142	0.0817856	0.157675	-0.790834	0.720901	0.822684	-0.162334	0.257879	0.422722	-0.574791	0.276781	0.54134	-0.494188	0.520372	0.690393
LOC_Os01g02050	0.621528	0.616921	0.559726	0.429797	0.579498	0.514163	0.490728	0.59479	0.445105	0.402954	0.596982	0.477513	0.433606	0.217752	0.582305	0.63998	0.59423	0.934346	0.980939	0.485039	0.727344	0.57604	1.23921	0.561442	0.477505	0.710092	0.381449	0.263905	0.21676	0.384426	0.466959	0.560285	0.686048	0.790069	-0.166104	0.754201	0.83283	-0.128661	0.9276	0.956476	0.0373383	0.1904	0.34294	-0.601566	0.618235	0.813388	-0.204784	0.910778	0.953318
LOC_Os01g02060	0.0808585	0.086433	0.247976	0.247203	0	0.110173	0.255368	0.188404	0.286127	0.12232	0.0895434	0.141089	0.0658124	0.594902	0.385666	0	0.0557887	0.0479372	0.178663	0.252407	0.450824	0.194291	0.108012	0.26676	0.434852	0.0562316	0.115792	0.197166	0.0563993	0	0	0.072891	NA	NA	NA	NA	NA	NA	NA	NA	NA	NA	NA	NA	NA	NA	NA	NA	NA
LOC_Os01g02070	0.257381	0	0.350814	0.262291	1.34386	0	0.325144	0	0.607179	0.259571	0.244307	0.093844	0.418975	0	0	0	0.142065	0	0	0	0	0	0.359217	0	0	0.715963	0	0.218572	0	0	0	0	NA	NA	NA	NA	NA	NA	NA	NA	NA	NA	NA	NA	NA	NA	NA	NA	NA
LOC_Os01g02080	12.0061	9.81412	23.1991	13.3867	9.95627	14.6267	24.8473	12.0127	15.911	12.963	12.8488	7.28737	8.73734	12.8169	45.3066	4.7511	14.2284	12.4353	13.5763	8.96538	26.1242	8.82437	15.3766	65.239	35.7024	51.4718	10.1136	19.7918	32.5122	13.5765	12.1827	32.0873	0.00030184	0.0016243	-1.52977	0.00120987	0.00484148	-1.3701	0.00293556	0.0126002	-1.25913	0.00119307	0.008316	-1.53371	0.0144675	0.101313	-1.03521	0.0039056	0.0202938
LOC_Os01g02090	63.7061	64.3188	61.5517	72.3519	64.6709	61.8337	61.8337	59.1101	57.1273	62.0563	54.0373	60.4228	65.44	53.4215	64.9459	55.3477	57.9031	59.757	56.5828	59.5837	61.6585	60.7268	56.1889	63.604	62.4088	63.7167	63.2361	61.8098	59.5621	57.7754	54.5524	61.3244	0.488506	0.627004	-0.076297	0.683598	0.777952	0.044891	0.983074	0.99047	-0.00233672	0.594562	0.735481	-0.0655435	0.426535	0.678044	-0.0875813	0.537944	0.704771
LOC_Os01g02100	13.9628	14.5502	14.3787	15.1999	14.5356	13.4029	14.1061	13.158	11.3559	15.9796	12.1513	13.7534	14.6647	11.5415	13.2787	12.7319	10.8017	12.3115	13.5851	12.0355	12.1146	12.6461	11.5205	12.6062	12.112	12.0699	14.703	12.9865	11.2735	14.5215	12.2913	10.9608	0.344419	0.488693	0.121046	0.217415	0.338161	0.157913	0.235426	0.384707	0.151905	0.670294	0.79231	0.0609408	0.864055	0.943475	0.0219201	0.963025	0.979879
LOC_Os01g02110	0	0	0	0	0	0	0	0	0	0	0.0181252	0.0208869	0	0	0.819692	1.37634	0.901154	0	0	0	0	0	0	0	0	0	0	0.0486476	0	0	0	0	NA	NA	NA	NA	NA	NA	NA	NA	NA	NA	NA	NA	NA	NA	NA	NA	NA
LOC_Os01g02120	0	0	0	0	0	0	0	0	0	0	0	0	0	0	0	0	0.0235668	0	0.188682	0	0	0	0	0	0	0	0	0	0	0	0	0	NA	NA	NA	NA	NA	NA	NA	NA	NA	NA	NA	NA	NA	NA	NA	NA	NA
LOC_Os01g02130	0.979841	1.25687	0.200331	0.798826	0	0.667536	0.990251	1.02738	0.577879	1.28464	0.52704	1.42904	0.319005	1.9224	0.934697	4.70834	3.00164	1.21989	4.11357	3.05866	1.99774	2.26023	3.69233	2.90933	2.10781	1.49911	0.561266	0.499257	0.273378	0.339388	1.23675	0.176658	0.245332	0.382376	-0.714306	0.00285354	0.00992958	-1.83414	0.0718027	0.158094	-1.10695	0.188004	0.339739	-0.904993	0.0178479	0.114764	-1.45642	0.844641	0.917512
LOC_Os01g02139	10.697	5.71723	8.35323	11.3553	11.6359	11.5386	9.2904	9.86592	11.3032	13.2603	12.41	8.93806	9.43204	9.83766	6.3776	13.9212	14.5149	7.79506	11.3255	9.73923	15.0914	13.28	12.1301	6.61696	7.98996	10.8486	14.0419	12.3013	13.368	10.8066	7.50096	8.43758	0.25485	0.392836	0.306653	0.233695	0.356919	0.320724	0.884803	0.932422	-0.039019	0.625885	0.75961	0.146795	0.825138	0.924489	0.0595026	0.327857	0.515247
LOC_Os01g02150	6.96563	8.64086	7.32582	7.53669	8.53116	5.5071	10.7007	9.01678	7.3033	7.54528	8.51646	5.17356	6.71937	5.90517	7.99826	8.26453	8.92367	6.37283	7.79056	5.63729	8.45345	7.68679	9.72168	9.36235	6.47469	10.8843	10.837	9.34767	11.7565	7.44656	6.8744	7.44209	0.258321	0.397036	-0.229163	0.309825	0.441109	-0.205893	0.505737	0.655439	-0.134917	0.158628	0.301243	-0.319526	0.374878	0.634431	-0.1799	0.843088	0.916589
LOC_Os01g02160	0.117518	0	0.160179	0	0	0	0.074229	0	0	0.118518	0.0371829	0.0856967	0	0	0	0	0.0324328	0.0696708	0	0	0	0	0.164015	0	0	0	0	0.099798	0	0	0	0	NA	NA	NA	NA	NA	NA	NA	NA	NA	NA	NA	NA	NA	NA	NA	NA	NA
LOC_Os01g02170	3.28185	4.21739	4.33915	3.29289	2.63061	3.18216	2.81088	3.05743	3.70848	4.7974	4.43842	3.36828	3.55516	2.16804	2.10267	2.28464	2.6416	3.01109	2.90114	3.23573	2.52391	2.60763	2.50163	2.71371	3.1611	2.71539	3.46326	2.13202	3.38356	3.6356	3.49925	4.24008	0.028203	0.0702734	0.371034	0.740671	0.823334	0.055959	0.0640789	0.144844	0.313071	0.889286	0.934707	-0.0263152	0.0967684	0.301571	0.280793	0.22693	0.403088
LOC_Os01g02180	21.8236	21.822	19.4812	25.3605	21.6226	20.9665	18.8555	21.0814	20.7462	22.8326	20.709	21.1946	18.4681	18.2334	21.2672	22.1855	19.2697	19.0842	18.3967	21.605	19.1359	19.8022	17.3784	17.4121	21.2261	17.1693	20.9316	19.4844	16.7533	21.9445	19.9782	16.5387	0.224067	0.358113	0.149693	0.10797	0.196644	0.197909	0.309891	0.467392	0.125027	0.95858	0.975974	-0.00714927	0.706246	0.862971	0.0464061	0.342876	0.530913
LOC_Os01g02190	0.345608	0	0	0.176101	0	0.706358	0.2183	0.10066	0.203829	0.174275	0.136689	0.157516	0	0.423792	0.206053	0	0.190763	0.0512237	0.190912	0.269712	0.4404	0.0830444	0.120588	0.285049	0	0.120173	0	0.36687	0.361596	0.299271	0	0.155777	NA	NA	NA	NA	NA	NA	NA	NA	NA	NA	NA	NA	NA	NA	NA	NA	NA
LOC_Os01g02200	52.1744	56.8258	52.3276	48.9902	52.0441	56.7304	48.6954	53.224	47.0288	50.0007	52.0868	54.3823	55.1844	59.0756	64.3799	74.3396	65.0184	57.3084	58.6168	56.882	49.5208	63.5693	65.5724	54.1221	56.9557	46.9342	59.9211	61.7216	46.7121	50.7086	47.3977	49.4201	0.930619	0.956012	-0.00949696	0.999998	0.999998	2.79458e-07	0.841108	0.902562	0.0218676	0.482526	0.641999	0.085641	0.559383	0.779457	-0.0636753	0.0207586	0.0716032
LOC_Os01g02210	0	0	0	0	0	0	0	0	0.114115	0	0	0	0	0.330773	0	0	0	0	0	0	0	0.0505551	0	0.0792952	0	0	0.14796	0.0519836	0	0	0	0.0136815	NA	NA	NA	NA	NA	NA	NA	NA	NA	NA	NA	NA	NA	NA	NA	NA	NA
LOC_Os01g02220	0.0628581	0.0816595	0.0341906	0	0	0	0	0	0	0	0.0429851	0	0.00228724	0.110234	0.0562284	0	0.0623335	0	0.0595681	0	0.069776	0	0	0	0	0.0754145	0	0	0.0855694	0	0	0.0184572	NA	NA	NA	NA	NA	NA	NA	NA	NA	NA	NA	NA	NA	NA	NA	NA	NA
LOC_Os01g02230	0	0	0	0	0	0	0	0	0	0	0	0	0	0	0	0	0	0	0	0	0	0	0	0	0	0	0	0	0	0	0	0	NA	NA	NA	NA	NA	NA	NA	NA	NA	NA	NA	NA	NA	NA	NA	NA	NA
LOC_Os01g02240	0	0	0	0	0	0	0	0	0	0	0.00695781	0	0	0	0	0	0	0	0	0	0	0	0	0	0	0	0	0	0	0	0	0	NA	NA	NA	NA	NA	NA	NA	NA	NA	NA	NA	NA	NA	NA	NA	NA	NA
LOC_Os01g02250	0	0	0	0	0	0	0	0	0	0	0	0	0	0	0	0	0	0	0	0	0	0	0	0	0	0	0	0.016182	0	0	0	0	NA	NA	NA	NA	NA	NA	NA	NA	NA	NA	NA	NA	NA	NA	NA	NA	NA
LOC_Os01g02260	0.148268	0	0.0754385	0.100458	0	0	0.046826	0	0	0.427014	0	0.0540602	0.180463	0	0.353592	0	0.140259	0.0526378	0	0	0.0539812	0	0	1.76024e-07	0	0	0	0	0.343783	0	0	0.355935	NA	NA	NA	NA	NA	NA	NA	NA	NA	NA	NA	NA	NA	NA	NA	NA	NA
LOC_Os01g02270	2.66531	2.19703	2.0841	2.52178	1.0809	1.487	2.70881	1.84005	2.43772	2.48075	1.61757	1.8404	1.80978	2.39977	3.54956	1.07947	1.886	2.54165	2.0852	2.1717	2.58864	2.18063	2.22066	4.03585	3.39382	3.04287	0.931428	1.89542	1.91822	2.44744	2.19964	2.90519	0.0147271	0.041503	-0.575853	0.00108788	0.00441162	-0.77128	0.0834766	0.177913	-0.408656	0.0559687	0.14121	-0.504516	0.17121	0.418031	-0.323061	0.0135783	0.0519225
LOC_Os01g02280	0	0	0	0	0	0	0	0	0	0	0	0	0	0	0	0	0	0	0	0	0	0	0	0	0	0	0	0	0	0	0	0	NA	NA	NA	NA	NA	NA	NA	NA	NA	NA	NA	NA	NA	NA	NA	NA	NA
LOC_Os01g02290	4.42356	3.25972	2.6267	2.82417	3.21619	2.93561	2.36401	1.56814	1.23052	3.14361	1.94081	3.5849	2.07896	4.01487	2.2449	1.76998	3.64232	2.65031	1.18883	3.01391	3.13186	3.6694	3.33444	1.14755	1.24111	0.91214	4.29271	1.63549	1.44838	2.35146	1.72194	1.06434	0.0012508	0.0053504	0.924472	0.0005343	0.00243898	0.992054	0.00011181	0.000902991	1.10678	0.00269868	0.015082	0.960914	0.16837	0.414252	0.394611	0.00595905	0.0278229
LOC_Os01g02300	1.61147	1.65366	1.91092	1.47799	1.00967	1.97612	1.44537	0.600765	0.418172	1.23514	1.08093	1.19862	0.367249	2.05505	0.614889	0.619475	2.1881	1.49036	0.498493	0.503034	1.36114	1.2081	2.33903	0.354426	0.462206	0.268959	1.3846	0.875828	1.75345	0.390715	1.22039	1.22025	0.00620816	0.0204126	1.15311	0.00128483	0.00509224	1.35653	0.000271628	0.00184419	1.53418	0.0632864	0.154932	0.87492	0.0484903	0.204689	0.831378	0.0252284	0.0826859
LOC_Os01g02310	2.16902	2.59679	4.75983	2.43144	2.26503	2.00966	6.11039	3.89151	2.76312	3.01873	3.32161	1.88967	2.18911	1.48943	6.82801	2.70988	1.9395	5.40083	3.25899	1.9861	4.138	3.21049	3.51159	11.4016	7.30998	6.39565	1.98791	2.17352	5.02285	2.47924	2.73774	9.54185	0.00206027	0.00814982	-1.10726	0.000359312	0.00174649	-1.28222	0.00579	0.0214444	-0.991569	0.000212851	0.00237203	-1.48778	0.0527837	0.214181	-0.695922	0.0126396	0.0491855
LOC_Os01g02320	3.07244	3.64254	4.51139	3.61494	3.79178	2.63554	5.16926	3.38421	2.66862	3.91549	2.99592	2.72933	2.9554	2.87699	5.59533	2.1621	2.63631	3.87483	4.13499	2.67383	3.95481	2.14767	2.84573	5.52888	5.84666	5.22076	2.6399	3.32075	5.10434	2.90237	3.20855	6.4604	0.021465	0.0562848	-0.553947	0.033734	0.0769637	-0.51144	0.095197	0.196364	-0.401928	0.0184464	0.0623189	-0.634636	0.157896	0.39985	-0.340163	0.0211421	0.0724155
LOC_Os01g02334	2.5322	0.721806	2.53105	2.5805	0.881425	1.6101	2.13258	1.96671	1.19473	1.19175	2.24334	2.12532	2.19841	4.96805	1.20777	1.62237	2.32947	4.20342	2.61104	2.10786	3.19598	2.7583	3.7697	0.92822	2.42098	0.469592	0.966984	1.72031	1.17748	0.584719	3.55126	3.04358	0.377742	0.521808	0.497721	0.515629	0.638499	0.36683	0.431589	0.589924	0.443784	0.0838794	0.190905	1.09053	0.325532	0.589589	0.554763	0.447744	0.628349
LOC_Os01g02350	9.91741	8.68527	8.91673	6.60582	6.23877	7.84514	7.8869	6.96023	8.98487	7.47124	8.67646	9.96579	7.43984	11.2818	21.1579	17.6397	18.9696	23.0224	19.1411	19.9549	13.5848	18.0592	22.5131	12.5487	9.38358	8.25185	8.12769	6.74776	8.54264	8.17387	7.37703	15.8721	0.391338	0.535525	-0.138186	0.0232438	0.0567291	-0.365845	0.621265	0.748792	-0.079646	0.672829	0.794138	-0.0761078	0.98548	0.993937	-0.00293374	4.45951e-05	0.000712634
LOC_Os01g02360	4.02029	5.54276	5.67168	4.74229	3.66739	5.04931	5.40161	4.77308	4.09033	4.58877	4.89513	4.41653	4.78724	4.23715	10.5202	7.34416	9.96358	13.0986	11.5492	12.2257	7.05962	9.74798	10.6683	9.83468	6.76993	6.34836	4.52428	3.3552	4.69141	4.49778	3.49476	10.9342	0.0146155	0.0412557	-0.483759	0.00845774	0.0245262	-0.521691	0.0422639	0.104891	-0.402361	0.022082	0.0713141	-0.50701	0.134469	0.365537	-0.296525	0.321544	0.508653
LOC_Os01g02370	2.23726	2.18328	5.04711	2.24077	2.87248	2.13927	5.23205	2.62209	2.44554	2.17427	2.88647	2.06158	2.14932	2.10271	8.37709	2.46733	2.49296	4.29518	4.10834	2.17529	5.11834	2.27591	3.37841	8.26828	4.60234	6.22345	1.6807	2.14696	4.90698	2.85831	3.54912	10.3045	0.00818442	0.025635	-0.965038	0.00984009	0.0278598	-0.942059	0.0396934	0.100045	-0.750657	0.00943107	0.0380081	-1.05922	0.461499	0.706949	-0.268736	0.164049	0.32203
LOC_Os01g02380	0	0	0.0612186	0.228275	0	0	0	0.0912623	0	0	0	0	0	0	0	0	0.0122618	0	0	0	0.0299912	0	0	0	0	0.0669019	0	0	0	0	0	0	NA	NA	NA	NA	NA	NA	NA	NA	NA	NA	NA	NA	NA	NA	NA	NA	NA
LOC_Os01g02390	47.1807	48.6277	32.4352	65.0533	80.3896	74.0144	25.9989	58.9304	56.2899	40.7189	50.7224	64.6658	90.6915	64.8662	29.9621	83.9479	89.8877	45.6717	41.3376	133.006	44.4836	100.951	90.5306	16.6236	15.2737	11.1709	84.1896	56.4449	33.3938	64.1325	51.7909	31.486	0.000121501	0.000755188	1.28028	8.88923e-07	1.2059e-05	1.6373	0.00110932	0.00573784	1.08644	5.6944e-06	0.000158178	1.69001	0.000304032	0.00817289	1.20324	1.2528e-05	0.000266426
LOC_Os01g02400	24.0565	26.8478	26.1057	17.0688	25.3663	29.4133	22.2093	29.8643	28.491	20.234	25.9928	25.6822	32.121	29.4952	39.0683	41.7583	43.533	39.6145	35.256	49.5395	34.0707	47.5657	41.8597	26.894	26.0498	21.3568	34.0567	22.6149	26.7238	29.0275	26.5198	30.4551	0.773376	0.851818	-0.036476	0.672374	0.769033	-0.0535677	0.761874	0.851531	0.0383836	0.113789	0.238465	0.223958	0.231378	0.492603	0.1516	4.64966e-05	0.000736353
LOC_Os01g02410	0	0	0	0	0	0	0	0	0	0.038058	0	0	0	0	0	0	0	0.0448213	0	0	0	0	0	0	0	0	0	0	0	0	0	0	NA	NA	NA	NA	NA	NA	NA	NA	NA	NA	NA	NA	NA	NA	NA	NA	NA
LOC_Os01g02420	1.32558	1.18151	1.53996	0.942166	0.247187	1.25971	2.20011	1.54432	1.78693	1.63101	1.81247	1.96741	1.43912	1.39324	2.99833	1.81991	2.37439	3.09894	2.57379	2.20467	2.40464	2.48709	1.85006	5.36218	4.65197	3.5508	2.16945	0.804072	1.5494	1.1927	1.59347	3.89097	0.00841308	0.0261963	-0.89987	5.91888e-08	1.26833e-06	-1.85137	0.000512911	0.00307091	-1.18636	0.00307297	0.0166607	-1.1303	0.0170115	0.111591	-0.814984	0.0620648	0.160882
LOC_Os01g02430	0.0477408	0	0.0937633	0.0429039	0	0	0	0.20423	0.0546906	0.0446826	0.0424975	0.100363	0.35744	0	0.10557	0.444219	0.0779303	0	0	0.0497498	0.13286	0.259803	0.0634026	0.0493443	0.165856	0.128715	0	0.0371446	0	0.0802217	0	0	NA	NA	NA	NA	NA	NA	NA	NA	NA	NA	NA	NA	NA	NA	NA	NA	NA
LOC_Os01g02440	0	0.105091	0	0.0500945	0	0.0669781	0	0.0572686	0.115964	0	0.0155533	0.0896156	0.160039	0	0	0	0.0406991	0.0291427	0	0.306895	0.0357938	0.0472465	0.205819	0	0	0	0	0	0.0685743	0	0	0.0886261	NA	NA	NA	NA	NA	NA	NA	NA	NA	NA	NA	NA	NA	NA	NA	NA	NA
LOC_Os01g02450	0	0	0	0.411549	0	0.550255	1.02034	0.470487	0.476349	0.814564	0	0.294493	0.657395	0	0	0	0.111454	0	0.892326	0	0.294062	0	1.12726	0	0	0	0	0.342951	0.563368	0	0	0	NA	NA	NA	NA	NA	NA	NA	NA	NA	NA	NA	NA	NA	NA	NA	NA	NA
LOC_Os01g02460	0	0	0.240302	0	0	0	0.13927	0	0	0	0	0.0466859	0.203838	0	0.364654	0.082003	0	0.360925	0.634243	0	0	0.313653	0.180738	0.210556	0	0.285374	0	0.0102369	0.241174	0.349254	0	1.01537	NA	NA	NA	NA	NA	NA	NA	NA	NA	NA	NA	NA	NA	NA	NA	NA	NA
LOC_Os01g02470	0	0	0.520721	0	0	0.694052	1.28698	1.18688	0.901249	0.770575	0.644677	0.092863	0	0	0.607391	2.44768	0.773189	1.05696	1.12552	0.265013	1.48364	0.538807	0.355462	1.6805	0.913138	2.12544	0.72945	1.08143	0.710592	1.32326	2.14313	1.83675	NA	NA	NA	NA	NA	NA	NA	NA	NA	NA	NA	NA	NA	NA	NA	NA	NA
LOC_Os01g02480	0	0	0	0	0	0	0	0	0	0	0	0	0	0	0	0	0	0	0	0	0	0	0	0	0	0	0	0	0	0	0	0	NA	NA	NA	NA	NA	NA	NA	NA	NA	NA	NA	NA	NA	NA	NA	NA	NA
LOC_Os01g02490	5.0549	5.59465	5.06392	4.81148	6.80696	4.85549	4.76198	8.40131	5.87549	4.76469	5.01164	6.53668	7.74091	8.09227	7.98907	5.62297	7.00319	9.27651	8.4182	8.99099	6.7193	9.27481	6.60493	12.5011	7.11211	8.44968	6.1493	2.887	4.55642	8.29343	4.8053	8.53537	0.0166518	0.0459037	-0.522147	0.0185393	0.0469958	-0.513502	0.0117226	0.0378256	-0.549642	0.57666	0.721245	-0.136117	0.232839	0.493908	-0.260184	0.181911	0.345604
LOC_Os01g02500	6.82238	5.25912	5.14781	8.23693	11.0093	11.502	5.01682	6.90701	4.55968	5.99426	6.76751	6.08632	8.00886	7.20452	7.1237	5.91033	5.44859	6.56279	5.43549	6.76484	5.73039	5.27829	8.30013	8.67153	6.17312	7.04616	9.56175	5.51004	7.78102	8.38767	6.65349	6.57642	0.633376	0.748582	-0.141327	0.258863	0.385365	0.334541	0.427517	0.58639	-0.235094	0.878044	0.92847	0.0508329	0.981112	0.992221	-0.00701461	0.575832	0.735188
LOC_Os01g02510	1.74853	2.88904	2.18766	1.33093	0.64144	1.99551	1.88637	1.38644	0.79089	2.10228	1.84262	1.69267	2.2521	2.22968	0.791541	0.590323	0.875077	2.84161	0.766129	1.15045	1.02791	1.08115	1.53008	3.45467	2.18129	2.40705	1.79525	2.44536	2.88972	1.36348	1.03375	1.50897	0.546689	0.677192	-0.329784	0.17253	0.282795	-0.746381	0.768646	0.856334	-0.160943	0.802674	0.881199	-0.152865	0.212949	0.471261	-0.681477	0.0293159	0.0926806
LOC_Os01g02520	0.605552	0.383145	1.04016	0.91519	0.322618	0.450116	0.954889	0.429172	0.540857	0.762247	0.686925	0.705595	0.535555	0.884108	0.24909	0	0.394166	0.583916	0.418582	0.832782	0.788684	0.27567	0.630116	1.19112	0.420227	0.59929	0.228472	0.794719	0.910186	0.588549	0.519931	1.1931	0.910031	0.943063	0.0625786	0.63715	0.74114	-0.261218	0.897131	0.93947	-0.0715982	0.96562	0.98044	0.0266871	0.907007	0.962626	0.0646911	0.00273094	0.0154504
LOC_Os01g02530	0.206288	0.167582	0.616919	0.545644	0.407224	0.324612	0.400165	0.403642	0.355561	0.467503	0.292358	0.419442	0.242269	0.41733	0.527576	0.351355	0.193458	0.524293	0.351868	0.323764	0.582234	0.159001	0.0618113	0.710577	0.0934978	0.322654	0.327564	0.341322	0.556448	0.212264	0.196056	0.513143	0.652337	0.763523	0.306004	0.572461	0.687357	0.383376	0.988086	0.993282	-0.0101428	0.872018	0.92427	0.122336	0.990294	0.995916	-0.00826262	0.819915	0.904211
LOC_Os01g02540	0.117691	0.0876449	0.0139696	0.0208891	0.428107	0.111718	0.0388422	0.143284	0.145069	0	0.092278	0.291938	0.166838	0	0	0	0.316805	0.155791	0.181168	0.730108	0.0597032	0.270381	0.17165	0	0	0.179584	0.0587078	0	0	0.0709992	0	0	NA	NA	NA	NA	NA	NA	NA	NA	NA	NA	NA	NA	NA	NA	NA	NA	NA
LOC_Os01g02550	0.510906	0.40223	0.424729	0.113359	0.952714	0.506759	0.280122	1.21739	0.752015	0.265641	1.03068	0.796168	0.772269	0.950709	1.06398	1.92894	1.8603	3.70964	1.79852	2.16443	1.07212	1.7691	0.967716	4.37436	2.48594	1.97953	0.522596	0.157066	0.157475	0.758412	1.07477	0.932042	0.000552979	0.002696	-1.49547	1.00446e-05	9.05668e-05	-1.91225	3.46053e-05	0.000350256	-1.79301	0.016848	0.0583201	-1.15704	0.0114157	0.088815	-1.09538	0.186089	0.351406
LOC_Os01g02560	1.57384	1.17623	0.268208	0.201814	1.64154	1.4993	0.719862	3.20489	1.76568	0.357206	1.5954	1.47665	1.80327	1.37158	1.22486	1.51606	2.10772	5.96423	3.05429	3.97965	0.831291	2.08566	2.52302	7.74751	6.41129	4.98003	0.562774	0.334891	0.43858	1.97374	2.6455	1.13365	0.000264499	0.00145471	-1.86627	7.68608e-05	0.00047905	-2.02292	7.12475e-05	0.000626934	-2.03218	0.0166077	0.0577635	-1.37011	0.016108	0.10822	-1.23119	0.00730851	0.0325305
LOC_Os01g02570	2.40976	2.57589	2.92872	1.10508	3.98433	2.62672	3.19642	5.802	3.22139	1.62018	4.48577	3.36807	3.39968	4.13686	3.16077	3.28083	2.8708	4.83354	2.39605	2.75817	3.21692	4.43923	3.58743	8.34755	4.46384	3.29579	3.56589	0.886776	1.2326	4.17335	5.74524	4.27222	0.107909	0.204787	-0.535683	0.0192896	0.0486183	-0.779664	0.0571649	0.132942	-0.633773	0.454458	0.618141	-0.278658	0.860779	0.941726	-0.0584383	0.156256	0.311158
LOC_Os01g02580	3.9412	2.88572	5.32671	1.59144	3.94364	3.80168	5.41785	3.89529	4.44851	2.75605	4.66146	3.37273	4.20601	3.10602	10.0069	2.2442	3.64337	5.27043	5.34855	3.78513	5.8986	3.78866	4.88189	11.0374	8.42477	8.7988	3.26729	2.94318	7.31105	5.42864	5.87994	8.71646	0.00130729	0.00555207	-0.976718	0.000116853	0.000679376	-1.17066	0.00442684	0.0173799	-0.864792	0.00544236	0.0253002	-0.944304	0.241127	0.503747	-0.356176	0.0117252	0.0466766
LOC_Os01g02590	7.18681	8.94733	9.53556	4.33009	8.67402	7.87654	10.1287	7.84881	7.42362	6.66927	7.90457	6.12709	8.26889	7.83496	13.7898	6.44763	8.29579	12.8978	13.0589	7.47595	11.5381	9.27257	9.14056	17.1094	16.1488	13.4193	6.405	6.13147	10.5624	8.29927	9.81222	23.6157	0.000611978	0.00294409	-0.814177	0.00040307	0.00192182	-0.840747	0.0115569	0.0373605	-0.600107	0.0142885	0.0519791	-0.650891	0.362681	0.623192	-0.216306	0.0230383	0.0772523
LOC_Os01g02600	7.30975	8.52297	11.1639	4.94303	6.49597	5.06931	11.4522	12.4456	8.64675	7.46472	10.4506	5.54019	11.5489	10.496	16.476	10.3654	10.4659	18.6132	14.5207	8.40149	14.9227	11.8662	11.2783	20.9969	26.1647	18.9317	7.33955	5.99856	11.9415	10.0453	12.9186	28.989	1.10556e-05	0.000100546	-1.05992	1.01016e-08	2.81295e-07	-1.38151	0.00018672	0.00135654	-0.900989	0.0114948	0.0440734	-0.68137	0.163224	0.407698	-0.336227	0.014618	0.0550372
LOC_Os01g02610	0.353264	0.818172	0.98307	0.870006	0.444822	0.521447	0.633311	1.03289	0.486135	0.738429	0.67064	0.472281	0.287528	0.433179	0.631852	0.141459	0.641837	0.733016	0.130094	0.799347	0.535898	0.254652	1.02716	0.679847	0.212463	0.573231	0.758827	0.624993	0.657076	0.662783	0.495432	0.849211	0.511634	0.64742	0.325762	0.571025	0.686071	0.281212	0.429437	0.588055	0.392205	0.712624	0.822047	-0.204408	0.43554	0.685243	0.387039	0.822091	0.905073
LOC_Os01g02629	0	0.101212	0	0	0	0	0.0873822	0	0	0	0	0.0335117	0	0	0	0	1.40497e-05	0	0.104606	0	0	0	0	0.0621132	0	0	0	0	0	0	0	0	NA	NA	NA	NA	NA	NA	NA	NA	NA	NA	NA	NA	NA	NA	NA	NA	NA
LOC_Os01g02650	0	0	0	0	0	0	0	0	0	0	0	0	0	0	0	0	0	0	0	0	0	0	0	0	0	0	0	0	0	0	0	0	NA	NA	NA	NA	NA	NA	NA	NA	NA	NA	NA	NA	NA	NA	NA	NA	NA
LOC_Os01g02660	0	0	0	0	0	0	0	0	0	0.0338612	0	0	0	0	0	0	0	0	0	0	0	0	0	0	0	0	0	0	0	0	0	0	NA	NA	NA	NA	NA	NA	NA	NA	NA	NA	NA	NA	NA	NA	NA	NA	NA
LOC_Os01g02670	0	0	0	0	0	0	0	0	0.06696	0.0389845	0.0211957	0.0128674	0	0	0	0	0.103685	0.0278415	0	0.0488652	0.0170978	0.0677053	0	0.025822	0	0	0	0	0	0	0	0	NA	NA	NA	NA	NA	NA	NA	NA	NA	NA	NA	NA	NA	NA	NA	NA	NA
LOC_Os01g02680	0.106817	0	0.120472	0.0715224	0.183225	0.146053	0.0888542	0.0410955	0	0.0355782	0.0445368	0.115154	0.114248	0	0.0841954	0	0.185066	0.146095	0.0779983	0.110021	0.15365	0.0681949	0.146929	0.116031	0.251628	0	0	0	0	0.182321	0	0	NA	NA	NA	NA	NA	NA	NA	NA	NA	NA	NA	NA	NA	NA	NA	NA	NA
LOC_Os01g02690	0.677208	0.572455	0.571599	0.839853	0.662983	1.12291	0.996276	0.838271	0.698942	0.633421	0.803513	0.584795	0.695837	0	1.50857	1.38968	0.809157	1.16992	0.709242	0.715446	0.778024	0.331344	1.16558	0.86064	0.606996	1.24005	0.606115	0.249851	1.05371	0.98793	0.534231	1.7473	0.625651	0.743014	-0.253222	0.981673	0.987432	-0.0119233	0.504234	0.654245	-0.346644	0.00157959	0.0101603	-1.8336	0.819914	0.922265	0.118165	0.551601	0.715333
LOC_Os01g02700	10.1686	11.854	15.2403	9.74744	12.8867	12.2998	14.1373	14.3553	14.7872	10.7356	11.901	12.8434	16.0874	13.5982	16.2752	14.0695	12.2203	16.5764	18.2279	14.4505	15.0978	13.3553	12.0242	27.9535	25.5525	22.6939	12.0072	13.4906	14.0551	15.4462	17.9232	26.7597	8.2868e-10	3.42744e-08	-0.764843	3.38256e-10	1.38126e-08	-0.782386	5.55811e-09	2.17114e-07	-0.726249	0.00012321	0.00157872	-0.534808	0.037849	0.177688	-0.25869	2.38539e-06	6.95224e-05
LOC_Os01g02710	218.565	247.945	266.094	253.526	243.732	226.311	170.968	296.79	323.536	239.037	221.66	228.452	344.007	250.26	66.0176	67.8141	60.8192	72.5114	81.5554	67.3986	212.111	302.238	364.89	79.9859	107.034	92.104	196.915	333.265	171.38	259.763	239.028	119.717	2.52944e-06	2.96111e-05	0.9072	6.76066e-07	9.60321e-06	0.957781	5.34489e-07	1.15969e-05	0.966531	8.08672e-08	4.72601e-06	1.15642	0.000101762	0.00351712	0.749233	0.0642041	0.164921
LOC_Os01g02720	35.4351	42.7974	53.7211	45.9257	45.6681	44.2809	49.0619	56.9752	62.2264	41.3864	39.5953	37.2012	65.2325	53.7903	36.7503	31.7084	29.5247	37.6725	37.522	29.8953	47.5716	45.2267	41.7365	41.1747	39.8402	37.213	30.1981	32.4122	38.2241	52.0113	47.7951	48.5955	0.979007	0.987167	-0.00285895	0.197922	0.315274	0.139882	0.383066	0.543339	0.0947683	0.000739089	0.00589699	0.409921	0.034709	0.168272	0.229433	0.0742772	0.183643
LOC_Os01g02730	2.17678	2.69914	2.83935	1.81901	4.09162	3.85573	4.15696	4.00686	5.08382	2.1953	3.58143	3.41281	4.11039	3.10512	4.77592	5.02074	4.55369	3.74247	5.75189	6.7044	4.5332	4.60281	5.71153	8.42618	9.52133	7.26623	4.11472	3.6971	3.58322	4.90081	4.39603	5.02345	2.18434e-07	3.96672e-06	-1.02218	4.28794e-07	6.54092e-06	-0.997091	2.31999e-09	9.79358e-08	-1.17813	0.000131594	0.00165875	-0.84307	0.00476141	0.0523452	-0.556704	0.00461505	0.0229579
LOC_Os01g02740	0.0470356	0.145368	0.290568	0.177211	0.221894	0.0899444	0.357072	0.133833	0.150383	0.169853	0.156737	0.117058	0.124523	0.166757	0.298191	0.245053	0.0929934	0.416859	0.187804	0.323044	0.346226	0.13881	0.259041	0.557722	0.09142	0.259851	0.212155	0.25282	0.207765	0.220799	0.178802	0.306306	0.265592	0.405167	-0.476763	0.313711	0.444922	-0.431451	0.156144	0.285305	-0.607333	0.310145	0.478376	-0.485946	0.936704	0.974182	-0.0340092	0.603752	0.75751
LOC_Os01g02750	5.74294	7.19791	6.27838	4.26765	9.78041	7.26075	9.99848	10.2074	10.3936	5.47024	9.41185	6.95947	10.4905	8.2483	11.6133	13.7077	9.79064	11.1933	10.2459	15.9507	9.77786	13.8881	10.6766	12.4498	13.8344	10.3864	6.84305	7.52934	6.88781	12.1495	8.25202	11.8895	0.00211853	0.00833337	-0.535904	0.000735955	0.0031777	-0.588696	0.000232551	0.00163155	-0.641871	0.176544	0.324582	-0.263496	0.446409	0.694659	-0.13278	0.780131	0.879879
LOC_Os01g02760	1.63961	1.58889	2.28535	1.58505	2.5575	1.79684	2.31504	2.2387	2.46949	2.00096	1.89527	2.13792	1.74403	1.43002	2.33626	2.71579	1.76209	1.88799	2.74736	2.06411	2.60534	2.34138	1.92239	3.12224	3.04733	2.49598	2.69784	1.7194	1.83966	2.02405	1.82405	2.68748	0.13849	0.248546	-0.356927	0.105953	0.19369	-0.389505	0.0576521	0.133633	-0.457371	0.0284681	0.0862436	-0.590132	0.235371	0.497075	-0.2859	0.296737	0.48187
LOC_Os01g02770	4.14762	3.64895	6.20234	4.93537	3.08204	4.38887	7.82472	5.31139	4.95037	3.46831	4.60488	3.80423	4.56372	5.49787	10.2575	4.1217	4.88412	7.02264	9.15394	5.3789	7.0934	4.63886	5.17259	12.9146	10.6264	10.8681	3.79402	4.59185	8.55283	6.321	7.03241	9.65532	2.68217e-06	3.11076e-05	-1.06474	5.49412e-06	5.47708e-05	-1.03099	5.03995e-05	0.000472692	-0.919561	0.00122619	0.00848118	-0.819869	0.0693844	0.250666	-0.411923	0.00364749	0.0192921
LOC_Os01g02780	0.168114	0.646936	0.091657	0.0342643	0.526666	0.412313	0.106188	1.76271	0.594891	0.135636	0.393619	0.735557	0.273663	0.494749	0.0801845	0.64626	0.352613	0.279068	0.445754	0.384842	0.367241	0.937172	0.281557	6.54459	1.20548	1.21588	0.48149	0.114212	0.0938086	1.5722	1.1317	0.121239	0.0225605	0.05862	-1.76915	0.00452378	0.0146201	-2.20223	0.00496984	0.0190141	-2.17885	0.0494326	0.129179	-1.70396	0.119202	0.34114	-1.2086	0.0102935	0.0423021
LOC_Os01g02790	0	0.13671	0	0	0	0	0.179388	0.410989	0.138166	0.0601702	0.0584234	0.0867296	0	0	0.153833	0	0.0722251	0.110485	0.13357	0.0608417	0.136082	0.0581843	0.0817622	2.21925	0.843924	0.161918	0	0	0	0.206101	0.243114	0.116232	NA	NA	NA	NA	NA	NA	NA	NA	NA	NA	NA	NA	NA	NA	NA	NA	NA
LOC_Os01g02800	0	0.826703	0.38724	0.103507	0.476576	0.331238	0.0757097	1.01221	0.660091	0.565533	0.322961	0.704054	0.174432	0.507999	1.47655	0	0.710835	0.811076	1.4927	1.0395	0.610518	0.516847	0.692375	1.71809	1.59019	1.03155	0.503581	0.616162	0.516368	0.408669	0	2.10566	0.327206	0.471025	-1.00044	0.111121	0.201064	-1.6268	0.0543192	0.127812	-1.9649	0.192746	0.345725	-1.48698	0.108099	0.322744	-1.64071	0.12109	0.259956
LOC_Os01g02810	0.307183	0.185194	0.47045	0.268011	0.662983	0.716318	0.490898	1.24791	0.496547	0.36415	0.554567	0.438996	0.430537	0.64459	0.641901	1.10277	0.680072	0.961212	1.15734	1.06337	0.861334	0.851399	0.654651	0.756748	0.615302	0.295905	0.363669	0.703216	0.783001	0.849494	0.356154	1.00363	0.762119	0.843715	-0.144591	0.960302	0.974552	-0.0237758	0.286429	0.442298	-0.509192	0.974597	0.986203	0.017006	0.595794	0.801756	0.253385	0.410535	0.594779
LOC_Os01g02830	1.53851	0.602732	1.22698	0.890925	0.42699	1.43437	1.90506	2.22331	1.89923	1.03967	1.28581	1.3042	1.84643	2.12206	1.08766	2.11298	1.92	1.74011	2.3239	1.69252	2.81565	1.59734	1.52993	3.51319	2.41256	1.47673	1.35876	0.796724	1.48769	1.95105	1.77801	2.09764	0.203763	0.333649	-0.651076	0.0456521	0.0986072	-1.02387	0.124069	0.239837	-0.787866	0.784295	0.869035	-0.15678	0.729012	0.875374	-0.177479	0.498887	0.672194
LOC_Os01g02840	0.274575	0.190799	0.665437	0.577274	0.668792	0.186559	0.888278	0.482047	0.88647	0.522396	0.482532	0.497646	0.727495	0.837682	1.34094	0.832405	0.456958	1.27671	0.509732	1.34481	1.26477	0.554863	0.755367	1.66332	2.18868	1.45653	0.126222	0.235459	0.708799	0.629874	0.366922	0.876644	0.0182545	0.0494195	-1.21158	0.00750509	0.0223041	-1.37232	0.00182967	0.00857476	-1.59971	0.172619	0.319631	-0.782676	0.0402915	0.18443	-1.05263	0.13797	0.284983
LOC_Os01g02850	0	0	0	0	0	12.0831	5.60144	0	0	5.96237	0.935293	0	0	0	7.04959	0	0.815809	0	0	0	2.15245	0	0	3.25074	0	0	0	0	0	0	0	0	NA	NA	NA	NA	NA	NA	NA	NA	NA	NA	NA	NA	NA	NA	NA	NA	NA
LOC_Os01g02860	2.57109	2.74835	3.11895	3.24897	2.28216	1.89174	2.32233	2.8456	2.6991	3.03378	2.55439	2.84985	2.5949	2.52218	2.82053	2.71802	2.51189	4.80148	4.37439	3.10335	3.46349	2.32291	2.97835	2.82743	1.9358	3.18267	2.13549	0.786027	2.00855	2.84976	3.24522	2.31775	0.699795	0.799949	0.0760684	0.716563	0.803836	-0.0716217	0.69857	0.80603	0.0763949	0.958166	0.975866	-0.0115695	0.720325	0.869958	0.070629	0.878442	0.936771
LOC_Os01g02870	10.146	10.7856	16.5797	14.3383	12.2926	11.9149	38.4518	13.1264	14.1495	10.9108	13.3375	9.05421	11.4061	12.0976	54.4085	14.0066	12.7475	27.4501	23.5331	11.7238	36.8578	10.2905	12.7522	52.8289	64.7138	66.3484	8.66949	12.9956	26.5873	14.1736	17.9241	26.5797	5.24549e-06	5.41145e-05	-1.71572	3.51877e-05	0.000253271	-1.55837	1.95656e-05	0.000219363	-1.60839	9.58766e-05	0.00131566	-1.64283	0.00193092	0.0299763	-1.16799	0.00524238	0.0253282
LOC_Os01g02880	73.151	74.9678	74.0128	69.4574	90.2567	64.0049	56.8118	70.9014	62.2049	68.3499	85.0796	68.1499	63.9609	60.0238	71.4559	92.2934	79.7083	85.9547	81.6046	61.8977	79.9181	84.0746	92.5971	58.8999	98.5716	63.5035	75.285	55.1772	74.1808	59.6843	77.8083	68.7627	0.861781	0.913076	0.0216427	0.820134	0.879888	0.0282641	0.805499	0.879856	0.0306089	0.299145	0.467424	-0.144298	0.712124	0.865676	-0.0458698	0.353811	0.541584
LOC_Os01g02884	42.1793	46.9167	50.7186	49.4259	42.3743	41.2227	54.6618	48.7538	52.1289	53.1451	47.0591	46.3788	56.3939	49.961	43.3828	51.3334	40.1178	46.2646	49.283	50.3803	48.0999	52.3468	42.4174	54.3987	58.4908	47.5315	38.1071	44.0709	52.7564	46.3723	63.1802	56.537	0.405849	0.549202	-0.0908214	0.0874782	0.166646	-0.186714	0.206531	0.350159	-0.138016	0.986733	0.993178	-0.00203126	0.767186	0.896158	0.0323481	0.102707	0.231428
LOC_Os01g02890	0.295718	0.689684	0.256498	0.438341	0.4211	0.293038	0.339613	0.344517	0.3171	0.35246	0.289203	0.313664	1.18157	0.395581	1.47458	1.03345	0.875482	1.94443	2.55425	1.06298	0.665563	0.594291	0.525284	0.561711	0.19277	0.112174	0.307984	0.296788	0.150011	0.884605	0.45243	1.11479	0.53503	0.667415	0.286143	0.323134	0.454777	0.455745	0.332698	0.491994	0.446823	0.0453387	0.121559	1.03219	0.0135394	0.0975773	1.13898	0.00122847	0.00853723
LOC_Os01g02900	6.9396	6.47669	8.20128	8.80832	12.1676	10.2413	16.9275	12.6697	17.0423	14.2891	12.0529	11.0587	8.28243	10.4494	35.4444	39.1928	45.3987	7.39251	9.52592	14.2148	9.56458	7.92625	11.1533	1.49492	1.11401	1.0163	44.4551	99.7804	52.4361	7.19729	9.80465	5.18185	5.80091e-34	2.17534e-31	2.32011	3.96905e-29	1.31329e-26	2.13932	1.46206e-20	2.33307e-18	1.77521	1.36447e-21	3.65484e-19	2.03791	1.40158e-20	5.53257e-18	1.77606	2.14585e-74	5.36461e-71
LOC_Os01g02910	0.402834	0.313168	0.54907	0.410519	0	0.299388	0.393235	0.0853291	0.302373	0.332397	0.324438	0.293756	0.476909	0.179623	0.262006	0.703892	0.384059	0.41251	0.242753	0.190528	0.399991	0.105595	0.306666	0.16109	0.131298	0.916834	0.104886	0.404292	0.71522	0.190268	0.154078	0.660255	0.851856	0.905973	0.12339	0.296414	0.426782	-0.689893	0.575618	0.71283	0.369869	0.931422	0.960276	0.0635704	0.987854	0.994767	-0.0100586	0.566924	0.728194
LOC_Os01g02920	16.2708	19.1505	10.7548	13.7285	20.4622	16.6391	11.4708	13.5748	9.36899	17.7503	14.924	16.1262	9.91099	16.6478	6.17509	12.9467	16.7353	9.0031	9.89635	14.3088	13.6822	10.5938	15.4809	6.42609	7.02535	8.07883	19.9431	14.6494	15.7177	11.8168	8.24423	8.13811	8.31595e-05	0.000548706	0.815996	4.28349e-05	0.000297648	0.848453	0.000384453	0.0024477	0.736249	0.0113597	0.0436985	0.586885	0.209679	0.467549	0.260126	0.0383829	0.113189
LOC_Os01g02930	2.29599	2.05267	2.07683	1.19117	1.30779	1.87703	3.40148	1.16722	0.443161	1.89453	2.36429	1.18723	1.08728	1.63805	0.398221	0.200595	2.18898	2.20265	0.922396	1.34656	1.67184	0.802462	1.98092	0.918147	1.04768	0.638683	1.31518	0.850819	3.49412	1.08445	0.526909	2.33318	0.167426	0.287235	0.700679	0.317942	0.449409	0.506885	0.0756989	0.164674	0.901508	0.437252	0.602607	0.440823	0.61285	0.810553	0.256823	0.448493	0.628925
LOC_Os01g02940	2.50288	2.73891	2.87714	1.10629	1.97637	2.21876	5.0878	2.46702	2.02753	3.31476	3.98695	1.73829	1.75378	2.71347	2.20478	2.17353	2.68151	3.77217	3.28122	1.21192	2.51743	1.73651	2.23058	6.36703	5.40575	4.16203	1.33452	1.73094	5.55662	1.7234	3.51325	4.94745	0.0810092	0.163751	-0.608933	0.00132969	0.00524234	-1.12007	0.0590346	0.135913	-0.658865	0.0261398	0.0810005	-0.867809	0.138902	0.371706	-0.516462	0.0215503	0.0734559
LOC_Os01g02950	0	0	0.0527708	0	0	0	0.0489094	0	0.0913342	0	0.0489995	0	0	0	0	0	0	0	0.171093	0	0	0	0	0	0	0	0	0	0.216038	0	0	0	NA	NA	NA	NA	NA	NA	NA	NA	NA	NA	NA	NA	NA	NA	NA	NA	NA
LOC_Os01g02960	22.6061	23.4124	25.0262	23.8431	22.9637	22.7717	22.6963	28.5399	27.2354	22.3994	26.2149	21.9992	21.3316	20.2778	20.3479	19.8657	23.6078	21.8501	16.6176	22.6986	24.435	18.8925	27.0665	25.9724	27.5947	29.3622	27.2082	29.2818	25.2777	25.364	27.7562	26.0085	0.162917	0.281584	-0.164883	0.140442	0.241513	-0.174197	0.188093	0.327029	-0.155538	0.033288	0.0967174	-0.281221	0.707697	0.863733	-0.0443073	0.0242813	0.0803071
LOC_Os01g02970	0	0	0	0	0	0	0	0	0	0	0	0	0	0	0	0	0	0	0	0	0	0	0	0	0	0	0	0	0	0	0	0.226828	NA	NA	NA	NA	NA	NA	NA	NA	NA	NA	NA	NA	NA	NA	NA	NA	NA
LOC_Os01g02980	0.0511162	0	0.0348361	0	0	0	0	0	0.0602933	0.0515512	0.0808663	0.0559126	0	0	0	0	0	0	0	0	0	0.0491298	0	0	0	0.142191	0	0	0.0713077	0	0	0.0921587	NA	NA	NA	NA	NA	NA	NA	NA	NA	NA	NA	NA	NA	NA	NA	NA	NA
LOC_Os01g02990	16.5948	16.8941	28.5429	23.3537	8.25203	23.6878	88.3476	5.06347	27.963	11.5558	15.5018	17.2875	4.50227	13.5659	30.1528	37.9721	15.4843	21.7847	40.1596	26.7233	42.2926	4.17735	9.92602	21.2908	22.6655	84.6305	13.5796	89.9237	52.914	32.8453	14.9613	2.84944	0.212337	0.344033	-0.852983	0.291495	0.421536	-0.72145	0.429593	0.588162	-0.540235	0.057482	0.143874	-1.45258	0.109877	0.32568	-1.09344	0.683115	0.814956
LOC_Os01g03010	0	0.758597	0	0.361605	0	0	0	0	0	0	0	0	0	0	0	0	0	0	0	0	0	0	0	0	0	0	0	0	0	0	0	0	NA	NA	NA	NA	NA	NA	NA	NA	NA	NA	NA	NA	NA	NA	NA	NA	NA
LOC_Os01g03020	41.9054	38.1643	53.5718	44.3569	38.0678	42.2597	54.2951	54.587	54.8345	45.7788	42.2488	37.2041	55.0747	43.7145	73.813	37.1901	37.6518	53.5697	57.3402	45.3081	60.0566	50.7277	42.3973	77.1461	82.7453	61.1785	40.8141	43.9904	45.444	54.2541	54.1814	72.59	6.77749e-05	0.000460845	-0.566038	6.71919e-05	0.000429548	-0.56633	0.000360331	0.00232438	-0.506875	0.0125023	0.0469386	-0.396748	0.160506	0.404183	-0.19939	0.00170049	0.0108665
LOC_Os01g03030	31.7731	24.4616	22.423	26.5077	26.8043	29.8557	21.2427	29.4015	27.9996	29.4442	28.5195	35.4445	32.7818	35.201	20.6005	36.4145	36.2451	24.4998	27.9275	39.2406	26.3857	40.8278	35.0196	19.7999	21.6606	19.3901	33.9552	22.9695	21.9458	29.7735	24.6272	25.3477	0.00590407	0.0195614	0.421967	0.0419824	0.0920487	0.311708	0.1102	0.219521	0.24482	0.00251667	0.0143609	0.517744	0.0785314	0.26923	0.269647	0.010662	0.0433887
LOC_Os01g03040	99.2387	130.348	131.279	77.3825	123.477	107.447	156.654	150.179	152.355	81.3503	132.481	83.4354	141.667	116.416	150.531	95.8685	115.747	107.573	136.05	114.446	125.988	102.821	122.541	224.413	276.253	255.841	113.296	132.109	174.908	137.613	164.624	178.145	2.21304e-11	1.26767e-09	-0.958725	1.94377e-10	8.33043e-09	-0.912086	1.9303e-07	4.90201e-06	-0.74591	2.94688e-05	0.000550704	-0.669211	0.00152956	0.0253425	-0.454059	1.48152e-07	6.78905e-06
LOC_Os01g03050	19.6993	23.6518	19.003	19.2698	20.6301	21.1498	15.9012	19.2017	17.4436	21.1762	19.5381	21.486	22.052	17.4419	11.1727	17.9012	18.6777	16.464	13.9686	17.2674	10.8095	17.3605	11.344	9.55916	12.3446	9.26384	21.6627	19.6529	19.7641	18.3778	21.6109	8.85364	4.96046e-05	0.000354936	0.694345	7.38084e-05	0.000463362	0.67829	5.00071e-05	0.000470385	0.694022	0.000765323	0.00604202	0.643819	0.0225029	0.131306	0.390473	0.0178008	0.0636147
LOC_Os01g03060	48.9287	61.5631	44.888	71.042	65.7375	55.193	46.7107	55.5836	51.417	51.6102	50.577	58.3982	61.3505	49.1755	61.6388	66.5309	59.79	48.8442	44.6488	55.449	43.7175	57.9698	55.1818	44.4291	41.0587	41.3385	70.7876	58.7225	45.6282	52.9175	49.5672	41.618	0.0364062	0.086709	0.231992	0.00022173	0.00117001	0.409451	0.0816242	0.174809	0.193072	0.0332565	0.0966977	0.263914	0.258742	0.522688	0.12522	0.000438567	0.00397894
LOC_Os01g03070	100.896	124.017	108.976	110.286	102.643	93.7042	92.2294	103.794	104.957	119.2	111.188	114.177	117.588	99.1281	81.0306	108.246	85.6188	102.066	96.1854	104.884	90.6584	106.221	88.3455	72.8622	78.8664	70.826	105.971	90.835	83.2565	97.2841	99.4188	85.763	0.000643242	0.003065	0.435259	0.0122877	0.033435	0.319334	0.00164101	0.00782924	0.401566	0.00804181	0.0338081	0.377922	0.0605947	0.231671	0.239324	0.114586	0.250066
LOC_Os01g03080	1.54942	1.36396	0.310571	0.371524	1.90353	0.993481	0.287846	0.318548	0.322517	0.643426	0.836291	1.1631	0.59346	0.447042	0	0.437958	1.00614	0.27017	0.201386	1.42255	0.331829	0.350402	1.01763	0	0	0	3.13245	1.62539	1.1443	0.63138	0	0.164323	3.93004e-05	0.000291345	2.71735	2.8041e-05	0.000210377	2.76842	3.15715e-05	0.000325687	2.75058	0.00226707	0.0132663	2.25577	0.0584516	0.226908	1.25063	0.0121513	0.0478148
LOC_Os01g03090	88.319	77.5104	70.0462	85.8582	71.4427	91.86	69.0503	77.9332	87.2228	79.354	71.524	92.5154	91.9144	83.3603	76.94	81.1912	96.7372	64.8329	78.7967	93.638	78.9821	91.9916	78.142	72.3559	65.587	61.5803	85.6991	80.44	71.5424	81.8902	68.6208	64.0415	0.0854039	0.170643	0.192802	0.0509384	0.107657	0.218788	0.144487	0.269029	0.163563	0.0262906	0.081293	0.278434	0.52424	0.755873	0.0713778	0.0329012	0.100965
LOC_Os01g03100	2.24702	2.48695	3.20602	3.17216	1.14304	3.43066	2.48276	2.24099	2.83991	2.67649	2.26146	2.88056	2.56527	3.83114	2.47759	2.07883	2.83523	2.95156	1.95321	2.28301	2.54145	2.43131	2.31581	2.84738	2.47243	1.85968	1.70543	2.58031	3.72089	2.24959	1.56425	2.41006	0.735191	0.825075	0.0918348	0.95556	0.971493	-0.0151305	0.707553	0.812989	0.101858	0.349806	0.518522	0.283823	0.604275	0.805748	-0.140717	0.903331	0.94952
LOC_Os01g03110	22.0823	20.7856	22.1581	24.7098	16.8529	23.9203	19.1942	18.9852	21.729	24.414	19.6156	19.1312	17.749	19.693	27.4107	22.8865	22.2698	20.0691	21.3087	18.6768	21.3532	20.6189	22.7988	14.7608	17.7819	14.6177	16.685	17.8167	19.9327	20.5873	21.695	14.9742	0.0150993	0.0423082	0.287313	0.00721699	0.0215819	0.317662	0.00628451	0.0229473	0.323088	0.175897	0.32372	0.178922	0.113766	0.331787	0.18699	0.000301741	0.00301795
LOC_Os01g03130	4.61827	4.25574	4.28696	2.02861	2.91024	1.19342	1.30766	1.76254	0.469605	4.17576	2.74611	2.7871	0.777705	1.56221	0.379784	0.382617	0.900981	0.660886	0.351877	1.24279	1.73939	1.53062	0.889042	0.700513	0	0.775236	4.7891	5.00381	2.22157	1.10319	1.67505	1.29203	6.29379e-06	6.26871e-05	2.30865	0.000372357	0.00179824	1.81928	2.7342e-07	6.55159e-06	2.62796	0.0242433	0.0764075	1.28779	0.00401332	0.0476014	1.47074	0.269448	0.452289
LOC_Os01g03144	29.8431	33.4701	37.851	34.3075	33.0356	32.0709	36.5954	37.6861	35.3283	33.7558	35.7814	31.3128	44.3264	37.0708	38.1086	42.9584	34.5833	38.7136	39.2685	34.3781	36.5895	41.1364	36.648	37.8528	51.7948	39.5854	32.5934	33.687	37.0225	32.6109	39.7938	46.7581	0.0265387	0.0668218	-0.241936	0.020519	0.0511497	-0.252678	0.0271051	0.0741658	-0.241038	0.686418	0.803512	-0.04923	0.463372	0.708723	-0.0799794	0.322014	0.508979
LOC_Os01g03160	23.2358	19.7792	19.0101	22.3925	19.9857	21.0133	18.8941	20.4715	18.9724	20.7688	19.3787	23.1891	22.9948	19.2438	14.823	21.6816	19.6822	18.3088	19.8448	20.2011	16.5638	23.3283	18.4235	13.1846	11.5551	11.894	31.5041	24.1865	17.3402	20.4021	18.7642	13.4767	1.68315e-05	0.000142158	0.542946	1.40569e-05	0.000120167	0.547959	3.51697e-05	0.000355214	0.521986	0.000107998	0.00143529	0.546183	0.00552071	0.0575607	0.350122	0.00106266	0.00765517
LOC_Os01g03170	0.0832056	0	0.0850579	0.0847929	0	0	0.078834	0	0.049072	0.125871	0.0526529	0.0606754	0.0677227	0	0.0992152	0	0.0459264	0.073993	0	0.086578	0	0.159944	0.116127	0.0915012	0	0.115728	0.238306	0.211978	0.0580364	0	0	0	NA	NA	NA	NA	NA	NA	NA	NA	NA	NA	NA	NA	NA	NA	NA	NA	NA
LOC_Os01g03180	1.49503	1.02735	2.14691	0.92501	1.9515	1.23677	3.23766	1.11969	0.692779	0.646179	1.77386	0.87606	1.21683	1.57134	4.07471	0.513137	1.14939	2.08921	1.65169	1.0556	2.4105	0.718465	1.1178	5.98915	5.16867	8.39177	0.91754	1.31494	2.01109	1.94187	2.24645	3.36928	2.17576e-05	0.000177235	-1.82225	0.000270089	0.00137489	-1.5632	0.000806075	0.00442142	-1.438	0.00167692	0.0106074	-1.50769	0.0274558	0.146778	-0.946298	0.000350473	0.00337388
LOC_Os01g03190	0.0611683	0.130771	0	0	0	0	0.0386364	0	0	0	0.0193538	0.0223027	0	0	0.145875	0	0.0509092	0.0725276	0	0.0636475	0	0.235165	0.256111	0.0672668	0	0	0	0.10389	0	0	0	0	NA	NA	NA	NA	NA	NA	NA	NA	NA	NA	NA	NA	NA	NA	NA	NA	NA
LOC_Os01g03200	0	0	0	0	0	0	0	0	0	0	0	0	0.0836582	0	0	0	0	0.423818	0	0	0	0	0	0	2.3388	0	0	0	0	0.763806	0	1.24107	NA	NA	NA	NA	NA	NA	NA	NA	NA	NA	NA	NA	NA	NA	NA	NA	NA
LOC_Os01g03210	0	0	0	0	0	0	0	0	0	0	0	0	0	0	0	0	0	0	0	0	0	0	0	0	0	0	0	0	0	0	0	0	NA	NA	NA	NA	NA	NA	NA	NA	NA	NA	NA	NA	NA	NA	NA	NA	NA
LOC_Os01g03220	0	0	0	0	0	0	0	0	0	0	0	0	0	0	0	0	0	0	0	0	0	0	0	0	0	0	0	0	0	0	0	0	NA	NA	NA	NA	NA	NA	NA	NA	NA	NA	NA	NA	NA	NA	NA	NA	NA
LOC_Os01g03230	0	0	0	0	0	0	0	0	0	0	0	0	0	0	0	0	0	0	0	0	0	0	0	0	0	0	0	0	0	0	0	0	NA	NA	NA	NA	NA	NA	NA	NA	NA	NA	NA	NA	NA	NA	NA	NA	NA
LOC_Os01g03240	0.24204	0.517454	0.479639	1.97326	0	0.611174	0.507122	0.804523	1.03567	0.971834	0.221715	0.741353	0.394003	0	1.71697	0	0.333993	0.764166	0.534807	0.579947	1.2337	0.671349	1.68903	1.30589	0.867784	0.336645	0	0.411088	0.337649	1.67671	1.01834	1.30914	NA	NA	NA	NA	NA	NA	NA	NA	NA	NA	NA	NA	NA	NA	NA	NA	NA
LOC_Os01g03250	0	0	0	0	0	0	0	0	0	0	0	0	0	0	0	0	0	0	0	0	0	0	0	0	0	0	0	0	0	0	8.41524	0	NA	NA	NA	NA	NA	NA	NA	NA	NA	NA	NA	NA	NA	NA	NA	NA	NA
LOC_Os01g03260	0	0	0.0321504	0.0469207	0	0	0	0	0	0	0.0590739	0.0513018	0.0766313	0	0	0	0.0128744	0	0	0	0	0.0462993	0.0659864	0	0	0	0	0	0	0	0	0	NA	NA	NA	NA	NA	NA	NA	NA	NA	NA	NA	NA	NA	NA	NA	NA	NA
LOC_Os01g03270	0	0	0	0.222028	0	0	0	0	0	0	0.0344676	0	0	0	0	0	0.0300644	0	0	0.113351	0	0	0	0	0	0	0	0	0	0	0	0	NA	NA	NA	NA	NA	NA	NA	NA	NA	NA	NA	NA	NA	NA	NA	NA	NA
LOC_Os01g03280	0	0	0	0	0	0	0	0	0	0	0	0	0	0	0	0	0	0	0	0	0	0	0	0	0	0	0	0	0	0	0	0	NA	NA	NA	NA	NA	NA	NA	NA	NA	NA	NA	NA	NA	NA	NA	NA	NA
LOC_Os01g03290	2.90235	3.90677	3.58965	2.40999	3.36756	2.19698	9.23409	4.00746	1.14114	3.90273	3.02702	2.43001	2.0998	1.58174	6.66522	4.13226	2.81831	2.23049	1.66262	2.68443	2.42645	1.65307	1.95034	6.97448	4.62478	4.18627	7.69677	3.37757	12.1464	0.930821	4.52263	9.49642	0.262495	0.401697	-0.509148	0.145415	0.247941	-0.661554	0.385234	0.545554	-0.394543	0.0470864	0.124869	-1.00869	0.396094	0.652876	-0.385603	0.68564	0.816329
LOC_Os01g03300	0.455901	0.974663	1.08745	0.232299	0.793466	0.414122	1.53582	0.442611	0.17925	0.613042	0.625075	0.581793	0.494756	0	0.724828	0.730233	0.733952	0.405423	0.839457	0.316253	0.331967	0	0.318142	1.75474	0.544845	1.58524	0.652865	0.387158	2.43795	0.263184	0.319687	1.78091	0.358271	0.502594	-0.610479	0.165697	0.274091	-0.921145	0.583098	0.71877	-0.364736	0.00762673	0.0325249	-1.98235	0.29049	0.556067	-0.702439	0.5089	0.680671
LOC_Os01g03310	341.663	296.739	354.656	180.995	288.387	248.571	750.205	313.603	198.111	416.322	315.441	252.704	227.449	300.116	596.903	344.829	302.655	242.361	328.467	214.716	400.312	182.645	291.581	883.996	1103.49	1025.38	294.622	275.15	909.853	228.114	407.749	905.48	0.00095306	0.00424967	-1.13755	2.60133e-05	0.000197803	-1.44803	0.00126637	0.00635161	-1.10982	0.000497344	0.00445117	-1.34039	0.0168679	0.111038	-0.822708	0.00702008	0.031521
LOC_Os01g03320	131.477	180.945	143.744	68.6097	263.143	97.4997	312.866	233.85	92.0053	196.808	142.063	164.644	108.186	112.276	228.452	156.21	102.22	89.4644	106.258	99.7771	104.14	103.257	114.233	442.64	616.211	324.664	220.371	98.0938	434.177	103.272	271.525	429.522	0.00968356	0.0293441	-0.987786	0.00062846	0.00278958	-1.30551	0.00446005	0.0174828	-1.08581	0.00108271	0.00775086	-1.39518	0.0825952	0.276629	-0.662802	0.00525146	0.0253558
LOC_Os01g03330	305.53	280.306	167.491	275.412	324.775	277.002	107.811	264.576	176.465	219.994	258.529	241.134	167.584	157.38	57.8277	123.198	123.111	95.7216	85.2177	116.161	81.9413	173.273	196.521	46.3858	54.7049	45.5675	365.127	168.068	73.7811	194.583	166.566	60.9794	2.9129e-06	3.33198e-05	1.58905	1.40649e-07	2.60891e-06	1.78868	2.31364e-06	3.91111e-05	1.60503	0.00150912	0.00981627	1.20531	0.00527286	0.0558642	0.947911	0.0478768	0.133205
LOC_Os01g03340	1603.31	1239.47	791.94	1230.17	1381.67	1142.01	698.333	1264.68	738.614	1125.15	1175.9	1093.08	958.715	811.419	451.141	887.431	892.267	719.263	521.148	624.463	769.473	1062.4	1180.93	522.582	776.732	679.988	1541.89	497.284	491.756	891.347	890.011	464.721	0.0374567	0.0886665	0.549644	0.013835	0.0368692	0.650227	0.0284327	0.0769468	0.578837	0.301386	0.469708	0.30522	0.70921	0.864469	0.0985085	0.753188	0.86145
LOC_Os01g03350	0	0	0	0	0	0	0	0	0	0	0	0	0	0	0	0	0	0	0	0	0	0	0	0	0	0	0	0	0	0	0	0	NA	NA	NA	NA	NA	NA	NA	NA	NA	NA	NA	NA	NA	NA	NA	NA	NA
LOC_Os01g03360	77.9836	36.5269	25.1282	188.03	73.1609	79.0557	194.481	270.628	226.268	316.13	303.426	322.832	488.703	528.914	6.73366	35.8332	16.6144	70.1411	92.5248	104.193	253.105	211.145	388.968	2.01132	2.6697	8.77341	1144.18	999.04	541.975	64.0112	73.5726	10.0896	2.37707e-21	4.05182e-19	4.44688	1.14774e-12	7.92151e-11	3.3334	2.27718e-07	5.58132e-06	2.42576	4.84105e-21	1.23777e-18	4.93275	9.94034e-07	7.94789e-05	2.29342	0.0017614	0.0111764
LOC_Os01g03370	0.460918	0.173892	0.147821	0.02763	0	0	0	0.031587	0	0	0	0.00988564	0.132406	0	0	0.390848	0.0448958	0	0	0.112847	0	0.0521184	0.0378404	0	0	0	0.0776528	0	0	0	0	0	NA	NA	NA	NA	NA	NA	NA	NA	NA	NA	NA	NA	NA	NA	NA	NA	NA
LOC_Os01g03380	0	0	0.0845766	0	0	0	0	0	0	0	0.0785323	0	0	0	0	0	0.0684998	0	0	0	0	0	0.173205	0	0	0	0	0	0	0	0	0	NA	NA	NA	NA	NA	NA	NA	NA	NA	NA	NA	NA	NA	NA	NA	NA	NA
LOC_Os01g03390	1579.19	1213.75	507.605	1033.19	1266.55	1112.8	397.389	1044.66	548.473	764.076	1221.37	1074.93	840.322	938.6	175.415	446.116	665.738	600.121	266.49	508.676	571.277	714.047	895.791	350.962	420.449	346.864	1544.38	335.405	303.095	617.755	530.094	252.826	0.011995	0.0349867	0.989309	0.0045959	0.0148	1.11602	0.0128098	0.0406446	0.980142	0.0471996	0.125058	0.873714	0.680192	0.848495	0.16232	0.993893	0.99711
LOC_Os01g03400	0	0	0	0	0	0	0	0	0	0	0	0	0	0	0	0	0	0	0	0	0	0	0	0	0	0	0	0	0	0	0	0	NA	NA	NA	NA	NA	NA	NA	NA	NA	NA	NA	NA	NA	NA	NA	NA	NA
LOC_Os01g03410	0	0	0	0	0	0	0	0	0	0	0	0	0	0	0	0	0	0	0	0	0	0	0	0	0	0	0	0	0	0	0	0	NA	NA	NA	NA	NA	NA	NA	NA	NA	NA	NA	NA	NA	NA	NA	NA	NA
LOC_Os01g03420	0	0	0	0	0	0	0	0	0	0	0.0438441	0	0	0	0	0	0	0	0	0	0.0504507	0	0	0.0761932	0	0	0	0.0588382	0	0	0	0	NA	NA	NA	NA	NA	NA	NA	NA	NA	NA	NA	NA	NA	NA	NA	NA	NA
LOC_Os01g03429	0	0	0	0	0	0	0	0	0	0	0	0	0	0	0	0	0	0	0	0	0	0	0	0	0	0	0	0	0	0	0	0	NA	NA	NA	NA	NA	NA	NA	NA	NA	NA	NA	NA	NA	NA	NA	NA	NA
LOC_Os01g03440	0	0	0	0	0	0	0	0	0	0.143063	1.77426e-05	0	0.123154	0	0	0	0.032687	0.0567215	0	0	0	0.0919576	0.133531	0	0	0	0	0.0472451	0	0.331392	0	0.172496	NA	NA	NA	NA	NA	NA	NA	NA	NA	NA	NA	NA	NA	NA	NA	NA	NA
LOC_Os01g03452	0.0209745	0	0	0.0427492	0	0.0285786	0	0.0244357	0	0	0.0136612	0.0133576	0	0.102877	0.0500204	0.100787	0.0148278	0	0	0	0	0	0	0.0461313	0	0	0	0	0	0	0	0	NA	NA	NA	NA	NA	NA	NA	NA	NA	NA	NA	NA	NA	NA	NA	NA	NA
LOC_Os01g03464	0	0	0	0	0	0	0	0	0	0	0	0	0	0	0	0	0	0	0	0	0	0	0	0	0	0	0	0	0	0	0	0	NA	NA	NA	NA	NA	NA	NA	NA	NA	NA	NA	NA	NA	NA	NA	NA	NA
LOC_Os01g03480	2.50182	1.78286	1.70501	1.69969	0	4.5451	4.21399	2.91467	0.983661	3.36415	3.16632	1.21625	2.71504	0	3.97759	4.00725	2.07137	0.988806	1.84265	1.73548	2.42895	2.4046	1.1639	1.83417	0	4.63958	0	2.83277	1.16335	1.44426	10.526	4.51059	NA	NA	NA	NA	NA	NA	NA	NA	NA	NA	NA	NA	NA	NA	NA	NA	NA
LOC_Os01g03490	1.34392	1.40153	1.74243	1.50317	0.342293	0.625269	1.38718	0.725565	0.811932	1.81816	1.17195	0.991968	1.49403	1.2862	1.48525	0.630031	0.92272	1.39916	1.30368	1.05732	1.43207	1.13417	1.64692	1.51396	0.822643	1.09417	0.938798	0.890753	1.46325	1.64626	1.10328	1.35924	0.710116	0.807194	0.141272	0.221795	0.34343	-0.464358	0.451387	0.608585	0.286232	0.603466	0.742453	0.220719	0.605606	0.806472	0.196251	0.691125	0.819991
LOC_Os01g03500	5.17678	7.82093	6.20931	5.48655	7.20788	4.70238	5.92935	5.30732	3.66372	5.42968	5.52533	5.48637	4.26966	5.75541	6.09054	5.97012	5.65764	6.09721	5.49048	4.30928	7.08667	5.37366	4.14236	6.30015	9.65133	5.66415	3.75608	4.0445	5.00702	4.66201	7.26013	5.35112	0.242701	0.379403	-0.246861	0.33453	0.466179	-0.203917	0.617026	0.74572	-0.105668	0.147551	0.286025	-0.342143	0.318707	0.583606	-0.210698	0.411303	0.595439
LOC_Os01g03510	51.2229	49.5874	37.7053	63.5756	56.1047	53.1149	28.8181	31.4381	27.9331	53.8333	42.8007	57.9947	53.0412	40.7651	25.9574	44.1142	40.1161	37.2122	32.8094	38.753	32.943	49.8674	33.9735	16.8645	17.7041	15.9126	71.7096	45.2121	31.338	36.3153	34.236	24.0753	5.99428e-11	3.18093e-09	1.1089	4.32462e-13	3.23269e-11	1.22771	3.74712e-09	1.50823e-07	0.99894	7.6806e-08	4.55972e-06	1.01823	0.00028464	0.00777233	0.614937	8.92375e-06	0.000202813
LOC_Os01g03520	44.1764	44.9575	36.5835	50.4064	46.2738	39.6161	32.1389	39.4659	39.224	41.4555	39.3252	49.7389	43.9762	38.8937	28.505	46.6953	38.5066	37.5741	32.6373	47.1601	31.7428	53.1073	40.9589	29.3024	28.1512	23.815	54.2167	34.7755	31.2878	38.0684	38.2686	30.0296	0.00143949	0.00601682	0.469978	0.000467524	0.00217611	0.516007	0.0032248	0.0135978	0.434411	0.00934541	0.0378119	0.428583	0.0683792	0.248453	0.268791	0.031807	0.0985753
LOC_Os01g03530	0.333164	0.540997	0.227054	0.1842	0.377505	0.443308	0.189396	0.547507	0.298485	0.364581	0.352609	0.483961	0.271169	0.177314	0.344849	0.521131	0.475678	0.300046	0.515306	0.416	0.348098	0.382201	0.756807	0.0397546	0.518438	0.402242	0.414148	0.122798	0.151291	0.346194	0.45629	0.660737	NA	NA	NA	NA	NA	NA	NA	NA	NA	NA	NA	NA	NA	NA	NA	NA	NA
LOC_Os01g03549	9.723	16.2581	17.7964	8.17449	11.4225	12.3963	18.4243	21.5627	20.9712	9.59563	18.4912	8.29304	11.701	12.0929	15.1548	12.8483	13.3689	10.6846	14.3481	12.2128	17.2698	9.84579	14.3939	35.3231	28.3858	44.7237	12.3324	16.3369	26.1101	13.5913	17.2397	19.6585	3.94599e-08	9.46533e-07	-1.13989	4.45362e-09	1.37269e-07	-1.21732	8.60598e-06	0.00011234	-0.923312	2.55886e-06	8.39277e-05	-1.09119	0.000270121	0.00748986	-0.755824	4.61514e-06	0.000118811
LOC_Os01g03570	6.99669	6.31398	6.85294	5.69697	7.52667	6.37149	5.86291	6.84053	6.55251	6.34708	6.30757	6.39692	6.92527	6.89808	7.12712	5.91317	5.20098	6.67016	5.59347	6.32908	5.50431	6.18411	4.95612	8.27424	7.94153	8.41109	8.25727	3.28436	4.65952	7.36776	6.95254	9.57183	0.110369	0.208279	-0.257988	0.147576	0.250772	-0.234009	0.212632	0.357832	-0.201402	0.348147	0.517015	-0.169499	0.815259	0.920165	-0.0377556	0.054954	0.147305
LOC_Os01g03580	0	0	0	0.134785	0	0	0	0	0	0.0858872	0	0	0	0	0	0	0	0	0	0	0	0.0992658	0	0.0169208	0	0	0	0	0	0	0	0	NA	NA	NA	NA	NA	NA	NA	NA	NA	NA	NA	NA	NA	NA	NA	NA	NA
LOC_Os01g03590	0	0	0	0	0	0	0	0	0	0	0	0	0	0	0	0	0	0	0	0	0	0	0	0	0	0	0	0	0	0	0	0	NA	NA	NA	NA	NA	NA	NA	NA	NA	NA	NA	NA	NA	NA	NA	NA	NA
LOC_Os01g03600	0	0	0	0	0	0	0	0	0	0	0	0	0	0	0	0	0	0	0	0	0	0	0	0	0	0	0	0	0	0	0	0	NA	NA	NA	NA	NA	NA	NA	NA	NA	NA	NA	NA	NA	NA	NA	NA	NA
LOC_Os01g03610	0	0	0	0	0	0	0	0	0	0	0	0	0	0	0	0	0	0	0	0	0	0	0	0.0522696	0	0	0	0	0	0	0	0	NA	NA	NA	NA	NA	NA	NA	NA	NA	NA	NA	NA	NA	NA	NA	NA	NA
LOC_Os01g03620	0	0	0	0	0	0	0	0	0	0	0	0	0	0	0	0	0	0	0	0	0	0	0	0	0	0	0	0	0	0	0	0	NA	NA	NA	NA	NA	NA	NA	NA	NA	NA	NA	NA	NA	NA	NA	NA	NA
LOC_Os01g03630	0	0	0	0	0	0	0	0	0	0	0	0	0	0	0	0	0	0	0	0	0	0	0	0	0	0	0	0	0	0	0	0	NA	NA	NA	NA	NA	NA	NA	NA	NA	NA	NA	NA	NA	NA	NA	NA	NA
LOC_Os01g03640	0	0	0	0	0	0	0	0	0	0	0	0	0	0	0	0	0	0	0	0	0	0	0	0	0	0	0	0	0	0	0	0	NA	NA	NA	NA	NA	NA	NA	NA	NA	NA	NA	NA	NA	NA	NA	NA	NA
LOC_Os01g03650	53.5405	49.7226	55.4765	50.9825	44.3614	49.0221	50.7875	51.9245	62.3132	46.4329	54.3052	43.1273	49.6044	53.5464	55.013	46.9844	42.8353	48.4567	47.1949	43.5609	53.26	47.5366	46.5704	56.2687	71.644	62.5844	41.0548	47.3216	52.5079	54.0069	62.3066	60.1599	0.00999074	0.0301006	-0.282772	0.0126029	0.034148	-0.273843	0.101406	0.206217	-0.179804	0.0997689	0.216304	-0.201997	0.515805	0.748943	-0.0713285	0.0115304	0.0460807
LOC_Os01g03660	9.04026	6.82128	13.6535	7.91056	8.82566	8.28774	12.2097	12.0782	14.3162	8.14069	8.73179	5.13343	9.69494	10.5456	12.534	3.72208	7.03163	11.2873	12.7917	7.0245	14.5259	5.95621	6.85709	19.5068	30.0021	22.942	5.23498	10.0468	12.7971	11.6222	11.0664	18.9143	2.08384e-05	0.00017102	-1.20088	0.000211306	0.0011253	-1.04551	0.00108161	0.00562035	-0.922275	0.00697865	0.0305011	-0.85114	0.0447655	0.196149	-0.566293	1.18138e-05	0.000254607
LOC_Os01g03670	0	0	0	0	0	0.0951255	0	0	0	0	0.0220896	0.0254553	0	0	0	0	0.0192676	0	0.154261	0	0	0	0	0	0	0	0	0	0	0	0	0.125871	NA	NA	NA	NA	NA	NA	NA	NA	NA	NA	NA	NA	NA	NA	NA	NA	NA
LOC_Os01g03680	0.183428	0	0	0.560782	0.478867	0	0.173791	0.320546	0	0.832452	0.319204	0.3344	0	0	0	0	0	0.163119	0	0	0	0.1763	0	1.41201	8.54936	1.40318	0.788025	0.077885	0.127942	0.953011	0.385871	0	NA	NA	NA	NA	NA	NA	NA	NA	NA	NA	NA	NA	NA	NA	NA	NA	NA
LOC_Os01g03690	3.20783	2.92472	2.55588	1.77873	4.55673	4.08156	2.30927	4.45165	2.72653	2.18847	3.6494	3.44864	2.57252	2.89229	2.41878	4.98698	5.32484	2.02762	2.81434	6.87204	2.09535	3.10585	2.66648	1.71195	2.28329	1.47628	3.91817	1.70259	2.89556	2.16501	2.58019	2.21133	0.0757728	0.15523	0.515075	0.0460475	0.0992402	0.578656	0.105139	0.211936	0.470021	0.197632	0.352076	0.4178	0.381848	0.64001	0.253656	0.00608533	0.02826
LOC_Os01g03710	13.789	15.4027	9.42984	11.6209	14.9474	12.027	7.05214	11.3396	9.51116	10.923	9.19374	18.4231	15.8445	12.6374	2.95845	12.1513	11.1664	7.94856	5.48212	12.0145	5.80199	14.8124	10.1884	3.3056	2.05277	1.32724	22.0011	13.5332	9.05216	8.0979	7.62826	2.92478	8.18953e-07	1.18498e-05	1.75918	4.40131e-07	6.68215e-06	1.80197	5.51757e-07	1.18799e-05	1.7865	1.79163e-06	6.32836e-05	1.90492	0.00543941	0.0570036	0.991757	0.000449282	0.0040484
LOC_Os01g03720	24.0323	17.0886	7.45442	22.9367	27.7319	20.2059	3.4877	11.6404	10.4828	13.789	14.3758	23.8714	19.5176	20.6347	1.50493	10.6131	11.263	6.11058	4.18303	16.9627	12.1765	17.8924	17.8347	0.462641	0.9427	0.731415	39.31	17.9078	2.78767	8.37872	4.86753	1.89622	5.43075e-08	1.25069e-06	3.14936	1.80174e-09	6.18917e-08	3.48427	2.11698e-07	5.2632e-06	3.00579	2.69126e-07	1.29388e-05	3.33151	0.00199955	0.030481	1.79017	0.000360488	0.00344855
LOC_Os01g03730	93.071	85.3318	55.6393	112.97	132.182	121.409	33.5568	46.0898	35.0752	61.9116	74.905	108.982	138.603	133.592	16.5058	40.6388	47.7031	43.1664	32.2417	60.2598	38.8328	74.7962	64.9648	10.5357	24.1473	12.4709	136.485	82.2395	46.1917	70.5492	38.6859	29.9016	2.06931e-08	5.57599e-07	1.68525	2.06356e-12	1.34971e-10	2.11332	4.74469e-08	1.4624e-06	1.64151	3.61472e-11	4.10764e-09	2.22461	0.000317429	0.00842236	1.08239	0.0108458	0.0438904
LOC_Os01g03740	2.4817	2.34273	2.24001	3.1335	2.85941	2.50974	2.6201	2.29259	1.43326	4.21555	2.62819	1.86747	4.51211	5.21201	3.77063	3.32254	2.76032	2.37798	2.03055	2.21151	3.18197	2.13844	2.65752	3.21887	5.47608	2.40693	2.71572	1.77368	4.02406	2.26242	3.10019	3.11235	0.26109	0.400008	-0.240451	0.324793	0.456483	-0.210676	0.0661812	0.148418	-0.393084	0.168072	0.313854	0.329738	0.307083	0.570975	-0.21853	0.740207	0.852656
LOC_Os01g03750	13.9681	15.9414	14.6727	11.4518	13.7089	17.0287	13.7981	13.0919	13.9983	13.6633	12.3282	12.3302	13.6769	17.5143	18.5341	28.2609	22.8977	12.764	16.476	16.1734	12.5416	9.89231	12.7522	8.08458	8.66038	7.01149	21.0555	18.9969	19.4856	12.3681	11.0467	10.2249	0.00684854	0.0221684	0.475022	0.0013979	0.0054634	0.561268	0.000363643	0.00234286	0.626276	0.000630478	0.00524234	0.671327	0.0475735	0.20269	0.348022	1.7983e-09	1.33979e-07
LOC_Os01g03760	88.6773	81.4283	79.8194	97.3712	90.0212	86.956	69.4957	74.0058	78.0203	93.1407	87.0946	87.923	69.5882	73.7435	75.7201	107.233	85.4704	84.6581	85.5297	80.3286	59.8873	76.1611	79.5711	46.2545	53.4586	53.0667	90.7977	86.0024	76.3743	75.5208	69.7271	55.0823	1.1006e-06	1.50173e-05	0.561741	3.65065e-07	5.74805e-06	0.586364	1.99399e-05	0.000222544	0.491744	0.00743895	0.0319116	0.344976	0.0208684	0.125344	0.266343	1.67331e-06	5.29529e-05
LOC_Os01g03770	0	0	0	0	0	0	0	0	0	0	0	0	0	0	0	0	0	0	0	0	0	0	0	0	0	0	0	0	0	0	0	0	NA	NA	NA	NA	NA	NA	NA	NA	NA	NA	NA	NA	NA	NA	NA	NA	NA
LOC_Os01g03780	0	0	0	0	0	0	0	0	0	0	0	0	0	0	0	0	0	0	0	0	0	0	0	0	0	0	0	0.0268352	0	0	0	0	NA	NA	NA	NA	NA	NA	NA	NA	NA	NA	NA	NA	NA	NA	NA	NA	NA
LOC_Os01g03790	0	0	0	0	0	0	0.224128	0	0	0	0	0.0893406	0	0	0	0	0	0	0	0	0	0	0	0.390213	0	0	0	0	0	0	0	0.639743	NA	NA	NA	NA	NA	NA	NA	NA	NA	NA	NA	NA	NA	NA	NA	NA	NA
LOC_Os01g03800	0	0	0	0	0	0	0	0	0	0	0	0	0	0	0	0	0	0	0	0	0	0	0	0	0	0	0	0	0	0	0	0.0842089	NA	NA	NA	NA	NA	NA	NA	NA	NA	NA	NA	NA	NA	NA	NA	NA	NA
LOC_Os01g03810	0.119935	0.967213	0.216273	0.589828	2.8619	0.841505	0.529955	1.16619	0.484536	1.29139	0.962382	0.688485	1.02845	0.494592	0.508772	0	0.756308	0.677924	0.226111	0.650167	0.714444	0.922482	0.75071	1.02153	1.16426	1.32081	1.71872	0.254644	0.621235	0.179274	0.427561	1.54522	0.776546	0.854104	-0.192479	0.973924	0.983358	-0.0221671	0.0775209	0.167875	-1.19713	0.550603	0.699851	-0.452543	0.262501	0.526237	-0.759883	0.0384279	0.113246
LOC_Os01g03820	20.8095	25.987	28.1991	20.8529	25.9044	22.3666	39.905	26.5818	28.9521	25.3753	28.0399	25.6586	26.9541	31.4204	27.9794	30.6808	19.2687	30.7187	34.4776	26.9296	32.8279	27.0666	25.7066	57.665	52.7413	49.0392	20.4741	27.9337	40.3023	28.3361	34.1557	54.3959	1.46283e-05	0.000126252	-0.702225	2.37137e-07	4.02078e-06	-0.837248	2.62701e-06	4.31443e-05	-0.761169	0.000959871	0.00711367	-0.59814	0.0332564	0.164346	-0.344935	5.6214e-06	0.000140223
LOC_Os01g03830	0.19399	0.0829596	0.107337	0.16827	0.105046	0.168445	0.161433	0.153172	0.0804946	0.154215	0.128321	0.0917758	0.0727579	0	0.249575	0.168707	0.0954403	0.0522278	0.120073	0.0952771	0.118811	0.115381	0.152518	0.147722	0.0556522	0.100353	0.15401	0.273891	0.292247	0.0891784	0.188977	0.0816701	0.756808	0.840027	0.233626	0.605701	0.715388	0.389448	0.768843	0.856427	0.221716	0.122373	0.251347	-1.30307	0.836463	0.930874	0.155728	0.521643	0.691426
LOC_Os01g03840	0	0	0	0	0	0	0	0	0	0	0	0	0	0	0	0	0	0	0	0	0.067374	0	0	0	0	0	0	0	0	0	0	0	NA	NA	NA	NA	NA	NA	NA	NA	NA	NA	NA	NA	NA	NA	NA	NA	NA
LOC_Os01g03860	0	0	0	0	0	0	0	0	0	0	0.0316385	0	0	0	0	0	0	0	0	0	0	0	0	0	0	0	0	0	0	0	0	0	NA	NA	NA	NA	NA	NA	NA	NA	NA	NA	NA	NA	NA	NA	NA	NA	NA
LOC_Os01g03870	16.4991	13.3254	9.13172	15.7609	10.268	10.491	9.13724	12.3486	8.45289	17.8161	10.2614	14.0125	10.3634	13.5695	10.2542	11.2116	11.2871	6.65936	7.29122	7.56079	13.6158	13.7436	15.6306	4.25195	2.50957	4.91412	18.7109	9.19934	7.48617	9.29377	11.0787	5.10802	1.34191e-08	3.83159e-07	1.28939	3.60901e-07	5.68646e-06	1.15499	9.93839e-08	2.78473e-06	1.20931	5.7856e-06	0.000159921	1.15062	0.000723509	0.0151562	0.767307	2.85169e-06	8.04049e-05
LOC_Os01g03880	0	0	0	0	0	0	0	0	0	0	0	0	0	0	0	0	0	0	0	0	0.9932	0	0	0	0	0	0	0	0	0	0	0	NA	NA	NA	NA	NA	NA	NA	NA	NA	NA	NA	NA	NA	NA	NA	NA	NA
LOC_Os01g03890	0.185995	0	0	0	0	0.126713	0	0	0	0.0937892	0	0	0	0	0	0	0	0	0	0.0967668	0	0	0.129793	0	0	0	0	0	0	0	0	0	NA	NA	NA	NA	NA	NA	NA	NA	NA	NA	NA	NA	NA	NA	NA	NA	NA
LOC_Os01g03900	0	0	0	0	0	0	0	0	0	0	0	0	0	0	0	0	0	0	0	0	0	0	0	0	0	0	0	0	0	0	0	0.552566	NA	NA	NA	NA	NA	NA	NA	NA	NA	NA	NA	NA	NA	NA	NA	NA	NA
LOC_Os01g03914	103.068	85.8517	59.6036	99.5874	95.4123	106.341	45.7975	52.054	44.6773	81.871	72.9787	98.1045	80.1485	93.275	40.6392	59.8696	73.5483	58.8564	47.8761	68.5333	49.8089	58.3149	61.2423	35.2051	29.7749	28.6403	116.278	81.1421	46.3555	63.4755	50.6914	30.2091	6.82124e-07	1.02455e-05	0.987669	3.82953e-09	1.19673e-07	1.17163	1.63072e-06	2.92827e-05	0.953488	4.08261e-06	0.000121667	1.02437	0.0478918	0.203499	0.393431	0.00292144	0.0162424
LOC_Os01g03930	0	0	0	0	0	0	0	0	0	0	0	0	0	0	0	0	0	0	0	0	0	0	0	0	0	0	0	0	0	0	0	0	NA	NA	NA	NA	NA	NA	NA	NA	NA	NA	NA	NA	NA	NA	NA	NA	NA
LOC_Os01g03940	2.01966	2.32497	2.64695	7.20365	9.32849	5.9271	3.72896	6.87783	2.65714	5.87553	3.36717	2.40743	3.91993	2.66705	2.40826	7.09203	3.88028	2.11841	5.32079	4.28386	2.99782	4.62895	2.71035	21.0143	14.7606	8.31916	3.33717	2.63865	4.00945	3.36322	5.88279	3.9214	1.3955e-05	0.000121372	-1.32215	0.0417166	0.0915552	-0.619701	7.06491e-09	2.6761e-07	-1.76183	2.59104e-05	0.000497003	-1.4313	0.000142043	0.00458531	-1.15782	6.65807e-05	0.000962767
LOC_Os01g03950	0.689586	0.570679	0.803477	0.317367	0.464586	0.484949	1.50342	0.570142	0.629722	2.22097	1.471	0.867842	0.724217	0.654646	0.742695	1.28269	0.718279	0.369259	0.540666	0.486072	0.971858	0.256563	0.589877	1.32098	1.75458	1.26851	1.33792	2.64468	1.92396	0.42377	1.0295	1.20317	0.96551	0.978734	-0.0136882	0.000126344	0.000723157	-1.21354	0.0205225	0.059413	-0.733371	0.0418931	0.114643	-0.720099	0.0755913	0.26302	-0.562491	0.127845	0.270323
LOC_Os01g03960	0	0	0	0	0	0	0	0	0	0	0	0	0	0	0	0	0	0	0	0	0	0	0	0	0	0	0	0	0	0	0	0	NA	NA	NA	NA	NA	NA	NA	NA	NA	NA	NA	NA	NA	NA	NA	NA	NA
LOC_Os01g03970	0	0	0	0	0	0	0	0	0	0	0	0	0	0	0	0	0	0	0	0	0	0	0	0	0	0	0	0	0	0	0	0	NA	NA	NA	NA	NA	NA	NA	NA	NA	NA	NA	NA	NA	NA	NA	NA	NA
LOC_Os01g03980	20.1706	21.9428	21.0454	13.2791	19.1062	17.6331	9.75273	6.75861	10.1063	24.6628	16.4634	22.8768	10.3153	7.44197	11.9194	11.1505	14.2124	8.62471	5.91618	11.7013	9.4883	10.7228	9.96509	2.06112	3.51987	3.10338	31.6968	32.7425	21.2904	7.41929	7.88562	3.21824	9.55e-22	1.70536e-19	1.9866	3.67572e-17	4.80835e-15	1.74633	8.74149e-22	1.58616e-19	1.98849	1.36828e-06	5.09706e-05	1.11952	0.000736839	0.0152942	0.699852	2.09666e-12	2.65027e-10
LOC_Os01g03989	0	0	0	0	0	0	0	0	0	0	0	0	0	0	0	0	0	0	0	0	0	0	0	0	0	0	0	0	0	0	0	0	NA	NA	NA	NA	NA	NA	NA	NA	NA	NA	NA	NA	NA	NA	NA	NA	NA
LOC_Os01g04000	0	0	0	0	0	0	0	0	0	0	0	0	0	0	0	0	0	0	0	0	0	0	0	0	0	0	0	0	0	0	0	0	NA	NA	NA	NA	NA	NA	NA	NA	NA	NA	NA	NA	NA	NA	NA	NA	NA
LOC_Os01g04005	0	0	0	0	0	0	0	0.0200751	0	0	0	0.00628281	0	0.0845186	0.0410941	0.0828011	0.00951117	0.0204315	0	0	0.0125472	0	0	0.0189495	0	0.0239667	0	0	0	0	0	0.0310672	NA	NA	NA	NA	NA	NA	NA	NA	NA	NA	NA	NA	NA	NA	NA	NA	NA
LOC_Os01g04010	101.979	103.072	98.5713	95.3207	125.286	110.797	110.585	141.844	107.709	114.947	132.299	91.9443	71.972	119.873	91.1344	75.8	131.586	70.7326	79.5285	99.6393	130.232	64.4899	105.118	166.632	140.992	226.201	143.174	116.79	155.899	91.1921	91.6074	106.952	0.00861773	0.0267098	-0.446999	0.00652397	0.0198444	-0.462885	0.00133964	0.00663773	-0.545778	0.000961093	0.00711657	-0.628144	0.000507173	0.0119117	-0.591653	0.000516575	0.00450245
LOC_Os01g04020	144.641	163.188	159.399	124.937	137.5	155.728	162.014	162.687	161.084	158.957	163.951	144.214	139.241	159.36	142.279	137.731	179.195	136.729	113.799	132.037	145.395	125.182	152.548	172.537	147.867	174.107	154.708	156.384	175.262	136.873	182.248	131.947	0.637827	0.751918	-0.0580994	0.171151	0.281046	-0.168905	0.645763	0.767385	-0.0567315	0.483016	0.642384	-0.0967944	0.427743	0.679188	-0.0978808	0.510396	0.681943
LOC_Os01g04030	28.8511	27.0259	30.5008	30.1287	23.4211	29.5872	23.375	28.5049	29.5816	33.9289	32.2563	28.7333	30.5355	25.502	25.5282	43.5991	33.003	30.5825	31.5364	29.9143	29.6934	30.9634	36.8515	23.207	28.1443	25.9484	24.8186	23.2021	25.0303	26.4836	25.7355	25.9163	0.154903	0.270957	0.203145	0.626871	0.732592	0.069428	0.436007	0.593908	0.111247	0.597346	0.737504	0.0843428	0.912105	0.964526	0.0157646	0.0748917	0.184643
LOC_Os01g04040	4.77004	0	0.464182	3.47479	10.6546	1.85615	0.85974	2.37998	0	0	1.50795	1.24148	2.21714	0	1.62377	0	1.69137	1.21071	1.50432	2.83438	0.992575	0.653768	0.951622	0.748424	0	1.89213	0	2.31424	2.85323	7.07118	0	2.45568	NA	NA	NA	NA	NA	NA	NA	NA	NA	NA	NA	NA	NA	NA	NA	NA	NA
LOC_Os01g04050	2624.93	2451.26	3123.97	1619.71	2640.06	2693.55	4053.54	2854.29	2711.57	4304.9	2950.99	2792.92	1866.26	2441.55	1626.8	2560.88	2387.31	2614.65	1659.7	1819.75	1728.81	1345.77	1576.8	1372.9	1306.89	672.68	2156.85	1447	2882.29	2641.06	2601.63	3030.88	2.29612e-08	6.1067e-07	1.1245	0.000186337	0.00100807	0.751976	3.28918e-06	5.19344e-05	0.936109	0.00194124	0.0118336	0.697245	2.27234e-06	0.000162827	0.951338	0.000503532	0.0044155
LOC_Os01g04070	0.0425348	0.181869	0.0434817	0.216731	0	0.0289777	0.1612	0.123885	0.075257	0.193036	0.0740196	0.124069	0	0	0.355033	0.204389	0.117388	0.0630422	0.187968	0.110647	0.0619441	0.306614	0.296822	0.21049	0.1525	0.17748	0.0609113	0.126424	0.118673	0.110496	0	0.268405	0.600899	0.72177	-0.3503	0.0503485	0.106665	-1.3105	0.22827	0.376132	-0.806815	0.000478255	0.00431638	-2.61493	0.184048	0.434988	-0.889562	0.848498	0.919836
LOC_Os01g04080	0	0	0	0	0	0	0	0	0	0	0	0.0316153	0	0	0	0	0	0	0	0	0	0	0	0	0	0	0	0	0	0	0	0	NA	NA	NA	NA	NA	NA	NA	NA	NA	NA	NA	NA	NA	NA	NA	NA	NA
LOC_Os01g04090	0	0	0	0.100256	0	0	0	0	0	0	0.0155638	0	0	0	0	0	0.054302	0	0	0	0.0358179	0.0472783	0.0686525	0	0	0	0.140883	0	0	0	0	0	NA	NA	NA	NA	NA	NA	NA	NA	NA	NA	NA	NA	NA	NA	NA	NA	NA
LOC_Os01g04100	11.5186	12.3902	9.77551	9.08061	12.1041	11.4501	6.31469	10.2967	7.69054	9.79014	8.57263	12.0183	8.13699	8.52792	6.39235	9.39895	11.4561	6.01282	6.72298	12.1362	6.59384	12.6725	11.9307	5.01901	2.59733	2.72052	12.0341	11.5659	8.99438	7.77867	5.48633	5.35507	1.13536e-07	2.32233e-06	1.10327	1.44096e-08	3.85055e-07	1.17916	5.68629e-09	2.2097e-07	1.21188	7.26816e-05	0.00107376	0.922705	0.00306933	0.0401745	0.615892	2.69864e-06	7.72511e-05
LOC_Os01g04110	13.8319	13.3421	14.5048	14.3354	14.0225	16.5464	16.5643	15.5081	15.1504	15.3089	15.6375	13.8241	16.4978	14.8909	13.9234	14.5883	16.2931	17.0033	17.0284	15.8591	14.0757	16.2241	14.0531	16.986	19.3823	9.90682	15.1351	13.585	14.986	17.189	16.5051	13.7378	0.990625	0.994293	0.00219779	0.972895	0.982844	0.00635557	0.719676	0.821881	-0.0671312	0.786967	0.870625	0.0565174	0.744816	0.88416	0.0608819	0.992712	0.996526
LOC_Os01g04120	5.42635	2.9246	3.88456	4.46107	4.99987	5.09476	3.80193	4.83432	5.37863	4.46081	3.24626	3.7575	4.08259	6.93348	4.78486	4.38231	4.61857	4.35245	2.11587	4.2703	3.18755	3.28707	4.39128	10.0793	5.88555	7.16677	4.04861	4.3758	3.94394	5.21213	3.26149	8.55012	0.00137926	0.00581149	-0.683766	0.04063	0.0896505	-0.4376	0.00269747	0.0118011	-0.641296	0.151813	0.292124	-0.34249	0.0979825	0.303958	-0.35369	0.0209443	0.0720121
LOC_Os01g04130	27.7058	19.5339	29.3269	17.7215	36.9346	31.7263	29.6012	31.2477	41.3714	26.4554	30.9614	25.577	23.0301	17.3481	27.4134	12.7467	29.121	23.0655	13.6764	18.4013	28.3297	13.3146	29.2067	32.4128	39.0993	46.3239	27.0132	35.042	29.193	34.2002	19.8412	28.1642	0.138197	0.248159	-0.343848	0.138087	0.238409	-0.343945	0.0609623	0.139381	-0.434587	0.011101	0.0429604	-0.658514	0.110958	0.327681	-0.369677	0.0120265	0.047523
LOC_Os01g04140	0	0	0	0	0	0	0	0	0	0	0	0	0	0	0	0	0	0	0	0	0	0	0	0	0	0	0	0	0	0	0	0	NA	NA	NA	NA	NA	NA	NA	NA	NA	NA	NA	NA	NA	NA	NA	NA	NA
LOC_Os01g04150	0	0	0	0	0	0	0	0	0	0	0	0	0	0	0	0.153171	0.0132542	0	0	0	0	0.0282531	0	0	0	0	0	0	0	0	0	0	NA	NA	NA	NA	NA	NA	NA	NA	NA	NA	NA	NA	NA	NA	NA	NA	NA
LOC_Os01g04160	0.0252753	0.162107	0.206704	0.412119	0.13197	0.206632	0.255438	0.206123	0.119252	0.229414	0.22392	0.258038	0.411441	0.247945	0.60277	0.485812	0.40458	0.389597	0.111695	0.499694	0.644153	0.364396	0.282206	0.166771	0.181238	0.351544	0.14478	0.25757	0.740446	0.218865	0.106341	0.091139	0.913972	0.945172	0.0630814	0.971283	0.982108	0.0210204	0.235441	0.384707	-0.692801	0.590918	0.732624	0.350908	0.408633	0.663509	-0.482496	0.194223	0.362326
LOC_Os01g04170	0	0	0	0	0	0	0	0	0	0	0.0279997	0.032266	0	0	0.211042	0	0.097691	0.0524639	0	0	0	0.0850552	0	0.291951	0.317277	0	0	0.0751505	0.12345	0	0	0	NA	NA	NA	NA	NA	NA	NA	NA	NA	NA	NA	NA	NA	NA	NA	NA	NA
LOC_Os01g04180	0.426216	0	0.435705	0.542934	0	0.871106	0.201912	0.248275	0.251369	0.214922	0.269712	0.349658	0.173453	0.522635	0.762337	0	0.411698	0.631709	0	0.221746	0.0775881	0.102413	0.297427	0.117178	0	0.296404	0.305178	0.271462	0.297288	0.553608	0	0.192109	NA	NA	NA	NA	NA	NA	NA	NA	NA	NA	NA	NA	NA	NA	NA	NA	NA
LOC_Os01g04190	77.6045	72.036	58.6331	80.7563	80.6653	77.9672	60.3463	77.3854	62.8673	62.8358	72.1097	74.9135	74.0841	77.6582	48.1824	62.5083	63.3414	68.7978	56.5902	69.9223	57.0091	79.9205	68.0928	54.6572	62.5168	54.7991	72.246	57.659	49.7263	74.1361	70.5755	62.6236	0.0783219	0.15945	0.195806	0.00278727	0.00973512	0.332582	0.0959376	0.197511	0.18517	0.0225528	0.072324	0.283631	0.0901563	0.29075	0.188473	0.976301	0.987803
LOC_Os01g04200	21.2986	25.7404	25.4976	14.362	21.1461	23.8063	28.7227	20.9192	19.2144	25.0021	27.908	24.3207	28.357	21.5577	23.6205	22.3168	23.0303	26.1553	23.4763	20.8915	25.4057	23.5007	26.9019	25.9692	45.9985	33.1557	22.2384	23.0174	39.6077	23.6491	23.5305	44.9755	0.106911	0.203372	-0.284716	0.00134228	0.00528829	-0.566308	0.0485888	0.117065	-0.348281	0.105988	0.225955	-0.319162	0.393006	0.650159	-0.150845	0.0246606	0.0813199
LOC_Os01g04210	0.35244	0.30139	0.0960764	0.215498	0.36804	0.384171	0.356185	0.24636	0.582002	0.213264	0.401446	0.565417	0.34423	0.691471	0.168101	0	0.408522	0.208945	0	0.073345	0.153979	0.135498	0.787021	0.0775157	0	0.0980392	0.403765	0.478876	0.294995	0.122075	0	0.381255	NA	NA	NA	NA	NA	NA	NA	NA	NA	NA	NA	NA	NA	NA	NA	NA	NA
LOC_Os01g04220	0.071945	0	0.0490311	0	0	0.098028	0.0454434	0	0	0.0725574	0.0227636	0.0524639	0.117115	0	0	0	0.079422	0.127958	0	0.074861	0.0523872	0	0	0	0	0	0	0	0.100364	0	0	0	NA	NA	NA	NA	NA	NA	NA	NA	NA	NA	NA	NA	NA	NA	NA	NA	NA
LOC_Os01g04230	0.0334536	0	0.0911956	0	0	0.0911638	0.211306	0.0389741	0	0.0337383	0.14918	0.0731854	0	0	0.0797808	0	0.0738607	0.0198331	0.147837	0	0.0243595	0	0.09338	0.147156	0.239882	0.0930587	0.191627	0.227274	0.51335	0	0.14075	0.120629	NA	NA	NA	NA	NA	NA	NA	NA	NA	NA	NA	NA	NA	NA	NA	NA	NA
LOC_Os01g04250	0.572868	0.503739	0.925902	1.12441	0.683483	0.249705	0.282035	0.640518	0.5514	0.633682	0.867542	0.868097	0.340942	0.770475	0.624359	0.377409	0.665144	0.869188	0.520632	0.708283	0.571907	0.625742	0.51155	0.377553	0.563189	0.400549	0.899794	1.04495	0.808048	0.319088	0.2203	1.13284	0.178005	0.301227	0.555028	0.516292	0.639046	0.267463	0.371956	0.532574	0.367903	0.743222	0.842821	0.150924	0.97714	0.990531	-0.0118078	0.637921	0.78338
LOC_Os01g04260	11.7356	8.31533	12.8424	10.661	10.1542	8.58905	16.435	6.71892	10.9159	7.16893	8.82675	8.36227	9.16978	11.1834	16.9523	6.76705	12.3075	15.545	12.4468	11.8624	17.1884	11.7952	14.3199	35.9883	28.8518	31.1529	4.03339	9.28268	16.652	11.3816	11.0037	19.9494	5.30989e-07	8.38992e-06	-1.36929	1.55331e-05	0.000129827	-1.17985	7.39067e-05	0.000645982	-1.0822	0.000184493	0.00211899	-1.14156	0.00186122	0.0291928	-0.849608	0.000131787	0.001623
LOC_Os01g04270	0	0	0	0	0	0	0	0	0	0	0	0	0	0	0	0	0	0	0	0	0	0	0	0	0	0	0	0	0	0	0	0	NA	NA	NA	NA	NA	NA	NA	NA	NA	NA	NA	NA	NA	NA	NA	NA	NA
LOC_Os01g04280	3.70898	3.92014	1.33485	6.2854	5.22222	3.35017	2.1848	6.55438	1.96624	4.62315	2.37343	5.65247	3.8668	3.06609	1.68954	8.01009	4.65801	3.73068	4.0516	6.20091	5.12833	8.49155	6.39791	6.96599	5.82711	1.91277	5.49042	1.55717	0.813899	2.52606	2.4547	3.23081	0.865351	0.915392	-0.0774698	0.802317	0.867558	0.114377	0.314479	0.472285	-0.45955	0.677781	0.797347	-0.212232	0.327824	0.591209	-0.447049	0.875636	0.935491
LOC_Os01g04290	0.0485689	0	0.0993002	0	0	0.066177	0	0.0565837	0	0.0489822	0.0461019	0.0531263	0	0.238225	0.115828	0	0.0804247	0	0	0	0.0353657	0.0466815	0.0677858	0	0	0	0.139104	0.123736	0	0	0	0	NA	NA	NA	NA	NA	NA	NA	NA	NA	NA	NA	NA	NA	NA	NA	NA	NA
LOC_Os01g04300	0.648303	1.12612	1.3807	0.371627	1.05781	0.938547	0.435087	0.472053	1.19484	1.43023	0.525631	0.901193	0.39575	0.596222	0.193261	0.778808	0.749226	0.384348	0.716238	0.801062	0.50157	0.116833	0.339305	0.66838	0.435816	0.394494	0.696293	0.860232	0.565244	0.280691	1.19333	0.219158	0.267118	0.406944	0.566667	0.462841	0.589724	0.374898	0.173322	0.308444	0.695287	0.999196	0.999684	0.00057558	0.805163	0.914643	-0.12596	0.99631	0.998126
LOC_Os01g04310	0.188754	0	0	0	0	0	0	0	0	0	0	0	0	0	0	0	0.182069	0	0	1.0565	0	0.899467	0	0	0	0	0	0	0	0	0	0	NA	NA	NA	NA	NA	NA	NA	NA	NA	NA	NA	NA	NA	NA	NA	NA	NA
LOC_Os01g04320	0	0.338983	0	0	0	0	0	0	0	0.319819	0	0.115626	0	0	0	0	0.0437596	0.0940027	0	0	0	0	0	0	0	0	0	0	0	0.274602	0	0	NA	NA	NA	NA	NA	NA	NA	NA	NA	NA	NA	NA	NA	NA	NA	NA	NA
LOC_Os01g04324	0.332822	0.44471	1.0774	0.423964	0.217221	0.680226	1.15623	0.678553	0.73608	0.755224	0.69765	0.515741	0.812673	0.816227	1.58744	0.799641	0.78075	0.690601	0.551548	0.519468	1.09056	0.319889	0.174191	2.47053	2.23737	1.09941	0.714919	1.16588	1.16073	0.504349	0.875182	3.67533	0.0355343	0.0850194	-1.01191	0.00231064	0.00833697	-1.46673	0.0145778	0.0451231	-1.1758	0.143218	0.279868	-0.787834	0.378671	0.638114	-0.423759	0.216632	0.38975
LOC_Os01g04330	25.4604	32.7028	21.3395	13.3916	23.5855	31.3337	34.9521	24.2797	14.8947	27.5408	21.2113	32.8654	15.0407	32.2272	18.6073	24.6659	44.1147	31.2233	14.9716	22.7535	27.8836	18.2546	23.6417	9.70928	7.72961	8.28184	31.4616	34.2629	41.9624	15.824	15.5497	15.3628	6.72051e-06	6.64655e-05	1.13567	0.000273035	0.00138737	0.918056	1.06164e-05	0.000132852	1.11092	0.000808101	0.00626543	0.944742	0.0173419	0.112723	0.600172	4.85704e-06	0.00012461
LOC_Os01g04340	0	0	0	0	0	0.27175	0.125977	0.232356	0	0.201141	0.0315522	0.0363597	0	0	0	0.479185	0.330257	0.177361	0.220343	0.207527	0.0726131	0.0958466	0	0.109664	0	0.277399	0.28561	0	0	0	0.419562	0.539374	NA	NA	NA	NA	NA	NA	NA	NA	NA	NA	NA	NA	NA	NA	NA	NA	NA
LOC_Os01g04350	155.524	145.257	98.5713	106.981	137.031	137.475	114.812	204.516	169.917	193.805	213.963	146.265	134.654	202.149	104.778	182.627	215.118	178.066	151.847	170.424	181.264	184.608	202.95	254.406	238.024	230.372	113.585	65.954	125.971	121.036	158.268	171.919	0.134312	0.242771	-0.279961	0.000566086	0.00255923	-0.644573	0.00104755	0.00547499	-0.612801	0.0720871	0.17032	-0.375982	0.010412	0.0845182	-0.479001	0.028478	0.0907445
LOC_Os01g04360	93.5464	158.876	112.823	97.0253	139.695	99.7746	53.5294	96.5458	107.479	107.988	133.966	100.644	91.5106	80.4008	0.590919	0	0.144998	0.612509	0.317156	0.131684	39.1575	49.5667	73.4192	0	0	0.357236	205.242	216.571	101.754	50.7342	61.9345	14.8292	8.9845e-45	6.52101e-42	6.66891	1.73051e-44	1.49755e-41	6.6468	2.14446e-45	1.37858e-42	6.71697	2.17816e-33	1.19533e-30	6.39459	2.6541e-31	2.38869e-28	5.52813	0.312222	0.499007
LOC_Os01g04370	13.1861	13.5009	19.5066	10.8685	17.6547	14.0709	10.1578	10.3878	15.5415	10.1142	21.5095	13.0245	13.5573	15.0698	0.399963	1.34497	2.01004	3.97708	1.683	1.6025	7.5733	6.68859	10.4464	0.529653	1.03131	3.00483	31.7846	50.0342	41.9051	5.68911	8.12513	7.53658	4.98191e-11	2.66397e-09	2.41244	6.39449e-11	3.02897e-09	2.39876	1.40396e-11	8.89834e-10	2.48073	3.39108e-09	2.75449e-07	2.42629	2.67462e-06	0.000186312	1.72333	0.722787	0.841132
LOC_Os01g04380	26.1276	36.7864	33.2449	23.2577	27.7437	28.1212	14.8546	19.3518	26.25	21.2889	28.0432	23.3302	17.0054	7.94089	0.406492	1.36324	3.30886	3.88497	1.76471	4.39152	16.4356	10.9654	20.8194	2.331	2.61429	1.52209	99.8376	118.568	43.3659	10.8425	9.03821	4.97	4.97249e-11	2.66397e-09	2.40272	9.17164e-12	5.07032e-10	2.4931	2.31026e-13	1.89711e-11	2.67976	3.84154e-05	0.00067212	1.68282	0.000391806	0.0097884	1.2963	0.173755	0.33486
LOC_Os01g04390	1.26245	1.34949	1.63471	1.15788	1.9775	0.860073	2.63148	1.32371	3.72278	3.183	1.91733	1.19679	2.46609	2.47688	4.81716	0.606636	1.8466	1.27236	2.23159	2.1018	3.1255	0.849377	1.23337	2.49898	1.81051	3.68739	0.361575	1.50093	3.17005	1.96775	1.59347	2.0485	0.572992	0.699491	-0.265716	0.150604	0.254782	-0.677619	0.223841	0.370899	-0.573424	0.951783	0.972574	-0.0318704	0.51705	0.749973	-0.305432	0.459323	0.638264
LOC_Os01g04409	29.3225	30.6874	30.5371	30.409	36.9672	34.579	30.0588	30.7306	30.8117	30.4198	31.8016	30.9181	31.5749	32.9827	28.1376	44.7403	40.0955	31.2604	28.4279	45.0768	29.4486	45.7687	44.1279	29.4373	24.9205	25.134	33.5186	27.2896	30.2155	29.3943	33.5967	34.2705	0.172983	0.294835	0.158728	0.0328819	0.0753866	0.248517	0.258956	0.411709	0.131492	0.121497	0.250039	0.201665	0.0794078	0.270968	0.204325	0.00430343	0.0218259
LOC_Os01g04430	1.26028	0.769808	1.10429	1.55953	0.470021	1.22656	2.04697	1.04875	1.27418	1.18022	1.28171	1.17829	0.73269	0.883074	0.644043	2.59539	0.894378	0.960633	0.994529	0.843016	0.983229	0.346087	1.0051	1.08894	0.968241	0.751232	0.515645	1.45248	3.13947	1.24721	0.757486	1.62299	0.663137	0.772407	0.252933	0.934987	0.95824	0.0473669	0.87139	0.923126	0.0940073	0.841565	0.905774	-0.129772	0.715363	0.86713	0.21175	0.724801	0.842487
LOC_Os01g04440	0	0.219945	0.280454	0.41937	0	0.210267	0.0324915	0.299643	0.12135	0.207511	0.260411	0.225067	0.334944	0.252307	0.122675	0.494359	0.582055	0.213474	0.454642	0.160574	0.337107	0.791055	0.219063	0.0565685	0	0	0.294655	0.262101	0.0717593	0.0890863	0.216424	0.0927424	NA	NA	NA	NA	NA	NA	NA	NA	NA	NA	NA	NA	NA	NA	NA	NA	NA
LOC_Os01g04450	6.11669	3.9736	3.86917	4.13262	5.29344	4.28223	4.39719	5.4725	3.82666	3.81713	5.26069	3.78274	5.28106	6.79595	6.60857	5.35876	6.5845	5.74998	4.70422	7.27885	5.93034	6.23628	7.59354	4.90553	2.7867	3.76021	5.80727	7.31806	6.88285	4.09682	3.69673	6.58021	0.459776	0.600404	0.126948	0.246737	0.371741	0.19892	0.246998	0.398412	0.19881	0.0131154	0.0486717	0.476287	0.197135	0.451454	0.221493	0.00369003	0.019444
LOC_Os01g04460	2.89618	1.75585	1.76755	2.42281	1.80559	2.41482	1.55631	1.61151	2.29443	1.13346	1.77801	2.00163	2.53317	4.0284	3.81424	2.07713	3.93681	5.02289	2.19679	3.82318	2.70691	3.32374	2.89583	3.47015	2.16972	1.80367	1.36184	0.917716	1.08543	3.66824	3.09176	4.36432	0.112477	0.211543	-0.400958	0.742787	0.825197	-0.0829032	0.586909	0.722004	-0.137257	0.303932	0.472686	0.290364	0.0897814	0.289928	0.428595	0.282695	0.46711
LOC_Os01g04470	0.604933	0.215546	0.0687112	0.102746	0	0.137374	0.127367	0.11746	0.118923	0.10168	0.127601	0.183805	0	0.494521	0.961771	0	0.361726	0.298864	0	0.209817	0.146829	0.387617	0.140714	0.110874	0	0.14023	0	0.256859	0.140648	0.174609	0.424192	0.545325	NA	NA	NA	NA	NA	NA	NA	NA	NA	NA	NA	NA	NA	NA	NA	NA	NA
LOC_Os01g04480	1.45507	1.82987	1.86663	2.57315	2.23453	1.74935	2.43287	2.0442	2.77639	2.76228	1.93634	1.76326	1.18431	0.629733	1.63298	1.85081	1.58267	1.64917	1.04018	1.8703	1.62045	1.93326	2.09052	2.49435	1.68781	1.90476	3.67714	5.23343	4.2388	1.55645	0.90029	2.70055	0.875675	0.922368	0.0510182	0.819073	0.879118	0.0745891	0.626956	0.753375	-0.158485	0.0246314	0.0773816	-0.819262	0.456605	0.703366	-0.242758	0.596611	0.751619
LOC_Os01g04490	2.28574	1.9343	3.24532	3.34843	0.994546	2.27093	3.27855	2.66293	2.69611	3.0736	2.13951	1.99671	2.09296	1.86855	3.63405	2.51705	2.32616	4.06532	3.47224	3.27028	3.50213	2.5173	2.7249	5.07963	4.60971	3.57655	3.00049	2.30504	2.32505	2.63904	2.60457	4.12103	0.0105765	0.0315654	-0.613752	0.000991988	0.00407666	-0.790552	0.0150828	0.046422	-0.583501	0.00350086	0.0182336	-0.783785	0.138036	0.370579	-0.356082	0.0578928	0.153012
LOC_Os01g04500	5.7372	4.08848	6.08214	4.98047	1.10947	3.76382	6.44239	3.7133	2.75702	5.57173	4.97516	3.71884	3.11308	10.4223	6.58772	5.10527	5.10194	5.9208	5.63413	6.85413	6.49846	3.8804	4.15188	7.24389	3.80917	6.2064	1.82574	5.77436	6.81776	2.20799	6.25806	4.98032	0.686494	0.790407	-0.167482	0.107857	0.196469	-0.667203	0.882732	0.930824	-0.0612082	0.948685	0.970643	0.0298579	0.48374	0.724789	-0.290591	0.99432	0.997229
LOC_Os01g04510	7.01486	7.12425	7.50831	6.02715	12.4453	9.03237	9.0526	13.3001	12.3443	9.20206	11.0428	8.24125	4.52675	7.43152	10.3252	1.90893	11.6168	4.90819	3.3604	10.0815	10.66	3.30268	8.51873	10.4823	2.21035	9.57357	14.136	12.0805	10.8066	8.83067	0.835704	10.1817	0.416931	0.55999	0.426507	0.493376	0.618955	0.35988	0.754886	0.846966	0.164036	0.937706	0.964273	-0.0459098	0.53127	0.760987	-0.328944	0.984737	0.992012
LOC_Os01g04520	0.0434579	0	0.0592338	0.0442869	0.226907	0	0.0548995	0.0506293	0.0512601	0	0	0.0633809	0	0	0.207278	0.208824	0.131929	0.103056	0.0960235	0.0904385	0.0632883	0.0835381	0.121305	0.143372	0	0.0604439	0	0.0738102	0	0	0	0.0783514	NA	NA	NA	NA	NA	NA	NA	NA	NA	NA	NA	NA	NA	NA	NA	NA	NA
LOC_Os01g04530	14.1178	15.7963	15.0166	13.4459	14.4671	10.7866	12.1677	14.1418	12.2948	13.4396	16.2813	13.4221	11.5982	13.5904	10.6984	14.5823	16.896	12.5156	10.4953	18.6715	13.8348	15.8519	25.2282	12.4784	7.56883	10.0933	19.6504	15.6867	19.6946	7.99766	11.1025	14.5108	0.0606106	0.12967	0.369764	0.185529	0.299455	0.260903	0.0355514	0.0918245	0.414241	0.269882	0.436452	0.243096	0.605939	0.806532	0.101663	0.0905576	0.211467
LOC_Os01g04540	7.36167	7.29399	5.91977	8.50632	6.31572	5.14706	6.43503	7.89188	5.27482	5.07332	6.62983	7.04765	4.55705	8.97668	9.51641	8.20992	6.9918	12.2824	7.51714	8.62808	10.0352	9.49026	8.31848	13.3087	11.518	6.27631	9.99378	3.60835	5.04917	4.62151	7.27279	8.0308	0.0459369	0.104223	-0.467993	0.0772086	0.150589	-0.414334	0.114967	0.226551	-0.369583	0.100182	0.216824	-0.430957	0.0729922	0.258552	-0.420374	0.414858	0.598889
LOC_Os01g04550	5.98837	5.79158	1.74905	3.14817	2.48152	2.91407	2.55168	8.63766	2.41056	2.34863	3.95488	7.43405	8.12342	7.22087	5.87225	5.93778	7.45945	16.4523	2.73036	8.90154	6.40228	12.4667	6.96479	18.4467	4.08953	2.44582	7.07822	1.49334	0.265201	4.19777	2.79945	1.5882	0.598944	0.720119	-0.328888	0.267324	0.394671	-0.693675	0.554014	0.695299	-0.370058	0.673023	0.7942	0.295052	0.226514	0.487102	-0.756299	0.861476	0.928004
LOC_Os01g04560	0	0	0.0602365	0	0.461496	0.120431	0.0558288	0	0.104256	0	0.0838976	0.132158	0	0	0.210787	0	0.121966	0.0524005	0	0	0.128719	0	0	0.194399	0	0.245869	0.253146	0.0750597	0.246602	0.45922	0.371873	0	NA	NA	NA	NA	NA	NA	NA	NA	NA	NA	NA	NA	NA	NA	NA	NA	NA
LOC_Os01g04570	0.604688	0.761753	0.872682	0.472074	0.930218	0.825367	0.94547	0.916871	0.504372	0.502217	0.608159	0.624419	0.6392	0.178995	1.37982	1.02732	1.28253	1.7312	1.1052	1.14938	0.986781	1.16907	1.14382	1.09745	1.2775	0.943434	0.204106	0.574945	0.795199	0.739221	1.19933	1.3815	0.127041	0.232506	-0.628915	0.309503	0.440888	-0.418871	0.346562	0.506341	-0.387964	0.015372	0.0547398	-1.11679	0.956514	0.98272	-0.0224748	0.806361	0.895868
LOC_Os01g04580	3.10824	1.49327	1.26146	1.56597	2.00584	1.57032	1.83094	0.89512	1.19463	1.83151	2.09951	2.49581	1.02332	2.22688	0.666301	1.34254	2.67948	1.82203	0.771675	1.52626	1.55124	2.31612	2.58334	1.72827	0.87649	1.55439	2.20055	0.978716	0.876951	1.27015	0.146937	1.826	0.314936	0.458425	0.458864	0.595921	0.706886	0.242133	0.514152	0.662529	0.297892	0.804537	0.882352	0.126342	0.187738	0.439735	-0.601504	0.991292	0.995984
LOC_Os01g04590	5.70173	12.6772	10.9579	6.33344	8.03802	8.85647	10.6603	5.3141	5.11129	10.178	10.2469	5.57149	6.86831	8.66955	10.4701	9.31532	7.99375	7.06479	9.95274	3.797	11.8325	4.93214	7.2415	11.349	12.4698	11.1817	8.49166	7.26299	13.6808	5.82598	10.0754	8.32663	0.212943	0.34484	-0.334878	0.12117	0.215366	-0.416712	0.390274	0.549911	-0.230989	0.173808	0.321032	-0.40884	0.149073	0.387422	-0.387925	0.376098	0.563064
LOC_Os01g04600	1.74119	1.21756	0.954155	1.95023	0.522818	1.78424	2.35125	1.88402	1.77559	1.40287	1.50547	1.26123	1.9514	2.55386	0.946236	1.37204	2.0261	1.79952	1.92198	1.63773	1.48408	1.39549	1.04705	2.17888	2.54495	3.3494	1.14713	0.816181	1.3011	2.41142	1.26386	1.95337	0.146209	0.259195	-0.636689	0.0863935	0.164901	-0.751351	0.0984683	0.201632	-0.724004	0.733903	0.836346	-0.166533	0.398378	0.654892	-0.370046	0.144103	0.293902
LOC_Os01g04610	0	0	0	0	0	0	0	0	0	0	0	0	0	0	0	0	0	0	0	0	0	0	0	0	0	0	0	0	0	0	0	0	NA	NA	NA	NA	NA	NA	NA	NA	NA	NA	NA	NA	NA	NA	NA	NA	NA
LOC_Os01g04620	7.52715	2.72962	1.12424	12.0585	8.61089	3.73892	1.10875	2.72111	0.941118	1.94754	2.33403	2.81178	1.38259	2.08708	0.634356	0.766767	2.72357	1.13443	0.469169	2.66404	3.99381	3.61736	5.6306	1.05288	0.190699	0.590656	8.60362	0.903425	0.370261	2.30294	1.34273	1.24418	0.0178773	0.0485856	1.48623	3.04931e-05	0.000225467	2.6169	0.00723882	0.0257101	1.68549	0.0935662	0.206985	1.17661	0.0801234	0.272323	1.09826	0.230625	0.407112
LOC_Os01g04630	153.374	151.927	169.669	121.631	137.416	154.32	216.079	133.05	149.978	138.954	134.072	151.52	141.371	150.178	168.462	160.295	158.895	163.985	168.507	141.301	146.533	133.063	128.594	185.085	281.722	267.278	130.321	138.995	195.766	159.978	177.128	193.634	8.77751e-06	8.2911e-05	-0.53458	2.9458e-06	3.26665e-05	-0.562152	0.000459581	0.00280004	-0.421296	0.000200465	0.00226542	-0.499951	0.0102734	0.0838577	-0.30864	0.00100521	0.00736959
LOC_Os01g04640	4.25596	4.54937	3.84312	2.49386	2.77771	5.364	4.43559	2.72705	1.63152	5.15062	4.20811	4.0734	2.25161	5.74062	12.4334	4.09016	6.43076	5.04631	6.34762	3.32134	7.05024	3.98831	5.1974	3.74422	8.01089	4.29161	2.13314	3.97565	15.8818	4.05388	4.47655	7.67319	0.746269	0.831907	-0.12686	0.299622	0.430244	-0.406674	0.642516	0.764738	-0.181993	0.450111	0.614272	-0.331054	0.943881	0.976795	0.027599	0.437304	0.619371
LOC_Os01g04650	33.3464	33.9824	30.2551	30.6739	33.1978	30.2599	26.5601	30.3124	27.9774	30.1285	32.1806	28.8137	26.7193	28.753	29.8421	31.9607	38.181	28.1772	25.4573	28.6687	30.9798	30.642	40.9392	24.3482	27.2418	28.7878	39.9073	37.9875	32.6165	22.5694	28.4583	25.5281	0.251853	0.389557	0.124366	0.141637	0.243232	0.159517	0.0744621	0.162565	0.193602	0.754024	0.850307	0.0380223	0.653486	0.833662	-0.0487243	0.050586	0.138718
LOC_Os01g04660	0.371316	0.340213	0.469958	0.216228	0.276964	0.487019	1.48964	0.86518	1.06367	2.03287	2.36404	2.10457	0.414837	0	0.379509	0	0.298717	0.389457	0.351622	0.44156	0.410429	0.0509837	0.0740331	0	0	0.0737784	5.31736	8.38392	6.00539	0.643063	0.223178	0.191273	2.24715e-10	1.07806e-08	3.78941	0.00119521	0.00479363	1.93551	0.000328116	0.00215299	2.14579	0.172605	0.319631	0.910918	0.00126173	0.0222883	1.92627	0.0426649	0.122319
LOC_Os01g04670	10.9644	11.1994	6.0609	17.257	10.8136	14.1095	2.46242	6.10302	4.59837	7.74042	10.4075	11.3714	7.13933	7.76811	2.03375	1.75621	1.61386	1.80563	1.34593	1.52117	2.48385	3.62987	2.55044	3.4833	0.873569	0.677778	15.3525	6.62126	3.0591	7.5955	5.12565	1.53751	7.88166e-07	1.14983e-05	1.96348	5.7652e-09	1.71357e-07	2.31542	1.85302e-06	3.25727e-05	1.89611	0.000126001	0.00160807	1.70442	0.00680806	0.0653863	1.07595	0.436334	0.618476
LOC_Os01g04680	0	0	0.0469515	0	0	0	0	0	0	0	0.0871924	0.0251194	0	0	0	0	0	0	0	0	0	0	0	0	0	0	0	0.0585055	0	0	0	0	NA	NA	NA	NA	NA	NA	NA	NA	NA	NA	NA	NA	NA	NA	NA	NA	NA
LOC_Os01g04690	0	0	1.46055	0	0	0	0	0	0	0	0.678085	0	0	0	0	0	0	2.5411	0	0	0	0	0	0	0	0	6.13801	0	0	0	0	0	NA	NA	NA	NA	NA	NA	NA	NA	NA	NA	NA	NA	NA	NA	NA	NA	NA
LOC_Os01g04699	1.92321	0.856279	0.860285	1.30709	3.13691	1.13614	2.19188	1.26346	0.236218	1.41378	2.64786	1.59808	1.62998	0	2.04183	0.962308	1.68818	0.968021	1.90405	1.75698	1.93535	0.596609	3.17804	2.64276	2.15401	3.169	1.14713	2.14256	1.67622	1.73413	0.842573	0.722121	0.594211	0.716262	-0.347244	0.521069	0.643048	-0.418261	0.230792	0.379287	-0.78107	0.0171301	0.0589518	-1.73724	0.184623	0.435754	-0.864718	0.41813	0.601529
LOC_Os01g04710	0.122713	0.349795	0.223013	0.875378	0.854297	0.334403	0.775105	0.238272	0.144745	0.412525	0.46592	0.193885	0.133172	0	0.292649	0.196554	0.146755	0.194002	0.542288	0.170249	0.238278	0.157259	0.114178	0.449825	0.439962	0.170677	0.234306	0.416839	0.513559	0.212521	0.172098	0.221243	NA	NA	NA	NA	NA	NA	NA	NA	NA	NA	NA	NA	NA	NA	NA	NA	NA
LOC_Os01g04720	0.677271	1.28484	1.78148	1.82469	1.81125	0.94178	1.90362	0.766924	1.14642	1.70194	1.28285	0.98304	1.25039	0.121535	1.00456	0.119065	0.541683	0.964335	0.79727	0.603109	1.52522	0.619202	0.726227	1.11266	0.799537	1.37853	0.851602	1.4561	2.15535	0.702585	1.98076	0.938145	0.712269	0.808947	0.181831	0.53333	0.653554	0.307117	0.876768	0.927077	0.0764515	0.0817471	0.187169	-0.959462	0.962075	0.984941	0.0234433	0.0553979	0.148017
LOC_Os01g04730	77.4214	89.9886	69.8003	60.9357	91.2293	75.1533	61.2793	89.2873	83.7936	79.3531	97.8464	75.2893	53.0957	66.9643	41.0941	61.2413	81.3638	48.5135	49.0646	57.0158	73.6986	42.8982	68.7573	61.1476	53.8643	90.056	74.8529	71.5199	77.7312	62.0115	54.5291	51.9049	0.169824	0.290464	0.223429	0.483318	0.60919	0.114089	0.316123	0.474311	0.163158	0.545183	0.695562	-0.11009	0.288832	0.554214	-0.172635	0.438078	0.620038
LOC_Os01g04740	0	0	0	0	0	0	0	0	0	0	0	0	0	0	0	0	0	0	0	0	0	0	0	0	0	0	0	0	0	0	0	0	NA	NA	NA	NA	NA	NA	NA	NA	NA	NA	NA	NA	NA	NA	NA	NA	NA
LOC_Os01g04750	0.848598	1.28414	0.849182	1.42137	0.259765	1.01924	0.315575	0.407117	0.411868	0.903746	0.559383	1.05532	0.243661	0.981285	0.715098	1.43364	1.80374	1.3307	1.87326	0.986049	0.254229	0.383257	0.486659	0.10962	0	0.0692307	0.856232	1.18985	0.555027	0.51811	0.419064	0.0897136	9.58197e-06	8.9273e-05	2.37768	2.17958e-05	0.000170635	2.2806	1.97386e-06	3.44544e-05	2.55478	0.00143678	0.0094719	1.91409	0.00978963	0.0813274	1.38758	2.30123e-07	9.75318e-06
LOC_Os01g04760	0	0	0	0	0	0	0	0	0	0	0	0	0	0	0	0	0	0	0	0	0	0	0	0	0	0	0	0	0	0	0	0	NA	NA	NA	NA	NA	NA	NA	NA	NA	NA	NA	NA	NA	NA	NA	NA	NA
LOC_Os01g04770	0	0	0	0.319702	0	0	0	0	0	0	0.117569	0	0	0	0	0	0	0	0	0	0	0	0	0	0	0	0	0	0	0	0	0	NA	NA	NA	NA	NA	NA	NA	NA	NA	NA	NA	NA	NA	NA	NA	NA	NA
LOC_Os01g04780	0.0148514	0	0.0129045	0	0	0	0.0180987	0	0	0	0.00637069	0.0114698	0	0	0	0	0.00829522	0.00730084	0	0	0	0	0	0.0184016	0	0	0	0.0180026	0	0	0	0	NA	NA	NA	NA	NA	NA	NA	NA	NA	NA	NA	NA	NA	NA	NA	NA	NA
LOC_Os01g04790	0	0	0	0	0	0	0	0	0	0	0	0.0217417	0	0	0	0	0	0	0	0	0	0	0	0	0	0	0	0	0	0	0	0	NA	NA	NA	NA	NA	NA	NA	NA	NA	NA	NA	NA	NA	NA	NA	NA	NA
LOC_Os01g04800	82.6596	73.4349	53.6614	102.036	95.0048	77.291	18.1852	66.5774	54.1457	89.6947	58.2155	83.8598	33.3639	41.0149	39.4008	94.9684	107.972	48.0729	66.7703	99.1244	46.255	77.0384	77.5664	10.8098	5.43637	3.56342	88.6512	78.6258	19.4618	36.6688	40.2573	4.52488	1.53739e-07	2.97688e-06	2.54012	1.87769e-08	4.82836e-07	2.72157	4.50121e-07	1.00175e-05	2.44255	0.000742425	0.00591312	1.8255	0.0172172	0.112384	1.15294	2.08423e-07	9.01828e-06
LOC_Os01g04814	178.197	149.069	138.535	196.395	171.71	173.768	125.274	147.086	151.504	172.511	143.769	191.043	155.907	152.759	128.914	168.671	182.804	135.042	145.375	189.177	145.425	170.688	162.321	99.331	111.097	105.049	190.842	170.227	127.917	149.241	129.857	113.231	0.000118987	0.000741405	0.466782	8.48534e-06	7.87949e-05	0.54009	0.00156628	0.0075302	0.38356	0.00439827	0.0216806	0.386247	0.0767386	0.265593	0.21469	0.00077537	0.00605758
LOC_Os01g04830	0	0	0	0	0	0	0	0	0	0	0	0	0	0	0	0	0	0	0	0	0	0	0	0	0	0	0	0	0	0	0	0	NA	NA	NA	NA	NA	NA	NA	NA	NA	NA	NA	NA	NA	NA	NA	NA	NA
LOC_Os01g04840	0	0.136125	0	0.0649301	0	0	0.0402311	0	0	0	0	0	0	0	0	0	0	0.0377484	0	0	0	0	0	0	0	0	0	0.0541061	0	0	0	0	NA	NA	NA	NA	NA	NA	NA	NA	NA	NA	NA	NA	NA	NA	NA	NA	NA
LOC_Os01g04850	0	0	0	0	0	0	0	0	0	0	0	0	0	0	0	0	0	0	0	0	0	0	0	0	0	0	0	0.0515594	0	0	0	0	NA	NA	NA	NA	NA	NA	NA	NA	NA	NA	NA	NA	NA	NA	NA	NA	NA
LOC_Os01g04860	24.954	31.4926	37.1163	30.5444	26.9319	32.3546	38.627	27.0688	34.6413	31.2588	30.4498	27.2616	31.6194	31.6817	40.2279	28.5817	31.3563	35.3183	36.8612	32.6864	41.3148	31.8004	34.8274	54.2195	59.8114	46.5353	22.4924	31.9645	36.1724	37.2612	37.7337	49.0955	1.77286e-06	2.19172e-05	-0.588808	2.74637e-06	3.07889e-05	-0.577865	8.45366e-06	0.00011065	-0.548833	0.00017045	0.00199583	-0.517969	0.0359301	0.172336	-0.258523	9.89838e-05	0.001307
LOC_Os01g04870	5.20475	7.36355	6.41604	5.85004	5.39515	5.52734	6.76844	5.92988	8.17054	6.36833	7.42268	5.5815	8.16101	6.19446	7.94028	7.35586	6.1787	7.30573	10.6547	9.19873	7.99775	9.41646	8.49256	7.9963	11.8	8.67627	5.48042	6.10993	6.62004	6.82667	8.37279	9.93577	0.0150824	0.042266	-0.378617	0.000980593	0.00403425	-0.51347	0.0100556	0.0334543	-0.400975	0.118591	0.245534	-0.271833	0.442905	0.69154	-0.119533	0.0774023	0.189129
LOC_Os01g04880	11.6384	8.02866	10.3537	11.4693	11.5913	9.99096	11.6636	10.1057	10.9707	10.9687	10.4186	10.185	13.5406	11.9682	12.9051	10.2034	10.1148	10.3919	11.672	9.49567	9.57867	10.313	11.4849	8.91003	9.194	10.8142	10.4173	10.9152	10.0248	11.9452	10.2693	9.69979	0.487787	0.626403	0.0884177	0.289952	0.419815	0.134854	0.826528	0.893565	0.0279279	0.046984	0.124707	0.283019	0.431756	0.682007	0.100187	0.29743	0.482146
LOC_Os01g04900	61.1784	68.3959	105.238	63.6963	49.2614	75.8594	120.267	89.0139	103.255	63.8647	76.6882	48.4491	79.7643	88.6789	147.225	53.2347	67.1974	97.7489	107.148	65.9521	110.23	51.7849	67.9326	172.844	232.955	188.495	46.3944	74.4226	120.268	92.7261	102.17	168.318	7.72363e-06	7.44885e-05	-1.15729	8.23177e-06	7.66935e-05	-1.15376	0.000240216	0.00167437	-0.950237	0.00341669	0.0179159	-0.846894	0.0453063	0.197219	-0.517957	0.000565299	0.00480468
LOC_Os01g04910	25.7285	26.7737	31.2944	34.4671	26.2445	28.4395	22.4395	25.5078	24.3183	31.6181	26.6589	27.3351	35.3638	38.8614	17.4727	17.6031	17.0461	17.122	21.6478	19.5022	19.5408	13.5926	13.6737	18.269	21.3811	22.3951	31.232	52.0904	39.6946	16.8199	14.6959	20.8893	0.0221628	0.0577156	0.319657	0.0102343	0.0287724	0.358817	0.0326525	0.0858674	0.298524	0.000168299	0.00198258	0.5878	0.215274	0.473801	-0.173161	0.215586	0.388583
LOC_Os01g04920	11.0661	16.1628	20.1151	10.4238	16.0152	15.4477	19.9355	15.4245	14.9845	11.7328	15.1784	12.1764	16.1672	19.4944	17.4115	16.6072	14.9283	25.3409	31.3393	16.4342	16.4842	13.2311	15.0117	39.0577	40.4201	25.7819	18.2183	23.9777	22.6766	13.2427	16.6249	34.2986	1.52511e-06	1.9464e-05	-0.978424	6.41323e-06	6.25478e-05	-0.918263	7.03353e-05	0.000619634	-0.808953	0.00377602	0.0193092	-0.658973	0.00603731	0.0609419	-0.558767	0.000228682	0.00247491
LOC_Os01g04930	22.2664	28.5895	22.5409	18.1265	24.4044	23.0859	23.2902	21.7056	20.2149	22.8815	24.6991	22.19	24.2522	28.6568	18.0359	21.6797	25.4852	23.919	24.8148	23.5742	22.6184	22.5554	26.5916	19.3107	24.0891	22.3017	26.3085	23.457	25.9906	25.1834	25.8103	25.2221	0.589893	0.713044	0.0607477	0.963547	0.97692	-0.00515096	0.344116	0.503781	0.106627	0.129349	0.260826	0.191116	0.17066	0.417556	0.154417	0.884989	0.939967
LOC_Os01g04950	57.3016	52.8742	42.8662	47.9025	71.7938	69.0903	43.6625	50.4081	48.3095	52.9138	53.5461	52.5807	42.3068	50.6482	24.7479	51.0746	57.7997	34.6531	37.3716	51.3313	41.859	41.9	55.9347	29.567	20.6504	33.2447	69.3786	61.8703	43.9607	57.8337	49.2671	30.3961	0.000656885	0.00311878	0.661643	2.43434e-05	0.000187129	0.819691	0.00148939	0.0072363	0.616932	0.014607	0.0527372	0.530215	0.0124445	0.0932774	0.485367	0.0291042	0.0921821
LOC_Os01g04960	0	0	0	0	0	0	0	0	0	0	0	0.0112511	0	0	0.10688	0	0	0	0	0	0.0514595	0.0537763	0	0	0	0	0	0	0	0	0	0	NA	NA	NA	NA	NA	NA	NA	NA	NA	NA	NA	NA	NA	NA	NA	NA	NA
LOC_Os01g04970	0	0	0	0	0	0	0	0	0	0	0	0	0	0	0	0	0	0	0	0	0	0	0	0	0	0	0	0	0	0	0	0	NA	NA	NA	NA	NA	NA	NA	NA	NA	NA	NA	NA	NA	NA	NA	NA	NA
LOC_Os01g04980	0	0	0	0	0	0	0	0	0	0	0	0	0	0	0	0.203146	0	0	0	0	0	0	0	0	0	0	0	0	0	0	0	0	NA	NA	NA	NA	NA	NA	NA	NA	NA	NA	NA	NA	NA	NA	NA	NA	NA
LOC_Os01g04990	12.5388	12.5017	15.1363	14.1532	15.2663	12.7943	14.7582	12.1842	12.6676	14.0261	12.8626	10.8452	14.0956	12.7742	12.0684	11.8882	11.5142	11.9672	15.4057	14.5097	12.9379	13.889	12.7914	15.9622	20.1593	14.3115	11.7559	14.3726	14.1974	11.9775	14.9038	13.5842	0.0508221	0.112749	-0.28699	0.248338	0.373478	-0.169638	0.131028	0.25018	-0.221903	0.195267	0.349024	-0.212787	0.150559	0.389325	-0.211249	0.0193245	0.0677379
LOC_Os01g05000	0	0	0	0	0	0	0	0	0	0	0	0	0	0	0	0	0	0	0	0	0	0	0	0	0	0	0	0	0	0	0	0	NA	NA	NA	NA	NA	NA	NA	NA	NA	NA	NA	NA	NA	NA	NA	NA	NA
LOC_Os01g05010	17.0681	20.6246	20.432	22.9143	15.4988	19.8182	13.1246	21.5274	26.6974	26.1195	21.132	20.1038	22.1065	12.0116	11.3264	14.2636	17.4288	18.17	18.6927	18.6865	14.8059	15.4063	17.8142	10.2826	14.8994	12.9019	11.9022	8.06651	11.8016	17.8642	25.6022	14.4497	0.00172715	0.00700575	0.570926	0.0205374	0.0511729	0.422042	0.0188896	0.0556085	0.427749	0.198295	0.352783	0.26205	0.0269423	0.145581	0.403088	0.529315	0.69761
LOC_Os01g05020	0	0	0	0	0	0	0	0	0	0	0	0	0	0	0	0	0	0	0	0	0	0	0	0	0	0	0	0	0	0	0	0	NA	NA	NA	NA	NA	NA	NA	NA	NA	NA	NA	NA	NA	NA	NA	NA	NA
LOC_Os01g05030	0	0	0	0	0	0	0	0	0	0	0	0	0	0	0	0	0	0	0	0	0	0	0	0	0	0	0	0	0	0	0	0	NA	NA	NA	NA	NA	NA	NA	NA	NA	NA	NA	NA	NA	NA	NA	NA	NA
LOC_Os01g05040	0	0	0	0.180949	0	0	0	0	0	0	0	0	0	0	0	0	0	0	0	0	0	0	0	0	0	0	0	0	0	0	0	0	NA	NA	NA	NA	NA	NA	NA	NA	NA	NA	NA	NA	NA	NA	NA	NA	NA
LOC_Os01g05050	0	0	0.0819335	0	0	0	0	0.140063	0	0.121247	0	0.043835	0	0	0	0	0.0331796	0.14255	0	0	0	0	0	0	0	0	0	0	0	0.20821	0	0.216755	NA	NA	NA	NA	NA	NA	NA	NA	NA	NA	NA	NA	NA	NA	NA	NA	NA
LOC_Os01g05060	111.249	91.7832	87.0628	97.1649	89.6641	101.529	78.7114	117.604	137.211	101.654	94.0703	89.2927	88.3604	110.232	73.717	59.5569	93.4272	87.9099	64.5056	87.4015	103.569	80.3023	103.164	88.102	136.523	113.817	69.2851	72.7899	53.1202	119.48	87.3298	96.7874	0.267315	0.407134	-0.159685	0.312347	0.443675	-0.14544	0.312986	0.470734	-0.145248	0.470678	0.632707	-0.116104	0.490165	0.729701	-0.0993361	0.00496344	0.0243041
LOC_Os01g05064	27.3826	20.4384	8.91632	20.7833	41.4845	26.0408	6.95917	16.4046	13.8885	14.0405	18.8611	28.377	16.3143	12.4705	12.1739	17.5621	18.7446	10.7779	7.85669	24.7548	15.7783	31.6524	22.0813	10.9474	10.9129	8.23524	37.9292	13.5171	3.77038	14.5949	14.2201	6.59423	0.11588	0.21641	0.670269	0.0151019	0.0395521	1.03587	0.208522	0.352603	0.53613	0.451273	0.615372	0.359032	0.79358	0.909422	0.111547	0.279139	0.462772
LOC_Os01g05070	29.4488	24.5252	29.5226	32.2598	31.5156	27.0872	29.8284	24.8495	25.8766	29.4043	27.4965	24.8326	21.8219	24.9883	31.0679	25.2788	27.16	28.8784	29.9775	23.2447	22.8342	21.6269	24.2765	20.9013	26.8191	26.4464	24.1072	28.9262	29.2933	26.0855	24.9783	25.1593	0.41638	0.559617	0.0985487	0.088979	0.168791	0.206237	0.32404	0.48286	0.119584	0.718231	0.826393	-0.0489171	0.76976	0.897642	0.0354909	0.329676	0.516877
LOC_Os01g05080	33.3104	38.8355	49.7268	33.7546	35.6399	42.2367	61.0108	45.2701	49.9928	30.5647	38.2556	19.7984	34.8106	34.1317	88.6915	27.9096	35.2674	42.8129	43.3985	29.7353	56.7769	21.0669	31.1341	127.494	147.932	128.462	29.8965	44.655	77.3053	44.7378	46.776	89.7632	3.09046e-08	7.76063e-07	-1.55123	4.35314e-06	4.50947e-05	-1.28715	1.56918e-05	0.000183601	-1.21009	1.47232e-05	0.000330445	-1.35733	0.00242207	0.0345791	-0.849809	7.46655e-05	0.00105286
LOC_Os01g05090	67.0531	55.6094	54.0062	62.307	55.8949	55.7002	61.1972	60.3168	61.8821	57.7658	54.4559	54.8912	53.9047	69.2971	75.5192	58.3999	52.4269	66.1194	68.2157	65.064	64.0683	58.3239	50.6461	64.2393	64.2443	65.1293	47.2109	48.0549	46.1744	70.9568	63.4545	57.7517	0.186858	0.312588	-0.149784	0.338847	0.470737	-0.108536	0.389967	0.549663	-0.0975548	0.678077	0.797487	-0.0526635	0.936744	0.974182	-0.00900597	0.640208	0.784949
LOC_Os01g05100	0.998813	1.80371	1.13315	1.1386	0.766746	0.937491	1.83785	0.956288	1.22415	0.95154	1.02415	0.976725	1.20676	0.481481	1.0633	0.480834	1.26277	1.33922	1.19226	1.35332	1.1356	0.998184	1.48194	1.74092	1.39222	1.87552	1.45302	0.912758	1.49166	0.857433	0.406684	1.73467	0.26047	0.399412	-0.511635	0.22002	0.341339	-0.557645	0.564064	0.703477	-0.262263	0.139972	0.275656	-0.750256	0.154258	0.394768	-0.64775	0.162975	0.320536
LOC_Os01g05105	1.60007	1.99826	1.52232	2.14721	1.07532	1.2088	2.00132	1.66109	1.96208	1.35805	1.29323	1.21879	1.88257	2.25343	1.66236	2.20763	1.46905	1.69997	2.06528	1.78031	1.6496	1.73583	1.43718	1.93381	2.21516	2.29158	1.13433	1.47988	1.59121	1.72849	1.93295	1.65662	0.00984872	0.0297564	-0.506839	0.0340108	0.0774617	-0.416284	0.233581	0.382699	-0.233908	0.866461	0.920765	-0.0369175	0.338494	0.601484	-0.18795	0.304812	0.490683
LOC_Os01g05120	0.112977	0	0.153989	0.115132	0	0	0.0713608	0	0	0.113939	0.107239	0.247156	0.183909	0	0	0	0.155898	0.200936	0	0.470224	0.246795	0	0.157678	0.124241	0	0.314271	0.323574	0.0959418	0.157604	0.195659	0	0	NA	NA	NA	NA	NA	NA	NA	NA	NA	NA	NA	NA	NA	NA	NA	NA	NA
LOC_Os01g05130	31.2512	31.141	27.8558	34.0065	29.0391	32.2365	27.2673	32.7058	29.3646	30.5379	28.4628	30.7396	35.4955	29.0113	32.001	33.088	30.8689	29.0472	27.8939	32.3342	28.0269	30.6308	30.6792	23.1055	28.1694	30.4509	25.5369	26.689	26.8472	30.119	28.5997	25.9436	0.464023	0.604337	0.0969409	0.233546	0.356814	0.157712	0.437553	0.595544	0.102778	0.245885	0.409565	0.171758	0.751367	0.887455	0.0419461	0.216827	0.389943
LOC_Os01g05140	18.673	13.9893	16.9678	15.2885	13.333	17.1793	16.331	16.7342	18.0722	16.2567	14.8967	15.188	18.9655	14.8734	18.2695	13.8043	17.5745	15.8013	17.6323	16.4406	13.9455	14.2659	10.0236	16.849	13.733	16.6485	12.7988	13.8244	12.0227	15.202	16.7871	15.8259	0.929412	0.955181	-0.0177325	0.875036	0.918384	-0.0314804	0.821806	0.890179	0.0450839	0.753681	0.850101	0.0702268	0.929743	0.971973	0.0176491	0.82768	0.908207
LOC_Os01g05150	0.121221	0.518312	0.826129	0.123533	1.26586	0	0.153136	0.282449	0.142984	0	0.536963	0.088397	0	0	1.44545	0	0.535275	0.431196	0	0.252268	0.79441	0.11651	0	0.399919	0	1.01161	0	1.54414	2.53657	0	0.510015	2.18552	NA	NA	NA	NA	NA	NA	NA	NA	NA	NA	NA	NA	NA	NA	NA	NA	NA
LOC_Os01g05160	0	0	0	0	0	0	0	0	0	0	0	0.0873826	0	0	0	0	0	0	0	0	0	0	0	0	0	0	0	0	0	0	0	0	NA	NA	NA	NA	NA	NA	NA	NA	NA	NA	NA	NA	NA	NA	NA	NA	NA
LOC_Os01g05170	0.616845	1.31874	0.315289	1.57153	0.805184	1.89107	0.779248	0.718637	0.909488	0.777619	0.780684	0.955862	1.25516	2.26916	0.367766	1.48204	1.27678	0.457123	1.70371	0.641846	0.78603	0.889311	1.07614	0.169586	0	0.64346	1.76668	0.523834	0.645379	1.06828	1.29763	0.278032	NA	NA	NA	NA	NA	NA	NA	NA	NA	NA	NA	NA	NA	NA	NA	NA	NA
LOC_Os01g05180	13.2555	7.902	7.78835	8.89394	10.9043	10.1668	8.24292	9.02704	11.7328	7.10396	9.99206	11.3717	8.17325	12.3239	12.4557	10.5139	10.4729	12.4902	8.29733	11.9746	8.45764	9.45474	10.1381	11.8049	14.3003	11.8431	7.01261	9.75714	5.77658	14.9875	9.85107	9.58904	0.101431	0.195394	-0.303156	0.205257	0.323772	-0.234446	0.106678	0.214385	-0.298594	0.27802	0.445328	-0.224471	0.543513	0.768686	-0.112439	0.48931	0.664167
LOC_Os01g05200	0	0	0.0380999	0	0	0	0	0.0325654	0	0	0.0196346	0.018342	0	0	0	0	0	0	0	0.0290856	0	0	0	0	0	0.0668227	0	0.0815948	0	0	0	0	NA	NA	NA	NA	NA	NA	NA	NA	NA	NA	NA	NA	NA	NA	NA	NA	NA
LOC_Os01g05210	0	0	0	0	0	0	0	0	0	0	0	0	0	0	0	0	0.150478	0	0	0	0	0	0	0	0	0	0	0	0	0	0	0	NA	NA	NA	NA	NA	NA	NA	NA	NA	NA	NA	NA	NA	NA	NA	NA	NA
LOC_Os01g05220	0.718978	0.512364	0.16333	0.244231	0	0.326546	0	0	0	0.241699	0.229187	0.088054	0	0	0	0	0.731878	0.284165	0	0.249373	0.523529	0.230346	0	0.527107	0	0.333333	0	0	0	0	0	0	NA	NA	NA	NA	NA	NA	NA	NA	NA	NA	NA	NA	NA	NA	NA	NA	NA
LOC_Os01g05240	0	0	0	0	0	0	0	0	0	0	0	0	0	0	0	0	0	0	0	1.80648	0	0	0	0	0	0	0	0	0	0	0	0	NA	NA	NA	NA	NA	NA	NA	NA	NA	NA	NA	NA	NA	NA	NA	NA	NA
LOC_Os01g05250	3.86975	5.51538	4.39544	0.438175	6.73505	2.92927	2.98747	9.5176	6.59318	2.54346	3.26506	2.19482	6.29933	0	1.02541	4.13221	4.1239	3.56874	4.75029	1.3422	3.72524	2.47958	3.51986	2.83704	0	2.99016	6.15734	4.38167	2.99908	5.95718	3.22949	0.555928	0.321687	0.465284	0.714455	0.42461	0.554483	0.575638	0.0909093	0.189658	1.21885	0.963261	0.9791	-0.037128	0.390687	0.648311	0.61884	0.316502	0.503045
LOC_Os01g05260	1.13152	0.967622	0.925367	0.691863	4.7264	2.46679	1.42943	1.84554	2.13547	0.22823	1.00244	0.990155	1.84193	2.21999	0	1.08744	4.18453	0.804989	1.50011	1.64833	0.988708	1.74008	6.00104	0	0	1.88855	1.2963	0.576542	3.47266	1.95962	3.80853	0.816019	0.278336	0.418872	0.792376	0.0128489	0.0347351	1.8185	0.109467	0.21843	1.16992	0.0272206	0.0834078	1.80467	0.0182694	0.116086	1.72508	0.192589	0.360084
LOC_Os01g05280	0	0	0	0.471439	2.41545	0.63033	0	0.538954	0	0	0.146372	0	0	0	0	0	0	0	1.02218	0	0	0	0.645653	0.508736	0	0	0	0	0	0	0	0	NA	NA	NA	NA	NA	NA	NA	NA	NA	NA	NA	NA	NA	NA	NA	NA	NA
LOC_Os01g05289	31.2901	27.3531	22.845	27.0764	18.4917	31.0621	24.0755	30.2064	33.347	25.7481	29.6809	32.4039	26.8512	38.5433	29.7566	22.9383	28.3855	28.9458	26.8295	31.3575	23.2568	28.7886	25.1368	26.311	27.6058	30.457	23.5611	28.2388	21.1375	31.0993	24.9914	23.5057	0.798781	0.869025	0.0351229	0.395666	0.526461	-0.117027	0.758069	0.848711	-0.042438	0.371353	0.540145	0.137703	0.654792	0.834315	-0.0616024	0.733076	0.847835
LOC_Os01g05300	0	0	0	0	0	0	0	0	0	0	0	0	0	0	0	0	0	0	0	0	0	0	0	0	0	0	0	0	0	0	0	0	NA	NA	NA	NA	NA	NA	NA	NA	NA	NA	NA	NA	NA	NA	NA	NA	NA
LOC_Os01g05310	0.568841	0.608058	0.646117	0.289846	0.495016	0.258357	0.658722	0.773164	0.335484	0.395317	0.359965	0.207456	0	0.465017	0.226097	0.455567	0.582102	0.393446	1.04742	0.887845	0.421219	0.182245	0.547073	0.834073	0.33991	0.527454	0	0.483069	0.79354	0.328383	0.883446	0.21928	NA	NA	NA	NA	NA	NA	NA	NA	NA	NA	NA	NA	NA	NA	NA	NA	NA
LOC_Os01g05320	0	0	0	0	0	0	0	0	0	0	0	0	0	0	0	0	0	0	0	0.0315362	0	0	0	0	0	0	0	0	0	0	0	0	NA	NA	NA	NA	NA	NA	NA	NA	NA	NA	NA	NA	NA	NA	NA	NA	NA
LOC_Os01g05330	0	0	0	0.144642	0	0.193391	0.0896514	0	0	0	0	0	0	0	0	0.682024	0.0391712	0	0	0	0.10335	0	0.198092	0	0	0	0	0	0.198	0	0	0	NA	NA	NA	NA	NA	NA	NA	NA	NA	NA	NA	NA	NA	NA	NA	NA	NA
LOC_Os01g05340	0	0	0	0	0	0	0	0	0	0	0	0.0430034	0	0	0	0	0	0	0	0	0	0	0	0	0	0	0	0	0	0	0	0	NA	NA	NA	NA	NA	NA	NA	NA	NA	NA	NA	NA	NA	NA	NA	NA	NA
LOC_Os01g05350	0	0	0	0	0	0	0	0	0	0	0.0394	0	0	0	0	0	0	0	0	0	0	0	0	0	0	0	0	0	0	0	0	0	NA	NA	NA	NA	NA	NA	NA	NA	NA	NA	NA	NA	NA	NA	NA	NA	NA
LOC_Os01g05360	0	0	0	0	0	0	0	0	0	0	0	0	0	0	0	0	0	0	0	0	0	0	0	0	0	0	0	0	0	0	0	0	NA	NA	NA	NA	NA	NA	NA	NA	NA	NA	NA	NA	NA	NA	NA	NA	NA
LOC_Os01g05370	0	0	0	0	0	0	0	0	0	0	0	0	0	0	0	0	0	0	0	0	0	0	0	0	0	0.0332679	0	0	0	0	0	0	NA	NA	NA	NA	NA	NA	NA	NA	NA	NA	NA	NA	NA	NA	NA	NA	NA
LOC_Os01g05380	0.427463	0.456933	0.972735	0	0	0.582435	0.405004	0	0	0.862202	1.03727	0.779289	0	0	0.509711	1.02702	0.825803	0.380134	0	0.222394	0.62252	0.821703	0	0.940162	1.53258	0.594542	0	0.181504	0.596316	0.740302	0.899237	0.770684	NA	NA	NA	NA	NA	NA	NA	NA	NA	NA	NA	NA	NA	NA	NA	NA	NA
LOC_Os01g05390	0	0	0	0	0	0	0	0	0	0	0	0	0	0	0	0	0	0	0	0	0	0	0	0	0	0	0	0	0	0	0	0	NA	NA	NA	NA	NA	NA	NA	NA	NA	NA	NA	NA	NA	NA	NA	NA	NA
LOC_Os01g05400	0	0	0	0	0	0	0	0	0	0	0.129931	0	0	0	0	0	0	0	0	0	0	0	0	0	0	0	0	0	0	0	0	0	NA	NA	NA	NA	NA	NA	NA	NA	NA	NA	NA	NA	NA	NA	NA	NA	NA
LOC_Os01g05410	0	0.769808	0	0	0	0	0	0	0	0	0	0	0	0	0	0	0	0	0	0	0	0	0	0	0	0	1.03129	0	0	0	0	0	NA	NA	NA	NA	NA	NA	NA	NA	NA	NA	NA	NA	NA	NA	NA	NA	NA
LOC_Os01g05420	85.7849	86.0959	80.0942	87.1635	91.5448	85.5584	74.8272	84.1477	90.0145	86.3692	86.5175	94.968	88.2706	83.3373	72.9355	95.5407	88.6044	82.3626	79.1582	101.111	75.3106	91.4504	83.2488	69.2923	71.9333	74.2639	96.9107	80.8624	79.4276	89.4656	80.9153	79.7109	0.0580064	0.125266	0.214466	0.0712864	0.141089	0.204058	0.171164	0.305455	0.154824	0.156108	0.297941	0.179399	0.184979	0.436152	0.149971	0.138556	0.285852
LOC_Os01g05430	1.06807	0.998992	1.50129	1.7007	1.04564	1.09147	1.64443	0.933243	0.787392	1.27913	1.394	1.21697	1.52132	1.63711	1.11438	1.28308	0.865881	1.22684	1.62249	1.3892	1.11798	1.34737	0.745334	1.83525	1.67534	1.94977	0.955946	2.21087	1.2106	0.578044	1.68515	1.56459	0.44542	0.587109	-0.331499	0.40172	0.532032	-0.36429	0.32487	0.483597	-0.427694	0.78027	0.866753	-0.135495	0.315387	0.579904	-0.436158	0.238784	0.416484
LOC_Os01g05440	0.493416	0.30139	0.912725	0.215498	0	0.576257	1.55831	0.8212	0.748289	0.213264	0.847498	0.796723	0	0.345736	1.84911	0.33871	0.778137	1.17009	0.467247	0.660105	1.12918	0.406493	0.983776	0.852673	0.75816	2.94118	0.80753	0.838033	1.08165	1.34282	1.18626	1.39793	0.173544	0.295567	-0.802293	0.00141605	0.00552282	-1.8814	0.159551	0.289811	-0.829222	0.000615728	0.00515781	-2.25719	0.936582	0.974182	0.0469066	0.467253	0.64518
LOC_Os01g05450	0.24204	0.517454	1.15467	0.246657	1.26377	0.32979	0.764412	0	0.856485	0.488201	0.306328	0.617754	0	0	1.15444	0	0.667987	1.00446	3.20884	0.5037	1.40995	0.465269	0.337807	1.59703	0.867784	3.70309	2.77288	1.43881	0.675298	0.419178	1.01834	1.30914	NA	NA	NA	NA	NA	NA	NA	NA	NA	NA	NA	NA	NA	NA	NA	NA	NA
LOC_Os01g05460	3.46341	1.16911	1.86343	3.71524	1.90353	2.98044	2.9936	3.82257	3.44018	3.30905	2.94144	4.71888	3.56076	4.47042	3.47773	1.75183	2.36444	2.7017	4.43049	3.60378	1.46005	2.45281	3.3073	3.40779	5.22834	5.57772	2.61038	2.32198	2.79718	3.47259	3.83465	6.57292	0.600231	0.721277	-0.252181	0.299973	0.430665	-0.498758	0.0876474	0.184495	-0.821858	0.788986	0.871658	-0.143983	0.935472	0.974134	-0.0389589	0.195655	0.363971
LOC_Os01g05470	15.0637	15.3763	14.7049	16.7352	14.022	14.0057	15.1107	19.06	19.6615	16.3127	17.2286	16.3197	15.5771	16.2004	18.9191	24.1776	17.5919	21.8689	22.3033	19.0147	35.1315	22.3109	23.8242	16.8032	17.2648	21.0374	14.7643	14.5225	15.5022	18.978	18.442	22.0387	0.398189	0.541639	-0.0975193	0.0743502	0.145988	-0.205973	0.0901928	0.188425	-0.195577	0.284095	0.451678	-0.138235	0.48828	0.728126	0.0799961	0.439841	0.621787
LOC_Os01g05480	0.0457709	0.293558	0.0596237	0.139932	0.238984	0.124729	0.110522	0	0.107977	0.646247	0.0868921	0.367149	0	0	0.171914	0.219939	0.292841	0.155602	0.202269	0.142878	0.133314	0.263953	0.0638808	0.158548	0.164102	0.100263	0.262182	0.233216	0.251405	0.0792684	0.192573	0.0825216	NA	NA	NA	NA	NA	NA	NA	NA	NA	NA	NA	NA	NA	NA	NA	NA	NA
LOC_Os01g05490	591.565	626.471	763.261	543.099	617.075	684.618	857.176	771.544	870.924	546.743	680.043	525.762	627.763	645.61	862.789	482.308	654.205	646.526	738.986	594.118	795.578	556.58	670.272	961.761	1272.4	1185.69	533.771	710.83	908.711	704.792	811.599	968.079	0.000133823	0.000817103	-0.670551	0.000463384	0.00215957	-0.614678	0.00185768	0.00866636	-0.546385	0.00345717	0.0180521	-0.573929	0.0691778	0.25008	-0.319053	0.00140603	0.00947459
LOC_Os01g05500	81.7716	76.9424	89.2013	103.41	79.5875	72.1075	96.0149	76.8934	81.9553	86.7224	74.5866	85.6101	85.7945	70.7206	100.159	90.7246	71.8321	99.6715	93.1766	96.966	85.5217	94.8125	76.697	102.812	83.912	84.0602	86.1427	87.4724	83.6976	78.212	82.0104	103.467	0.532356	0.665223	-0.0923102	0.651654	0.752526	-0.0667424	0.556968	0.698149	-0.086831	0.39359	0.561044	-0.141008	0.852279	0.937257	-0.0275285	0.797143	0.890419
LOC_Os01g05510	26.6161	21.6149	25.1091	26.6621	25.0975	27.2077	24.6031	22.8686	24.6831	25.9005	22.4292	27.5191	25.7413	26.6459	28.7286	21.1216	24.1894	23.609	26.4787	25.0865	22.142	24.9324	26.0409	23.6038	20.9865	25.4099	24.2414	26.545	24.7619	27.4658	22.872	24.7147	0.508678	0.644839	0.0771962	0.29245	0.4226	0.122968	0.703522	0.809763	0.0444526	0.357674	0.526336	0.120119	0.538258	0.765419	0.0718875	0.679451	0.812978
LOC_Os01g05520	0	0	0	0	0	0	0	0	0	0	0	0	0	0	0	0	0	0	0	0	0	0	0	0	0	0	0	0	0	0	0	0	NA	NA	NA	NA	NA	NA	NA	NA	NA	NA	NA	NA	NA	NA	NA	NA	NA
LOC_Os01g05530	25.7574	25.9365	26.5905	28.6096	21.9636	24.8368	27.4558	28.0902	25.8515	25.0851	28.2008	25.4958	28.6307	29.1547	29.1504	29.8805	26.8359	29.2034	32.3293	28.2604	28.6325	31.6414	27.9081	25.4761	26.8846	26.0314	25.3178	25.1352	24.8759	28.0845	22.8282	25.7199	0.989622	0.99364	0.00143697	0.688671	0.782146	-0.0442611	0.981075	0.989405	-0.00262045	0.407482	0.574746	0.102307	0.828081	0.926014	-0.0239902	0.429395	0.612178
LOC_Os01g05540	43.5765	37.1756	37.1488	43.0814	47.2994	39.6541	33.3124	42.5186	45.0749	45.1551	41.7749	41.0785	48.9854	39.5811	31.4126	47.2826	44.5994	36.267	40.4929	43.9342	38.251	39.0309	46.5764	27.7679	32.2922	32.5131	42.7949	38.7301	34.4984	39.3119	41.1805	33.8854	0.00390474	0.0138826	0.323124	0.00242435	0.00868045	0.339569	0.0321198	0.0847538	0.239946	0.00408121	0.0204579	0.359518	0.0576955	0.225412	0.212523	0.0157366	0.0580923
LOC_Os01g05550	0	0	0	0	0	0	0	0	0	0	0.0899913	0	0	0	0	0	0	0	0	0	0	0	0	0	0	0	0	0	0	0	0	0	NA	NA	NA	NA	NA	NA	NA	NA	NA	NA	NA	NA	NA	NA	NA	NA	NA
LOC_Os01g05560	22.242	21.4671	20.8239	19.4204	22.5499	21.5523	20.1186	21.384	19.7401	24.7724	23.384	18.9554	25.8366	22.2425	15.0632	24.644	20.4265	19.7153	20.8748	21.6829	20.5983	17.9531	23.6584	22.1441	27.0974	22.676	22.4195	17.9255	22.3671	18.7924	21.1234	24.2356	0.564096	0.691934	-0.0737738	0.341543	0.473168	-0.121657	0.408114	0.567561	-0.105808	0.967563	0.981606	0.00581535	0.375551	0.634996	-0.113343	0.122664	0.262302
LOC_Os01g05570	0	0	0	0	0	0	0	0	0	0	0	0	0	0	0	0	0	0	0	0	0	0	0	0	0	0	0	0	0	0	0	0	NA	NA	NA	NA	NA	NA	NA	NA	NA	NA	NA	NA	NA	NA	NA	NA	NA
LOC_Os01g05580	0	0	0	0.44472	1.13927	0	0	0	0.257372	0	0.0690381	0.318229	0	0	0	0	0.361311	0	0	0.454082	0.158882	0	0	0	0	0	0	0	0.304388	0	0	0.786788	NA	NA	NA	NA	NA	NA	NA	NA	NA	NA	NA	NA	NA	NA	NA	NA	NA
LOC_Os01g05585	2.37055	0	0	2.41577	0	3.22996	0	2.76173	5.59229	0	0.750619	3.46116	3.85887	0	0	0	1.30845	0	0	2.46662	1.72613	2.27843	0	0	0	0	0	2.0131	0	0	0	0	NA	NA	NA	NA	NA	NA	NA	NA	NA	NA	NA	NA	NA	NA	NA	NA	NA
LOC_Os01g05590	0	0.305814	0.0974865	0.804416	1.54805	0.787667	0.0903531	0	0.168727	0.0721314	0.0678897	0.053651	0.130658	0	0.170569	0	0.0203763	0.0424024	0	0.0744215	0	0.0687432	0.0998215	0.23596	0	0	0	0	0.0997749	0	0	0.144217	NA	NA	NA	NA	NA	NA	NA	NA	NA	NA	NA	NA	NA	NA	NA	NA	NA
LOC_Os01g05600	0.6165	0.812562	0.832131	0.983512	0.550335	0.969396	0.336793	0.543762	0.957623	0.76944	0.729454	1.08578	1.09245	0.646229	0.278268	0.506478	0.638598	0.977817	1.21101	1.00533	0.674095	0.880222	0.96316	0.183255	0.209922	0.228687	0.321986	0.478952	0.279997	1.50596	0.471152	0.586372	0.00145976	0.00608799	1.34943	0.00210991	0.00773678	1.30353	0.00382101	0.0155186	1.22647	0.0045492	0.0222225	1.34505	0.00367605	0.0452715	1.23161	0.0845645	0.201259
LOC_Os01g05610	42.0267	39.5929	30.2916	48.2636	40.2012	39.2482	35.1	41.0588	40.9626	44.1114	40.543	35.5266	36.5551	33.7215	29.3075	31.7078	41.4675	28.7046	30.7482	36.9626	40.8332	44.7198	48.6798	38.7853	33.9081	39.4457	49.5717	41.5411	36.8953	24.3098	45.7184	28.1581	0.627101	0.74399	0.0650692	0.339863	0.471689	0.127836	0.934766	0.96121	-0.0109629	0.69559	0.810691	-0.0585937	0.215013	0.473597	-0.166071	0.447153	0.627945
LOC_Os01g05620	2.49555	1.10399	1.16247	2.16064	1.10186	1.65335	1.09578	1.36103	1.40608	1.65065	1.38139	1.79847	1.13928	2.7171	1.67161	1.01405	1.1225	2.03942	1.81857	2.01288	1.70697	1.45138	1.46566	0.947896	0.735612	0.724992	0.886483	0.707805	1.08126	1.55327	1.41508	1.12513	0.0125661	0.0363837	0.684461	0.0140146	0.037264	0.673781	0.0274607	0.074902	0.604676	0.0106591	0.0415939	0.782986	0.0568375	0.223457	0.522308	0.115697	0.251637
LOC_Os01g05630	72.0669	74.4277	35.1438	93.7761	68.1473	60.8316	36.6851	50.0054	45.8166	55.9449	53.787	64.1425	72.6341	50.6115	31.0004	59.8753	56.7334	28.6485	36.3641	65.0141	44.1164	68.4163	75.0955	27.0645	29.2987	33.8071	99.1383	53.7213	33.6872	43.2415	65.0416	30.2494	0.0151842	0.0425037	0.6546	0.00095975	0.00396373	0.890269	0.0162713	0.0492341	0.64781	0.0190639	0.0638907	0.706642	0.151833	0.391143	0.386374	0.0933189	0.216016
LOC_Os01g05640	3.10447	3.77102	3.04535	2.2769	2.82436	3.14043	2.7631	2.02758	2.60767	2.91742	2.70866	4.43263	2.79478	2.76856	1.68264	2.03422	2.69365	3.62521	1.92276	3.08346	1.71253	2.73518	1.96945	1.70699	2.02371	1.63556	2.35757	3.55509	3.01842	2.2402	2.37482	4.74908	0.00174969	0.00707804	0.60187	0.0283248	0.0667897	0.421684	0.00155096	0.0074725	0.608649	0.0387657	0.108554	0.444346	0.0095939	0.0803659	0.498102	0.407949	0.592433
LOC_Os01g05650	1445.55	1638.88	1541.87	786.556	1500.64	1510.72	1224.18	1932.24	1562.3	1782.45	1963.83	1552.39	2018.76	2080.49	1051.55	1085.83	1333.17	1549.43	1081.66	1353.38	1554.79	1886.45	1525.88	1734.16	2840.04	1598.79	1625.67	841.118	1969.41	1129.12	1625.88	3152.73	0.584275	0.708728	-0.12604	0.0316632	0.073084	-0.494955	0.263799	0.417386	-0.257415	0.903027	0.943361	0.0313791	0.662398	0.83895	-0.100575	0.0168221	0.0610678
LOC_Os01g05660	14.6687	23.1349	24.0163	12.2238	17.2461	18.8766	22.1489	21.0618	18.1282	17.3007	19.8892	18.8864	18.12	20.8676	19.315	22.2779	20.803	23.352	18.5998	20.084	18.2868	22.2716	17.2117	15.5041	16.7138	16.2489	16.9396	13.7842	20.7878	19.0194	25.1724	17.6144	0.271215	0.411043	0.142113	0.884865	0.924774	-0.0187033	0.0906379	0.189179	0.218548	0.19455	0.348129	0.187331	0.0708446	0.253698	0.233328	0.0546069	0.146643
LOC_Os01g05670	95.2482	121.977	132.948	104.191	110.447	120.653	133.686	133.693	116.923	109.037	127.259	98.5298	119.276	107.501	117.569	101.363	111.212	120.356	111.526	100.087	103.798	111.37	130.31	130.398	149.153	116.949	101.815	107.333	122.462	109.597	139.184	127.549	0.122138	0.225717	-0.172032	0.139584	0.240404	-0.164407	0.24143	0.39196	-0.130362	0.234604	0.396796	-0.147885	0.653099	0.83327	-0.0500186	0.100285	0.227369
LOC_Os01g05680	26.4004	23.6347	23.2773	26.0633	23.2613	27.4284	26.4724	23.26	27.6369	27.6236	22.3447	25.0273	18.2646	12.1398	33.4476	24.579	21.8126	26.1185	27.7085	18.1992	23.7892	26.6432	20.7259	28.1253	28.3959	26.6215	23.1563	22.84	25.3199	28.0045	24.2977	22.6091	0.542767	0.673965	-0.108412	0.647328	0.749106	-0.0814875	0.472819	0.627747	-0.127875	0.00199397	0.0120831	-0.615592	0.554177	0.775193	-0.105362	0.738937	0.851683
LOC_Os01g05694	81.8643	83.899	56.508	80.1837	82.3222	82.3237	39.6625	97.4575	90.8369	70.4011	77.9692	88.7134	129.55	78.9873	50.6013	79.5	71.2081	60.6417	83.7715	87.1963	51.2803	99.2928	80.5405	46.739	41.5238	36.7241	75.5486	52.5718	39.2827	95.4519	91.8489	41.1894	0.00904234	0.0277562	0.636589	0.00560067	0.0174972	0.675567	0.0211592	0.06088	0.562133	0.0010733	0.00770065	0.891707	0.0263301	0.143708	0.541692	0.0594792	0.156154
LOC_Os01g05710	1.74931	2.13704	1.53279	1.91001	1.30481	1.7025	1.42063	2.76583	2.21076	1.00811	2.01627	2.46016	1.2204	1.22574	1.48992	1.20083	1.89662	0.888928	1.10435	1.95022	0.636886	1.08086	0.871945	0.824449	0.895968	1.91168	2.1472	0.74277	1.74308	1.73117	3.15425	2.47805	0.418581	0.561401	0.39445	0.483383	0.609223	0.341777	0.371666	0.532215	0.435642	0.88635	0.93305	0.0779233	0.142645	0.377274	0.714896	0.581966	0.74008
LOC_Os01g05720	0	0.332536	0	0	0	0	0	0	0	0	0.0924413	0	0	0	0	0	0.041507	0	0	0	0	0.144793	0	0	0	0.41999	0	0.124115	0	0.259163	0	0	NA	NA	NA	NA	NA	NA	NA	NA	NA	NA	NA	NA	NA	NA	NA	NA	NA
LOC_Os01g05730	0	0.762471	0	0	0.833996	0	0	0.354656	0	0	0	0	0	0	0	0	0	0	0	0	0	0	0	0	1.12609	0	0	0	0	0	0	0	NA	NA	NA	NA	NA	NA	NA	NA	NA	NA	NA	NA	NA	NA	NA	NA	NA
LOC_Os01g05744	2.74539	3.49315	2.5833	2.62123	1.43345	3.16392	2.8648	2.53869	2.80677	2.57961	2.52417	1.88161	2.18498	1.68323	4.12971	2.96824	2.06613	4.56663	3.07013	2.85667	2.83564	2.19769	2.62225	4.4406	4.0696	4.67819	2.16232	3.04764	3.88037	1.81283	5.19784	4.826	0.0522019	0.11505	-0.636795	0.0498715	0.105889	-0.643223	0.216647	0.362671	-0.405238	0.0266371	0.0819995	-0.812925	0.540536	0.766452	-0.200735	0.223811	0.398935
LOC_Os01g05760	3.11592	3.33073	6.37056	6.35071	0	4.24556	3.93627	5.44516	1.83767	4.71366	5.42235	2.2722	2.53611	7.6416	3.71545	7.48632	3.00977	7.38911	3.44243	1.6211	5.67219	4.49224	8.69754	20.5594	22.3429	10.8345	4.46209	6.61521	4.34674	0	26.2193	14.0444	NA	NA	NA	NA	NA	NA	NA	NA	NA	NA	NA	NA	NA	NA	NA	NA	NA
LOC_Os01g05770	0.875403	1.20311	1.02273	1.52932	1.63241	1.53356	1.42184	2.03972	1.54885	1.4504	1.52339	0.866351	1.32323	1.53348	1.64032	2.40371	0.897353	1.40867	1.65795	1.10607	1.63911	0.781285	1.04723	3.16309	3.13857	2.95694	1.07452	2.01781	1.74457	0.866324	1.84155	2.48017	0.00983957	0.0297408	-0.891808	0.0538432	0.112611	-0.666104	0.00183414	0.00859037	-1.07644	0.050429	0.131158	-0.755623	0.0595607	0.229354	-0.650881	0.0450547	0.127433
LOC_Os01g05780	1.15415	1.23372	2.62187	2.35233	0	1.31048	3.40203	4.03382	2.04204	3.49192	3.16485	1.19231	4.07067	3.77398	5.04614	5.54593	2.17658	5.47392	2.12515	0.800618	4.34208	3.14301	2.41621	6.76916	10.3449	8.5614	1.10185	5.39067	6.17187	1.33254	2.42794	6.93616	0.0414319	0.0960554	-1.23107	6.59481e-05	0.000422755	-2.40907	0.0070779	0.0252582	-1.62589	0.26802	0.43453	-0.747618	0.080589	0.272916	-1.05485	0.216959	0.390052
LOC_Os01g05790	22.4195	22.5046	24.4211	28.2583	24.8061	25.6818	25.1447	21.5971	24.3202	21.6708	24.2871	24.7383	21.5838	24.0643	19.0317	27.1564	27.7746	22.7169	24.7688	28.1101	21.1409	30.5018	29.5565	20.9326	19.0374	22.7174	25.7021	29.8242	26.4238	25.2753	23.9081	20.0424	0.287755	0.429457	0.118619	0.0401273	0.0887599	0.229017	0.364169	0.524302	0.101256	0.465721	0.628409	0.0910027	0.375172	0.63455	0.0989549	0.177048	0.339329
LOC_Os01g05800	152.044	189.505	253.051	169.318	183.009	197.386	304.047	230.226	284.568	168.124	213.4	141.659	240.108	213.164	302.084	205.705	183.708	221.941	288.754	194.92	281.125	188.886	185.692	402.001	484.238	410.697	146.225	214.713	306.799	250.482	297.257	355.206	1.29103e-07	2.57749e-06	-0.920863	9.01734e-07	1.21929e-05	-0.856655	4.5477e-06	6.74158e-05	-0.799571	0.000987409	0.00725562	-0.642307	0.0355078	0.170929	-0.366684	0.000186577	0.00212019
LOC_Os01g05810	14.4197	9.01431	11.9313	12.8571	15.2932	15.5682	13.7624	8.54837	13.2866	9.15392	12.6983	13.201	6.75894	10.1038	6.98512	4.02127	8.63918	7.44198	9.6722	9.87993	12.2542	6.83581	8.6647	16.9181	7.38552	22.4716	17.6073	28.8882	27.2542	11.6502	7.17727	13.8087	0.417133	0.560161	-0.203629	0.909097	0.942048	0.0286538	0.427624	0.586427	-0.199077	0.0578578	0.144596	-0.532198	0.241777	0.504215	-0.293762	0.00112953	0.00800883
LOC_Os01g05820	0.342715	0.209338	0.469653	0.300499	0.511262	0.200977	0.465894	0.287045	0.232987	0.395008	0.357987	0.198745	0.0796978	0.240139	0.116759	0	0.505918	0.348307	0	0.560379	0.61113	0.236859	0.349603	0.54007	0.877665	0.41102	0.420667	0.503913	0.410806	0.16958	0	0.621692	0.393495	0.537475	-0.598817	0.41971	0.550127	-0.566275	0.439397	0.597295	-0.542617	0.109863	0.232072	-1.25443	0.058359	0.226705	-1.32844	0.0329805	0.101167
LOC_Os01g05830	31.3841	30.6451	21.6919	32.0282	32.7732	31.9048	26.825	25.1015	23.0514	32.2798	25.6913	37.8025	25.0732	27.9486	24.8423	31.231	31.5375	23.4622	23.9021	30.2475	26.9045	33.4163	28.7662	15.7145	17.3969	18.1415	34.552	35.12	20.5555	28.2171	20.4152	16.8546	1.23739e-05	0.000110394	0.611438	5.47373e-06	5.46821e-05	0.6359	0.000652743	0.00372381	0.476837	0.0048257	0.0231411	0.440805	0.106767	0.320294	0.225626	0.000158532	0.00186851
LOC_Os01g05840	16.9018	27.5605	28.4358	22.8002	26.6783	23.4248	35.2069	27.3689	32.1905	28.5025	27.6833	21.2046	32.7908	25.3564	54.332	68.4799	48.412	22.9939	46.4877	30.461	34.4202	27.4458	19.2372	53.2972	67.4573	53.5503	21.3915	37.1812	37.6612	29.8781	32.4082	39.8829	1.03525e-05	9.52292e-05	-0.815872	2.79662e-06	3.12898e-05	-0.866853	1.4057e-06	2.57979e-05	-0.892566	0.000821475	0.00634507	-0.692031	0.0039668	0.0471988	-0.533	0.892127	0.943427
LOC_Os01g05850	0	0	0	0	0	0	0	0	0	0	0	0	0	0	0	0	0.151678	0	0	0	0	0	0	0	0	0	0	0	0	0	0	0	NA	NA	NA	NA	NA	NA	NA	NA	NA	NA	NA	NA	NA	NA	NA	NA	NA
LOC_Os01g05860	2.16281	1.30045	1.91156	2.44514	1.58803	1.74973	1.15266	1.61419	1.87347	2.31754	1.87118	2.03307	2.14543	2.15481	1.0477	1.94864	2.03317	1.86323	1.12005	1.65269	1.52565	1.39667	1.46211	0.854752	0.605804	0.517029	0.87109	1.14793	1.13143	1.87283	1.42182	0.974846	3.96952e-05	0.00029399	1.13838	0.000139705	0.000788404	1.05512	0.000422435	0.00262418	0.976709	0.000135551	0.00169063	1.18197	0.00746691	0.0693355	0.741127	0.0013072	0.00897373
LOC_Os01g05870	0.494584	0.437529	0.313817	0.19118	0.0890474	0.557703	0.441668	0.258297	0.321865	0.326796	0.469462	0.671578	0.555244	0.752858	0.203361	0.0819511	0.367128	0.34377	0.301468	0.550122	0.981057	0.983513	0.809286	0.318835	0.122291	0.142324	0.928066	0.130347	1.04682	0.177216	0.0717543	0.983944	0.0893529	0.17686	0.929765	0.744573	0.826747	0.178312	0.146444	0.271572	0.794794	0.0414082	0.113701	1.24792	0.609626	0.808713	0.279456	0.94966	0.9731
LOC_Os01g05880	0	0	0	0.0724616	0	0	0	0.0828389	0	0	0	0.0259258	0	0	0.169573	0	0	0	0	0	0	0	0	0	0	0	0	0.0603836	0	0	0	0	NA	NA	NA	NA	NA	NA	NA	NA	NA	NA	NA	NA	NA	NA	NA	NA	NA
LOC_Os01g05890	0.0696817	0	0.237443	0.071011	0	0.189888	0.176055	0	0.164384	0.0702748	0.198427	0.228661	0	0	0	0	0.134616	0.123933	0.307934	0.0725059	0.202957	0	0	0.306516	0	0.484588	0.199573	0.177524	0.583241	0.120678	0	0.628155	NA	NA	NA	NA	NA	NA	NA	NA	NA	NA	NA	NA	NA	NA	NA	NA	NA
LOC_Os01g05900	43.0811	59.9176	32.2292	56.4791	68.6029	48.4602	43.2189	47.2371	37.9202	48.4547	55.2642	46.1002	54.0099	56.7134	33.1129	55.8099	51.2204	26.6887	30.7527	47.0478	48.239	45.837	52.0722	40.1213	38.1034	41.9868	75.7975	50.489	39.3898	36.4349	46.1713	34.6789	0.202504	0.33207	0.215159	0.0343562	0.0781295	0.357211	0.614886	0.743734	0.0849376	0.0852851	0.193108	0.324806	0.860192	0.941448	-0.029735	0.454195	0.634246
LOC_Os01g05940	1.0872	1.0072	1.50657	1.20027	1.70298	0.864124	1.51078	1.0344	0.940421	0.840615	1.23837	1.29493	1.29785	1.06652	1.3396	0.696564	1.02516	1.42875	1.24116	1.82888	1.12151	0.905625	1.06216	2.01258	1.23434	1.13411	0.934144	1.44645	1.76943	1.1611	1.4485	3.20157	0.306794	0.450071	-0.245798	0.521942	0.643773	-0.154014	0.458654	0.615367	-0.178236	0.504341	0.660786	-0.179539	0.367752	0.628277	0.216629	0.135434	0.281555
LOC_Os01g05960	33.641	39.6602	32.7633	9.42947	17.3642	15.875	17.7051	23.2202	24.15	29.8204	40.751	36.8059	18.8555	17.8654	4.63993	3.69614	3.86481	6.0892	3.74911	5.10825	4.10187	4.00094	4.16785	6.0207	5.51557	4.7199	86.5011	81.248	43.8051	9.52082	11.898	14.3167	5.81249e-29	1.69845e-26	1.87981	2.81572e-08	6.87133e-07	0.934563	9.04972e-29	2.57745e-26	1.87318	7.60773e-11	8.15114e-09	1.2247	3.64201e-06	0.000239606	0.779429	0.0861218	0.203951
LOC_Os01g05970	64.5432	79.5259	46.6839	64.4992	83.3283	63.9657	56.1525	78.9238	66.6469	64.1294	77.4567	65.785	67.1134	54.799	49.7867	72.8662	74.7476	50.248	45.8562	70.0742	73.5599	74.5186	84.1961	76.9741	58.4103	82.4504	101.832	67.126	51.4755	58.2252	68.6889	55.6516	0.783826	0.858872	-0.0444112	0.877194	0.919614	-0.0250158	0.365043	0.525203	-0.146636	0.35489	0.5233	-0.167445	0.299932	0.564989	-0.167807	0.508683	0.680623
LOC_Os01g05980	0.149685	0.10667	0.323036	0.0254234	0.390775	0.203952	0.378188	0.0871929	0.0588529	0.125799	0.410459	0.419208	0.324884	0	0.11899	0.359634	0.385563	1.18321	0	0.233628	0.163491	0.191824	0.139273	0.219478	0.0894439	0.0346985	0.428707	0.169486	0.52203	0.129616	0.209924	0.58472	0.241056	0.377594	1.00723	0.675713	0.771557	0.359403	0.512651	0.661353	0.562502	0.703667	0.815604	-0.365375	0.286348	0.551659	0.916004	0.283557	0.467984
LOC_Os01g06000	3.0668	2.37478	2.6825	3.78974	2.64777	2.82963	2.9133	2.7289	3.73133	2.411	2.42968	3.16087	2.35855	3.07953	2.99461	3.01695	2.30589	3.76517	2.82792	2.91471	2.63753	2.69232	2.76361	2.97423	2.3376	3.15714	2.28233	2.03018	2.08858	3.38749	2.23517	3.96188	0.760816	0.842937	-0.0587712	0.658154	0.758123	0.0854247	0.835841	0.899203	-0.0400065	0.866578	0.920803	-0.0362651	0.584127	0.7954	0.105678	0.916636	0.95626
LOC_Os01g06010	96.2549	125.658	75.868	102.44	130.802	101.778	80.9105	127.997	94.8859	105.769	126.597	99.2855	144.951	83.5747	61.2982	106.44	111.065	71.0571	81.0875	109.025	90.5401	121.231	147.86	96.5644	122.46	127.507	168.911	123.721	93.2511	80.1269	120.003	71.0705	0.825782	0.887955	-0.0443493	0.868467	0.914005	-0.0333667	0.407724	0.567219	-0.166809	0.861709	0.917536	-0.039241	0.19423	0.447897	-0.261558	0.220331	0.394504
LOC_Os01g06020	60.2267	68.0593	70.2419	71.4419	58.6485	66.0644	63.0699	65.4306	79.8279	59.6008	60.3644	61.8442	80.5816	73.9204	72.8245	54.5171	58.105	64.2499	68.9698	57.1468	70.9809	69.4418	58.6897	71.5695	95.3168	73.1686	58.0366	59.8694	60.0008	77.8123	69.8197	78.7669	0.0126431	0.0365595	-0.271584	0.0714217	0.141286	-0.196341	0.0898945	0.187973	-0.184706	0.832789	0.90081	-0.0257077	0.651037	0.832207	-0.0492622	0.0169538	0.0613973
LOC_Os01g06030	0	0	0	0.139757	0	0	0	0	0	0.138308	0	0	0.223244	0	0	0	0.0756968	0	0	0	0	0	0	0	0	0	0	0.116462	0	0	0	0.247255	NA	NA	NA	NA	NA	NA	NA	NA	NA	NA	NA	NA	NA	NA	NA	NA	NA
LOC_Os01g06040	0	0	0	0	0	0	0	0	0	0	0	0	0	0	0.478904	0	0.581919	0	0	0	0	0	0	0	0	0	0	0	0	0	0	0	NA	NA	NA	NA	NA	NA	NA	NA	NA	NA	NA	NA	NA	NA	NA	NA	NA
LOC_Os01g06050	7.48289	6.79755	10.0918	8.71689	5.86754	5.68511	8.67194	7.27313	6.88316	7.32148	7.77982	6.94034	6.52098	6.01305	4.99452	7.11812	5.46242	6.22604	6.43338	4.87008	6.06272	5.51529	5.84587	6.17905	8.42435	6.57525	7.45164	11.8879	11.7569	7.60788	5.58771	4.42053	0.803811	0.872636	0.0453801	0.76766	0.842198	-0.0539693	0.466096	0.622051	0.133143	0.59514	0.735912	-0.108533	0.281489	0.546228	-0.196739	0.296178	0.481398
LOC_Os01g06060	0	0	0	0	0	0.0984154	0	0	0	0.0728442	0	0.0263357	0	0	0	0	0.039868	0	0	0	0	0	0	0	0	0	0	0	0	0	0	0	NA	NA	NA	NA	NA	NA	NA	NA	NA	NA	NA	NA	NA	NA	NA	NA	NA
LOC_Os01g06070	0	0	0	0	0	0	0	0	0	0	0	0	0	0	0	0	0	0	0	0	0	0	0	0	0	0	0	0	0	0	0	0	NA	NA	NA	NA	NA	NA	NA	NA	NA	NA	NA	NA	NA	NA	NA	NA	NA
LOC_Os01g06080	0	0	0	0	0	0	0	0	0	0	0	0	0	0	0	0	0	0	0	0	0	0	0	0	0	0	0	0	0	0	0	0	NA	NA	NA	NA	NA	NA	NA	NA	NA	NA	NA	NA	NA	NA	NA	NA	NA
LOC_Os01g06090	0	0	0	0	0	0	0	0	0	0	0	0	0	0	0	0	0	0	0	0	0	0	0	0	0	0	0	0	0	0	0	0	NA	NA	NA	NA	NA	NA	NA	NA	NA	NA	NA	NA	NA	NA	NA	NA	NA
LOC_Os01g06100	0	0	0	0.0379795	0	0.166849	0.0798583	0	0	0	0.041392	0	0	0	0	0	0.0204963	0	0	0	0	0	0	0.0451033	0	0	0	0.1225	0.0784172	0	0	0	NA	NA	NA	NA	NA	NA	NA	NA	NA	NA	NA	NA	NA	NA	NA	NA	NA
LOC_Os01g06110	0	0	0	0	0	0	0	0.10414	0	0	0	0	0	0	0	0	0	0	0	0	0	0	0	0	0	0	0	0	0	0	0	0	NA	NA	NA	NA	NA	NA	NA	NA	NA	NA	NA	NA	NA	NA	NA	NA	NA
LOC_Os01g06120	0	0	0	0	0	0	0.0794672	0	0	0	0	0	0	0	0	0	0	0	0	0	0	0	0.17559	0	0	0.174986	0	0	0	0	0	0	NA	NA	NA	NA	NA	NA	NA	NA	NA	NA	NA	NA	NA	NA	NA	NA	NA
LOC_Os01g06130	0	0	0	0	0	0	0	0	0	0	0	0	0	0	0	0	0	0	0	0.0957919	0	0	0	0	0	0	0	0	0	0	0	0	NA	NA	NA	NA	NA	NA	NA	NA	NA	NA	NA	NA	NA	NA	NA	NA	NA
LOC_Os01g06140	0	0	0	0	0	0	0.0398021	0.220237	0	0	0.0398755	0.0689268	0.102577	0	0	0.908385	0.0695627	0.0373579	0.278468	0.0655679	0.091768	0.0605652	0	0.138593	0	0.0876437	0	0.107025	0.0879051	0.109131	0	0	NA	NA	NA	NA	NA	NA	NA	NA	NA	NA	NA	NA	NA	NA	NA	NA	NA
LOC_Os01g06150	0.0868125	0.185595	0.17749	0.707749	0	0.473142	0.548343	0.60683	0.307195	0.700411	0.439483	0.379834	0.565267	0	0.621096	0	0.455215	0.154401	0	0	0.379279	0.584073	0.242322	0.572806	0.311248	0.362233	0.74591	1.17956	0.363313	0.300693	0	0.313033	NA	NA	NA	NA	NA	NA	NA	NA	NA	NA	NA	NA	NA	NA	NA	NA	NA
LOC_Os01g06160	0.112876	0.0628816	0.0609822	0.0902091	0	0.215834	0.163349	0.142586	0.0410086	0.115981	0.139101	0.119145	0.0538278	0	0.31054	0.147567	0.04875	0.219123	0	0.0621979	0.125979	0.0856255	0.169829	0.199525	0	0.266242	0.159445	0.108697	0.094049	0.24123	0	0.333137	NA	NA	NA	NA	NA	NA	NA	NA	NA	NA	NA	NA	NA	NA	NA	NA	NA
LOC_Os01g06170	0	0	0	0	0	0	0	0	0	0	0	0	0	0	0	0	0	0	0	0	0	0	0	0	0	0	0	0	0	0	0	0	NA	NA	NA	NA	NA	NA	NA	NA	NA	NA	NA	NA	NA	NA	NA	NA	NA
LOC_Os01g06180	0	0	0	0	0	0	0	0	0	0	0	0	0	0	0	0	0	0	0	0	0	0	0	0	0	0	0	0	0	0	0	0	NA	NA	NA	NA	NA	NA	NA	NA	NA	NA	NA	NA	NA	NA	NA	NA	NA
LOC_Os01g06200	0	0	0.0271682	0	0	0	0.040546	0.0909647	0.0924898	0.0559567	0.0651801	0.039578	0	0	0.112742	0	0.0231105	0.0237791	0	0.0791954	0	0.0362805	0	0.0877635	0	0.0532841	0	0	0	0	0	0.251171	NA	NA	NA	NA	NA	NA	NA	NA	NA	NA	NA	NA	NA	NA	NA	NA	NA
LOC_Os01g06210	0	0	0	0	0	0	0	0	0	0	0	0	0	0	0	0	0	0	0	0	0	0	0	0	0	0	0	0	0	0	0	0	NA	NA	NA	NA	NA	NA	NA	NA	NA	NA	NA	NA	NA	NA	NA	NA	NA
LOC_Os01g06220	0.0619984	0	0.0422524	0.189543	0	0	0.0391607	0	0	0.125052	0.0196164	0.067816	0	0	0	0.297915	0.119773	0.18378	0.13699	0.193534	0.0451446	0	0.173058	0.0681797	0	0	0	0	0.0864885	0	0	0.111779	NA	NA	NA	NA	NA	NA	NA	NA	NA	NA	NA	NA	NA	NA	NA	NA	NA
LOC_Os01g06230	0	0	0	0	0	0	0	0	0	0	0	0	0	0	0	0	0	0	0	0	0.668358	0	0	0	0	0	0	0	0	0	0	0	NA	NA	NA	NA	NA	NA	NA	NA	NA	NA	NA	NA	NA	NA	NA	NA	NA
LOC_Os01g06240	0.222757	0.272131	0.108436	0.0324295	0.498464	0.0867187	0.0201003	0.519033	0.487964	0.28884	0.453091	0.359687	0.673424	0.156085	0.151782	0.764567	0.588421	0.113196	0.0703141	2.21852	0.185374	0.183515	0.222067	0.0699903	0.114093	0.0442606	0.729132	0.0810723	0	0.275559	0.401662	0.0573735	0.106538	0.202851	1.41137	0.61644	0.724353	0.438029	0.352619	0.512561	0.812848	0.174087	0.321415	1.32888	0.338837	0.601818	0.836411	0.0779654	0.190242
LOC_Os01g06250	0	0	0	0	0	0	0	0	0	0	0	0	0	0	0	0	0	0	0	0	0	0	0	0	0	0	0	0	0	0	0	0	NA	NA	NA	NA	NA	NA	NA	NA	NA	NA	NA	NA	NA	NA	NA	NA	NA
LOC_Os01g06260	0	0	0	0	0	0	0	0	0	0	0	0	0	0	0	0	0	0	0	0	0	0	0	0	0	0	0	0	0	0	0	0	NA	NA	NA	NA	NA	NA	NA	NA	NA	NA	NA	NA	NA	NA	NA	NA	NA
LOC_Os01g06270	71.9997	77.7985	67.1472	80.9099	73.429	77.5764	64.4663	63.8229	71.6185	77.2898	72.7059	87.0674	77.978	78.8631	65.2762	70.3982	67.1006	66.9374	66.5104	80.4442	64.6896	84.6415	71.9708	47.4967	58.1711	50.5403	83.4686	75.6517	63.3031	73.0126	67.78	66.9353	0.00013568	0.00082642	0.415346	0.000256306	0.00131875	0.397927	0.00252689	0.011177	0.328726	0.000656267	0.00540681	0.414637	0.00775253	0.0705301	0.28982	0.0164842	0.0601908
LOC_Os01g06280	4.44942	6.01504	5.65059	2.99694	5.95979	5.55778	8.57	7.41952	7.08626	4.98251	7.47596	4.94143	4.42093	5.65701	6.35702	4.89168	5.07253	4.90206	6.43096	5.58081	7.00836	4.33573	7.56652	9.59913	11.6952	12.3911	5.64268	5.75295	9.94355	5.09247	7.73998	11.0449	0.000811432	0.00371989	-0.675326	1.33797e-05	0.000115254	-0.87798	0.00024454	0.00169819	-0.739665	0.000389624	0.0037241	-0.799713	0.0565473	0.222756	-0.384521	0.00031101	0.00308936
LOC_Os01g06290	74.8873	78.8498	66.9598	76.0136	85.5835	67.5079	64.4048	87.2287	71.2869	69.5325	81.6544	67.5189	76.4501	66.7372	62.4528	73.1991	75.7068	58.0198	58.2353	59.8525	65.5763	70.3864	86.318	69.7649	74.2256	65.5011	85.1506	65.0526	71.2082	66.7346	70.2216	62.4187	0.735368	0.825172	0.038376	0.447891	0.57586	0.0861701	0.66164	0.780195	0.0496912	0.840026	0.905027	0.0256247	0.676911	0.846495	-0.0473104	0.973258	0.98641
LOC_Os01g06300	0	0.142083	0	0	0	0.162805	0.123337	0	0	0	0	0	0	0	0	0	0	0	0	0	0	0	0	0.265221	0	0	0	0.0163777	0	0.144144	0.338707	0	NA	NA	NA	NA	NA	NA	NA	NA	NA	NA	NA	NA	NA	NA	NA	NA	NA
LOC_Os01g06310	11.3676	33.0628	22.5206	2.02054	17.9441	24.1337	30.2237	11.2415	15.4353	10.1313	23.4205	33.7845	15.277	16.2083	5.98933	60.9752	37.6104	37.4579	20.1524	23.5191	12.3198	9.27425	16.2343	6.39582	134.116	116.374	34.4503	25.593	151.388	17.3978	26.6942	160.861	0.279242	0.419762	-0.843082	0.0443196	0.096254	-1.56696	0.290151	0.446142	-0.8242	0.215536	0.374802	-1.07889	0.901261	0.959877	-0.096671	0.39484	0.580485
LOC_Os01g06320	0	0	0	0	0	0	0	0	0	0	0.0195336	0.0225099	0	0	0	0	0	0	0	0	0	0	0	0	0	0	0.176818	0	0.0861233	0	0	0	NA	NA	NA	NA	NA	NA	NA	NA	NA	NA	NA	NA	NA	NA	NA	NA	NA
LOC_Os01g06330	0	0	0	0	0	0	0	0	0	0	0	0	0	0	0	0	0	0	0	0	0	0	0	0	0	0	0	0	0	0	0	0	NA	NA	NA	NA	NA	NA	NA	NA	NA	NA	NA	NA	NA	NA	NA	NA	NA
LOC_Os01g06340	5.41862	3.07341	2.9392	5.07122	4.04175	2.71216	1.53669	1.80366	1.56526	1.67288	3.25398	3.87074	1.98015	2.71201	0.79117	1.06276	3.99802	1.639	2.68779	5.52318	1.04679	2.33831	3.85846	0.972875	1.18943	0.615229	2.85048	1.78429	1.85119	2.29818	2.32632	0.598126	0.0137355	0.0392643	1.07311	0.00140748	0.00549223	1.39059	0.00197201	0.00909786	1.34761	0.0630448	0.154488	0.905086	0.269983	0.534369	0.480397	0.259841	0.441854
LOC_Os01g06350	0	0	0	0.199173	0	0	0	0	0	0	0	0	0	0	0	0	0.053939	0	0	0.406731	0	0	0	0	0	0	0	0	0	0	0	0	NA	NA	NA	NA	NA	NA	NA	NA	NA	NA	NA	NA	NA	NA	NA	NA	NA
LOC_Os01g06360	0.410945	0.0749745	0.194249	0.357219	0.223475	0.234938	0.11478	0.286834	0.0568899	0.393194	0.210352	0.413479	0.131504	0.188288	0.0849599	0.527094	0.128841	0.238677	0.154771	0.154079	0.141777	0.0374773	0.392885	0	0	0.0482496	0.326549	0.639411	0.410309	0.180692	0.448697	0	NA	NA	NA	NA	NA	NA	NA	NA	NA	NA	NA	NA	NA	NA	NA	NA	NA
LOC_Os01g06370	0	0	0	0	0	0	0	0	0	0	0.0638889	0	0	0	0	0	0.167181	0	0	0	0.147032	0	0	0	0	0	0	0	0	0	0	0	NA	NA	NA	NA	NA	NA	NA	NA	NA	NA	NA	NA	NA	NA	NA	NA	NA
LOC_Os01g06380	0	0	0	0	0	0	0	0	0	0	0	0	0	0	0	0	0	0	0	0	0	0	0	0	0	0	0	0	0	0	0	0	NA	NA	NA	NA	NA	NA	NA	NA	NA	NA	NA	NA	NA	NA	NA	NA	NA
LOC_Os01g06390	0	0	0	0	0	0	0	0	0	0	0	0	0	0	0	0	0	0	0	0	0	0	0	0	0	0	0	0	0	0	0	0	NA	NA	NA	NA	NA	NA	NA	NA	NA	NA	NA	NA	NA	NA	NA	NA	NA
LOC_Os01g06400	0.054877	0	0	0	0	0	0	0	0	0	0	0.0200088	0	0	0	0	0.015145	0	0	0	0.0799181	0	0	0	0	0	0	0	0	0	0	0	NA	NA	NA	NA	NA	NA	NA	NA	NA	NA	NA	NA	NA	NA	NA	NA	NA
LOC_Os01g06410	0	0	0.137612	0	0	0	0	0	0	0	0	0	0	0	0	0	0	0	0	0	0	0	0	0	0	0	0	0	0	0	0	0	NA	NA	NA	NA	NA	NA	NA	NA	NA	NA	NA	NA	NA	NA	NA	NA	NA
LOC_Os01g06420	0	0	0	0	0	0	0	0	0	0	0	0	0	0	0	0	0	0	0	0	0	0	0	0	0	0	0	0	0	0	0	0	NA	NA	NA	NA	NA	NA	NA	NA	NA	NA	NA	NA	NA	NA	NA	NA	NA
LOC_Os01g06430	0	0	0	0	0	0.160639	0	0	0.278127	0.237801	0.0373029	0	0	0	0	0	0.0325374	0	0	0	0	0	0	0	0	0	0	0	0	0.20418	0	0	NA	NA	NA	NA	NA	NA	NA	NA	NA	NA	NA	NA	NA	NA	NA	NA	NA
LOC_Os01g06440	0.115112	0	0	0.117308	0	0.0784224	0	0.0670539	0.0678894	0.0580459	0.0910542	0.104928	0	0	0	0.829706	0.158844	0.0341222	0.127174	0.0598888	0.0419098	0.0553194	0	0.0632943	0	0.0800525	0	0.19551	0.321165	0.299035	0	0	NA	NA	NA	NA	NA	NA	NA	NA	NA	NA	NA	NA	NA	NA	NA	NA	NA
LOC_Os01g06450	0.352635	0.538494	0.343319	0.462036	0.526061	0.617759	0.254558	0.352137	0.237683	0.558857	0.270966	0.900022	0.492028	0.24709	0.720831	0.726207	0.500506	0.746644	0.445242	0.943527	0.183409	0.823118	0.562468	0.332393	0.180614	0.140133	0.721406	0.299463	0.140551	0.436222	0.635849	0.3633	0.176217	0.298831	0.836655	0.163314	0.271025	0.862338	0.329887	0.489091	0.602729	0.490146	0.648743	0.477269	0.23103	0.492185	0.740904	0.0941858	0.217486
LOC_Os01g06454	14.2411	12.3939	10.6502	11.4304	11.1865	14.4243	7.72161	9.69044	15.7574	14.9979	13.7172	14.0151	11.2834	19.1627	8.71605	11.5062	10.8518	10.4602	14.2019	15.7363	11.3792	10.4172	13.016	9.5629	13.5554	10.342	11.9114	7.06363	9.66956	11.5679	11.6653	9.5432	0.215209	0.347235	0.251095	0.602146	0.71238	0.105618	0.585641	0.721035	0.11045	0.203931	0.360217	0.287769	0.955369	0.982261	-0.0113386	0.722766	0.841132
LOC_Os01g06460	45.2601	38.6135	35.9136	40.9987	51.7752	46.0344	37.7596	48.7681	36.5096	38.3592	40.2047	41.5012	40.9312	39.9522	36.3169	50.7123	61.2037	36.3226	34.9003	47.3893	43.5809	47.5859	51.4042	32.4807	34.2825	27.0914	60.4524	47.3978	45.2541	33.9786	39.0384	31.6697	0.0332977	0.0806631	0.247986	0.000781856	0.00333936	0.39137	0.037407	0.0955342	0.242489	0.0435105	0.11797	0.262968	0.335342	0.598537	0.112246	0.000182674	0.00208532
LOC_Os01g06470	53.6001	50.4674	44.0997	56.0943	56.2625	52.2957	43.1181	49.0502	46.7787	49.3509	45.9568	54.8223	49.9102	48.2215	40.931	53.1134	51.3374	45.7391	43.2007	52.8828	40.2426	53.1722	49.6134	30.2356	34.8498	32.215	53.1334	56.1782	39.0523	54.6383	44.6352	34.7493	0.000114954	0.000720418	0.429944	2.2988e-06	2.66614e-05	0.526773	0.000182595	0.00133	0.417158	0.000825081	0.00635764	0.416826	0.00593673	0.0604144	0.306714	0.000416431	0.00382125
LOC_Os01g06490	18.4374	15.2679	19.5	14.3178	19.4972	18.1894	25.8271	23.6007	22.5184	18.406	22.6995	17.2402	21.4271	22.8945	21.818	23.9993	21.7963	25.2927	27.4343	23.5073	24.8453	25.7065	24.7552	29.0532	41.5029	34.0837	15.3739	23.6644	25.2646	24.898	28.4758	32.0631	2.15873e-06	2.60158e-05	-0.582159	1.47371e-08	3.92409e-07	-0.696015	4.61276e-08	1.42369e-06	-0.671567	0.00131783	0.00890736	-0.441255	0.112206	0.329586	-0.195163	0.000473218	0.00422348
LOC_Os01g06500	24.8835	26.5916	31.7599	11.7979	36.9821	24.7615	35.7928	23.9874	23.2513	23.6352	33.5178	25.531	30.5313	30.4881	28.9821	21.5796	27.0215	43.5093	38.2963	33.0653	23.4727	22.9027	25.1103	39.7581	57.6365	43.7954	31.2334	22.4961	53.2464	32.6545	39.5026	56.0715	0.0161531	0.0447371	-0.535364	0.000869831	0.003653	-0.74104	0.0190915	0.0560417	-0.521632	0.0926803	0.20551	-0.418396	0.630775	0.821179	-0.106972	0.00744792	0.0329686
LOC_Os01g06510	14.5893	14.2355	9.76426	16.5069	15.821	15.6989	10.6093	13.4667	12.9285	13.3176	14.5584	18.3998	13.8232	15.4127	10.9731	18.6946	15.7029	11.2441	10.4974	19.3066	9.56097	19.4515	16.9159	7.56941	5.76716	6.86796	18.9638	14.772	9.23679	15.2247	12.4338	8.09337	8.02574e-05	0.000531897	0.820986	2.94215e-05	0.00021867	0.869756	0.00232068	0.0104347	0.634074	0.000812281	0.00628917	0.77939	0.00893798	0.0773182	0.54427	0.000157965	0.00186472
LOC_Os01g06520	3.2797	2.72907	3.4531	3.06208	1.94828	2.22098	3.36168	2.76845	3.10409	2.6144	2.53523	2.44176	3.13297	1.83021	4.40252	3.11418	2.53113	3.35318	3.94883	3.20828	3.64656	3.00125	2.74093	4.18981	3.80221	3.96068	2.64362	2.51833	2.84924	2.75495	2.14831	3.39913	0.0106316	0.0316751	-0.454065	0.00357656	0.0119912	-0.517822	0.179866	0.316815	-0.238386	0.0111598	0.0431066	-0.504296	0.0337283	0.165227	-0.377408	0.257277	0.439184
LOC_Os01g06530	0.0588677	0	0	0.059552	0	0	0.0359732	0	0	0	0.0184509	0.0106359	0.0477374	0	0.0681683	0	0.016015	0.017072	0.0624258	0.0302745	0	0	0.0405194	0.0321281	0	0	0	0.0250662	0	0	0	0	NA	NA	NA	NA	NA	NA	NA	NA	NA	NA	NA	NA	NA	NA	NA	NA	NA
LOC_Os01g06540	0.57556	0	0.196124	0	0	0	0.181773	0	0	0	0.182108	0.104928	0	0	0	0	0.158844	0	0	0	0	0	0	0	0	0	0	0	0	0.996784	0	0.518846	NA	NA	NA	NA	NA	NA	NA	NA	NA	NA	NA	NA	NA	NA	NA	NA	NA
LOC_Os01g06550	19.5664	14.6149	14.6516	15.7055	11.982	16.1276	10.2075	11.3695	15.5856	16.2248	12.9549	20.9796	13.1729	15.5212	7.83465	12.8843	16.7465	10.9699	8.80681	16.5389	11.0989	16.9022	15.7443	5.25975	4.1571	5.67801	16.12	13.5595	10.2779	14.8931	7.62242	7.62152	1.71053e-08	4.75734e-07	1.18538	4.21575e-07	6.45267e-06	1.06345	2.65637e-08	8.69992e-07	1.16934	7.50862e-06	0.0001933	1.05261	0.00206156	0.0310684	0.647706	3.8184e-05	0.000632652
LOC_Os01g06560	25.9024	19.5079	10.3405	18.8387	11.8406	9.8408	12.2608	8.22038	5.14057	20.6409	9.53479	14.3831	7.95247	8.33058	4.91833	8.48431	13.9864	4.85506	4.18386	9.90964	5.59372	7.51309	9.15708	0.438358	0.848674	1.49094	27.3373	32.9736	1.80724	5.57657	1.04819	0.449172	3.47489e-06	3.8648e-05	2.80265	6.64965e-06	6.44068e-05	2.72055	6.36255e-07	1.34168e-05	3.00759	0.000836408	0.00641636	2.25559	0.396458	0.652975	0.512127	0.000162437	0.00190356
LOC_Os01g06570	0	0	0	0	0	0	0	0	0	0	0	0	0	0	0	0	0	0	0	0	0	0	0	0	0	0	0	0	0	0	0	0	NA	NA	NA	NA	NA	NA	NA	NA	NA	NA	NA	NA	NA	NA	NA	NA	NA
LOC_Os01g06580	0.892323	1.43076	1.16557	1.51558	0.776515	0.506594	2.30148	1.12621	1.31566	1.27488	0.894054	1.35563	0.121047	1.82364	2.66004	1.07195	1.45707	1.10212	0.164305	0.773741	5.08972	1.78676	1.55673	6.70547	15.7296	17.5822	1.06486	1.26296	4.46054	1.28781	0.938573	2.01099	8.83331e-06	8.33356e-05	-2.32767	5.50723e-07	8.09358e-06	-2.62299	8.00998e-06	0.000106077	-2.33867	1.4039e-07	7.61153e-06	-3.08309	3.22908e-05	0.00143586	-2.17722	0.000125572	0.0015679
LOC_Os01g06590	61.7856	58.9382	43.7716	96.8031	85.6546	73.8948	44.6274	61.3659	52.9233	52.9494	55.4707	77.0076	84.5985	59.1564	41.9299	92.2853	74.5637	52.1359	43.2756	106.709	44.6741	104.38	77.6449	42.8187	38.7898	35.5591	100.952	62.9744	40.8484	64.3973	53.5217	39.0929	0.0793475	0.161144	0.445005	0.00211485	0.00774985	0.779587	0.19404	0.334526	0.329406	0.0348349	0.0999088	0.598424	0.275065	0.539531	0.27684	0.0382283	0.112894
LOC_Os01g06600	126.163	101.503	80.6095	134.038	134.994	125.979	70.5265	105.418	98.8193	110.262	105.444	136.388	120.599	95.7003	64.9109	137.634	124.664	85.8852	70.2692	146.64	84.4313	170.159	145.017	45.1952	46.2707	51.683	154.658	110.935	52.3558	107.987	93.3667	58.9507	0.000384492	0.00198967	0.892576	5.31071e-05	0.000355205	1.01601	0.00283131	0.0122391	0.750532	0.00374832	0.0192068	0.814701	0.0233666	0.134531	0.570007	0.00206862	0.0126462
LOC_Os01g06610	0.134864	0	0	0	0	0	0.0967731	0	0	0	0.0484757	0	0	0	0	0	0	0	0	0	0	0	0	0	0	0	0	0	0	0	0	0	NA	NA	NA	NA	NA	NA	NA	NA	NA	NA	NA	NA	NA	NA	NA	NA	NA
LOC_Os01g06620	0.1216	0.635894	0.34954	0.454673	0.388257	0.405275	0.168886	0.188096	0.736815	0.0806457	0.216101	0.298239	0.242093	0.364728	0.354672	0	0.537699	0.504291	0.492914	0.168031	0.487313	0.154495	0.830255	0.592915	0.533206	0.301277	0.466746	0.209184	0.564595	0.128781	0.625715	0.268132	NA	NA	NA	NA	NA	NA	NA	NA	NA	NA	NA	NA	NA	NA	NA	NA	NA
LOC_Os01g06630	0.330254	0.235348	0.150047	0.224369	0	0.149995	0.139068	0.128251	0	0.222043	0.487634	0.240828	0.1792	0	0	0	0.243051	0.587375	0	0.572731	0	0	0.460923	0	0	0	0.315289	0.186971	0.153569	0	0.463161	0	NA	NA	NA	NA	NA	NA	NA	NA	NA	NA	NA	NA	NA	NA	NA	NA	NA
LOC_Os01g06640	20.9952	19.512	11.2365	18.0634	13.3057	21.7032	12.9891	25.165	15.0918	15.4827	22.1656	18.8883	25.839	23.1783	12.7513	18.2561	25.6287	24.1759	13.8083	22.3992	17.3075	24.8452	24.2856	32.5054	57.1548	38.3291	25.8782	11.8278	14.768	15.5312	16.749	26.0862	0.000872277	0.0039418	-0.799872	0.000295831	0.00148443	-0.869591	0.000145993	0.00111616	-0.91257	0.0509199	0.132054	-0.524451	0.00116688	0.0211821	-0.780187	0.000570389	0.00482724
LOC_Os01g06650	0	0	0	0	0	0	0	0	0	0	0	0.0373796	0	0	0	0	0	0	0	0	0	0	0	0	0	0	0	0	0	0	0	0	NA	NA	NA	NA	NA	NA	NA	NA	NA	NA	NA	NA	NA	NA	NA	NA	NA
LOC_Os01g06660	17.2011	15.0204	14.5767	10.7927	11.3847	14.0529	14.0348	16.4107	13.5534	16.7891	19.5031	17.0233	17.3525	17.6548	9.49191	20.4559	22.8381	16.7021	12.5416	17.9703	17.641	22.1212	22.5579	8.44943	12.2846	11.3605	20.2215	18.3401	17.3812	10.3695	10.1931	14.7262	0.00148645	0.00618211	0.514455	0.433082	0.562126	0.12693	0.0174297	0.0520878	0.384956	0.00521807	0.0245466	0.505653	0.560011	0.779911	0.0943682	0.00683754	0.0309422
LOC_Os01g06670	0.194082	0.363059	0.0165336	0.0988922	0.50668	1.19	0.0306475	0.678328	0.68678	0	0.568024	0.628035	1.57967	0.951949	0.0578563	1.86521	0.790055	0.546544	0.589654	3.23117	0.282644	2.12189	1.86225	0.080037	0	0	0.277932	0.144215	0	0.210076	0.408283	0.0874789	0.0945552	0.184678	1.83135	0.015163	0.03968	2.66016	0.157145	0.286551	1.54972	0.00217495	0.012878	3.75401	0.067898	0.247317	1.99987	0.0105079	0.0428929
LOC_Os01g06680	13.3546	12.236	15.9737	11.6652	14.6572	14.4827	16.3025	13.2405	18.9349	13.1385	13.8577	14.3792	15.8386	12.2985	14.3643	14.4059	13.9828	12.2799	14.9347	18.3482	13.0186	14.3288	14.7207	16.1847	14.1686	15.3144	16.158	14.7201	14.0294	16.6146	13.9895	16.2154	0.398158	0.541639	-0.100193	0.327006	0.458363	-0.116231	0.398276	0.557929	-0.100168	0.52872	0.681535	-0.0835203	0.829392	0.926755	0.0255524	0.569844	0.730278
LOC_Os01g06690	0	0	0	0	0	0	0	0	0	0	0	0	0	0	0	0	0	0	0	0	0	0	0	0	0	0	0	0	0	0	0	0	NA	NA	NA	NA	NA	NA	NA	NA	NA	NA	NA	NA	NA	NA	NA	NA	NA
LOC_Os01g06700	0	0	0	0	0	0	0	0	0	0	0	0	0	0	0	0	0	0	0	0	0	0	0	0	0	0	0	0	0	0	0	0	NA	NA	NA	NA	NA	NA	NA	NA	NA	NA	NA	NA	NA	NA	NA	NA	NA
LOC_Os01g06710	0	0	0	0	0	0	0	0	0	0	0	0	0	0	0	0	0	0	0	0	0	0	0	0	0	0	0.0959011	0	0	0	0	0	NA	NA	NA	NA	NA	NA	NA	NA	NA	NA	NA	NA	NA	NA	NA	NA	NA
LOC_Os01g06720	0	0	0	0	0	0	0.0183071	0	0	0	0.00917041	0.0105677	0	0	0	0	0.0159978	0	0	0.0904743	0	0.0278571	0.0404511	0	0	0	0	0	0	0	0	0	NA	NA	NA	NA	NA	NA	NA	NA	NA	NA	NA	NA	NA	NA	NA	NA	NA
LOC_Os01g06730	0.479993	0.537517	0.420582	0.116464	0.47737	0.436007	0.591929	0.239658	0.188723	0.184411	0.527932	0.766715	0.446487	0.67266	0.0545094	0.439327	0.630806	1.0163	0.25252	0.356748	0.282937	0.483309	0.350905	0.100543	0.0819483	0	0.589171	0.194104	0.318855	0.435431	0.288498	0.370883	0.000244434	0.00136268	2.06724	0.00234281	0.00843141	1.71496	0.000108083	0.000880151	2.18203	0.000231087	0.00253648	2.32028	0.000683956	0.0146592	1.9139	0.00470704	0.0233355
LOC_Os01g06740	48.6421	65.3147	48.2254	22.1193	43.3007	82.0544	86.9719	35.9241	24.4213	36.2288	59.2297	71.4886	40.586	77.7028	8.36741	40.6164	95.5984	66.9373	16.5208	77.2048	49.6738	83.205	96.1967	5.37841	7.46209	4.80606	101.521	28.4839	41.7211	42.9951	22.5901	19.8747	1.41173e-05	0.000122498	2.21833	9.19003e-05	0.000554359	1.99813	1.40444e-05	0.000167638	2.21891	7.0496e-05	0.00104974	2.27029	0.00270247	0.0370766	1.53253	0.000866714	0.00655718
LOC_Os01g06750	0.611562	0.761937	0.456292	0.597696	0.593557	1.11809	0.532884	1.19195	0.559415	0.549807	0.870113	0.593598	0.832737	0.966526	0.84915	0.819383	0.768322	0.539163	0.740871	1.27268	0.623484	0.942365	0.887177	1.01553	0.611362	0.632452	0.48838	0.700993	0.514605	0.393753	0.478288	0.717348	0.851142	0.905599	-0.104886	0.994202	0.996017	0.00406129	0.727637	0.827864	-0.194652	0.755495	0.851124	0.194589	0.552115	0.773704	-0.332325	0.866229	0.930357
LOC_Os01g06760	0	0	0	0	0	0	0	0	0	0	0	0	0	0	0	0	0	0	0	0	0	0.0694225	0	0	0	0	0	0	0	0	0	0	NA	NA	NA	NA	NA	NA	NA	NA	NA	NA	NA	NA	NA	NA	NA	NA	NA
LOC_Os01g06770	0	0	0	0	0	0	0	0	0	0	0	0	0	0	0	0	0	0	0	0	0	0	0	0	0	0	0	0	0	0	0	0	NA	NA	NA	NA	NA	NA	NA	NA	NA	NA	NA	NA	NA	NA	NA	NA	NA
LOC_Os01g06780	0	3.48268	0	0	0	0	2.11182	0	1.90198	0	0	0.55915	0	0	0	0	0.864213	0.910165	0	0	0	0	0	0	0	5.32044	0	0	2.09589	0	0	0	NA	NA	NA	NA	NA	NA	NA	NA	NA	NA	NA	NA	NA	NA	NA	NA	NA
LOC_Os01g06790	0.840487	1.45995	2.0406	1.25801	0.685694	0.787324	2.30603	0.979184	0.960404	1.58933	0.914141	1.05343	1.02613	0.644139	3.44508	1.51452	1.05106	1.55714	2.3214	1.2845	2.10377	1.28747	1.20969	2.25294	1.31836	1.64391	1.27883	1.20446	1.94194	1.36462	1.87861	3.22009	0.217616	0.350222	-0.384131	0.0376473	0.084352	-0.647651	0.478508	0.632687	-0.22081	0.0380472	0.107155	-0.722588	0.572814	0.788387	0.175698	0.90707	0.951128
LOC_Os01g06800	0	0	0	0	0	0	0	0	0	0	0	0	0	0	0	0	0	0	0	0	0	0	0	0	0	0	0	0	0	0	0	0	NA	NA	NA	NA	NA	NA	NA	NA	NA	NA	NA	NA	NA	NA	NA	NA	NA
LOC_Os01g06810	0	0	0	0	0	0	0	0	0	0	0	0.00870977	0	0	0	0	0.00613281	0	0	0.0233261	0.0337571	0	0	0	0.0940551	0	0	0	0	0	0	0.0556153	NA	NA	NA	NA	NA	NA	NA	NA	NA	NA	NA	NA	NA	NA	NA	NA	NA
LOC_Os01g06820	0	0	0	0	0	0	0	0	0	0	0	0.132266	0	0	0	0	0	0.0537658	0	0.0943657	0	0	0.126573	0	0	0	0	0	0	0	0	0	NA	NA	NA	NA	NA	NA	NA	NA	NA	NA	NA	NA	NA	NA	NA	NA	NA
LOC_Os01g06836	2.70047	6.30125	20.5347	2.43707	5.31634	4.00527	11.7382	2.31002	1.40102	3.51297	5.93301	3.84295	3.43857	2.67599	12.3233	5.40769	5.6854	9.01777	5.06089	7.09578	4.35265	5.43696	5.23551	2.86304	1.34494	2.13051	4.60452	5.0515	47.9427	3.99079	6.76406	5.34044	0.173007	0.294854	0.747273	0.268659	0.396168	0.606633	0.024018	0.0674967	1.23769	0.510713	0.66607	0.403284	0.0845099	0.280329	0.94607	0.0214263	0.073144
LOC_Os01g06852	0.0417454	0	0.0568996	0	0.217965	0.170639	0.13184	0.0486342	0	0.0421007	0.0132083	0.091325	0	0.204756	0.19911	0	0	0.0916694	0	0.0434373	0	0	0	0.183629	0	0	0	0	0.0582353	0	0	0.225792	NA	NA	NA	NA	NA	NA	NA	NA	NA	NA	NA	NA	NA	NA	NA	NA	NA
LOC_Os01g06870	4.36807	7.4471	40.056	4.95852	3.75306	4.52026	18.3005	3.86498	3.52182	7.86254	9.2721	7.29796	4.77035	6.78003	24.2625	7.9707	6.22592	17.2423	9.28508	12.7148	11.6355	9.72524	9.64614	8.87749	4.55947	7.99798	8.39309	8.2171	102.433	5.17091	9.77053	9.17126	0.777782	0.854872	0.162177	0.437368	0.566246	-0.446311	0.421483	0.580342	0.461945	0.772454	0.861687	-0.185788	0.833346	0.929198	0.120916	0.450773	0.631296
LOC_Os01g06876	11.0854	14.3677	61.3359	5.35848	9.09739	10.078	31.7702	6.66962	7.1281	10.1248	16.8297	13.381	13.0446	12.1351	48.1954	11.5619	17.851	33.2594	15.4471	24.4103	11.6271	15.5059	14.4747	11.8996	5.65192	8.81837	17.347	12.894	155.524	8.33407	22.6902	14.1699	0.417404	0.560391	0.443908	0.909397	0.942293	-0.0622944	0.0897196	0.187733	0.928878	0.510206	0.665683	0.403023	0.35895	0.62002	0.502171	0.0882516	0.207662
LOC_Os01g06882	2.43329	4.57784	10.8122	0.694319	3.04919	2.25451	4.91829	1.92769	2.06651	2.35584	3.26437	3.19394	2.69349	5.25141	6.96356	2.3385	3.49203	6.05885	0.860248	4.05106	1.63007	3.08713	3.5319	0.642214	1.04689	1.35375	3.9027	3.7195	29.8714	1.8542	3.68556	3.8606	0.0522697	0.115177	1.05084	0.326735	0.458271	0.530977	0.00362639	0.0148921	1.57497	0.0306862	0.091099	1.30818	0.0461678	0.199419	1.07951	0.0143048	0.0541576
LOC_Os01g06890	4.96245	5.62703	4.25706	1.33014	3.46961	4.45813	4.79799	4.21999	3.91907	3.81855	5.17885	5.6018	5.93238	5.66097	2.50222	4.0334	4.32195	7.197	2.66013	3.78599	3.56534	5.09404	4.80726	2.60155	3.13482	2.189	3.60606	3.72034	6.0011	4.96675	4.44354	8.63867	0.0213733	0.0561012	0.602028	0.853923	0.904089	0.0481647	0.0166451	0.050156	0.626391	0.00669772	0.029491	0.793058	0.00263576	0.0365508	0.786712	0.263135	0.445254
LOC_Os01g06900	3.99073	4.26586	3.58039	3.29467	2.90133	4.50834	4.41922	5.73804	5.12431	4.89078	5.65807	4.04288	6.24958	4.33603	5.9633	6.06846	4.69825	8.84973	7.03195	6.28128	6.93365	7.67131	6.90928	13.027	10.6857	7.97454	4.05104	3.00291	4.29866	5.51159	5.10086	11.7943	1.73132e-05	0.000145299	-0.765476	1.35632e-09	4.86716e-08	-1.07965	5.84617e-08	1.77037e-06	-0.966145	0.000590426	0.00500549	-0.684341	0.0248088	0.138654	-0.399817	0.000432739	0.00393876
LOC_Os01g06910	3.04527	6.51043	0	3.10336	0	0	3.84703	0	10.776	9.21356	4.81765	2.22068	0	14.9367	7.26241	0	1.68088	3.61079	6.72876	3.16869	6.6523	0	4.25017	3.34888	0	0	8.72185	7.75826	0	5.27395	0	0	NA	NA	NA	NA	NA	NA	NA	NA	NA	NA	NA	NA	NA	NA	NA	NA	NA
LOC_Os01g06920	2.91905	3.32587	2.79199	2.82422	4.07676	3.61237	3.26093	3.19527	3.19632	2.24049	3.95999	3.09565	4.85225	5.96983	2.79308	4.30363	3.98161	6.72422	3.63197	3.53569	4.33094	4.33629	5.11259	5.51446	5.68108	4.05645	3.48591	2.17911	2.94729	3.65895	2.97609	8.19787	0.0150476	0.0421887	-0.510914	0.0776099	0.151227	-0.37085	0.0143711	0.0445999	-0.514407	0.767005	0.858075	0.0696146	0.584017	0.7954	-0.115061	0.119458	0.257527
LOC_Os01g06940	0	0	0	0	0	0	0	0	0	0	0	0	0	0	0	0	0	0	0	0	0	0	0	0	0	0	0	0	0	0	0	0	NA	NA	NA	NA	NA	NA	NA	NA	NA	NA	NA	NA	NA	NA	NA	NA	NA
LOC_Os01g06950	0	0	0	0	0	0	0	0	0	0	0	0	0	0	0	0	0	0	0	0	0	0	0	0	0	0	0	0	0	0	0	0	NA	NA	NA	NA	NA	NA	NA	NA	NA	NA	NA	NA	NA	NA	NA	NA	NA
LOC_Os01g06960	0	0	0	0	0	0	0	0	0	0	0	0	0	0	0	0	0	0	0	0	0	0	0	0	0	0	0	0	0	0	0	0	NA	NA	NA	NA	NA	NA	NA	NA	NA	NA	NA	NA	NA	NA	NA	NA	NA
LOC_Os01g06970	0	0	0	0	0	0	0	0	0	0	0	0	0	0	0	0	0	0	0	0	0	0	0	0	0	0	0	0	0	0	0	0	NA	NA	NA	NA	NA	NA	NA	NA	NA	NA	NA	NA	NA	NA	NA	NA	NA
LOC_Os01g06980	0	0	0	0	0	0	0	0	0	0	0	0	0	0	0	0	0	0	0	0	0	0	0	0	0	0	0	0	0	0	0	0	NA	NA	NA	NA	NA	NA	NA	NA	NA	NA	NA	NA	NA	NA	NA	NA	NA
LOC_Os01g06990	0	0	0	0	0	0	0	0	0	0	0	0	0	0	0	0	0	0	0	0	0	0	0	0	0	0	0	0	0	0	0	0	NA	NA	NA	NA	NA	NA	NA	NA	NA	NA	NA	NA	NA	NA	NA	NA	NA
LOC_Os01g07000	0	0	0	0	0	0	0	0	0	0	0	0	0	0	0	0	0	0	0	0	0	0	0	0	0	0	0	0	0	0	0	0	NA	NA	NA	NA	NA	NA	NA	NA	NA	NA	NA	NA	NA	NA	NA	NA	NA
LOC_Os01g07010	0	0	0	0	0	0	0	0	0	0	0	0	0	0	0	0	0	0	0	0	0	0	0	0	0	0	0	0	0	0	0	0	NA	NA	NA	NA	NA	NA	NA	NA	NA	NA	NA	NA	NA	NA	NA	NA	NA
LOC_Os01g07020	0	0	0	0	0	0	0	0	0	0	0	0	0	0	0	0	0	0	0	0	0	0	0	0	0	0	0	0	0	0	0	0	NA	NA	NA	NA	NA	NA	NA	NA	NA	NA	NA	NA	NA	NA	NA	NA	NA
LOC_Os01g07030	0	0	0	0	0	0	0	0	0	0	0	0	0	0	0	0	0	0	0	0	0	0	0	0	0	0	0	0	0	0	0	0	NA	NA	NA	NA	NA	NA	NA	NA	NA	NA	NA	NA	NA	NA	NA	NA	NA
LOC_Os01g07040	0	0	0	0	0	0	0	0	0	0	0	0	0	0	0	0	0	0	0	0	0	0	0	0	0	0	0	0	0	0	0	0	NA	NA	NA	NA	NA	NA	NA	NA	NA	NA	NA	NA	NA	NA	NA	NA	NA
LOC_Os01g07050	0	0	0	0	0	0	0	0	0	0	0	0	0	0	0	0	0	0	0	0	0	0	0	0	0	0	0	0	0	0	0	0	NA	NA	NA	NA	NA	NA	NA	NA	NA	NA	NA	NA	NA	NA	NA	NA	NA
LOC_Os01g07060	0	0	0	0	0	0	0	0	0	0	0	0	0	0	0	0	0	0	0	0	0	0	0	0	0	0	0	0	0	0	0	0	NA	NA	NA	NA	NA	NA	NA	NA	NA	NA	NA	NA	NA	NA	NA	NA	NA
LOC_Os01g07070	35.5976	46.8757	35.2382	37.3038	42.6474	34.6161	31.0993	36.7162	30.5877	36.3157	37.3505	43.2457	44.7391	31.6931	24.9267	40.3256	37.0072	31.0975	28.5039	38.0622	28.5362	43.6458	34.6644	23.8447	26.3394	27.846	43.8179	29.2068	30.7143	27.104	34.9931	29.3409	0.00330954	0.0120864	0.400636	0.00508607	0.0161178	0.382101	0.00316997	0.0134093	0.402454	0.0143326	0.0520806	0.373418	0.250562	0.514135	0.15671	0.0685162	0.173118
LOC_Os01g07080	20.9089	19.377	19.4828	17.5887	13.8784	16.8648	18.8523	17.5048	19.9954	21.6376	20.2227	20.4405	16.1101	19.1939	15.8474	15.9656	18.2271	17.9527	16.8441	18.2859	18.0644	16.0938	17.4332	15.2126	16.4396	16.8511	18.1861	16.1609	16.718	17.4575	20.9686	19.569	0.0512327	0.113503	0.248044	0.951748	0.969062	-0.00769913	0.10299	0.208576	0.207457	0.543123	0.693781	0.0865024	0.16045	0.404179	0.178579	0.83144	0.909958
LOC_Os01g07090	69.0149	87.642	106.273	77.2218	101.139	88.3088	134.471	94.7388	98.6495	74.0254	91.0271	70.738	91.1256	92.6197	150.207	87.2252	84.6938	93.2068	110.232	87.9112	106.717	82.199	83.7394	195.199	217.519	185.372	71.8775	113.493	125.338	103.805	125.066	152.653	2.55795e-09	9.10661e-08	-0.936798	2.48237e-07	4.17126e-06	-0.811212	1.05133e-07	2.92397e-06	-0.83615	1.16914e-05	0.000275453	-0.770583	0.00361485	0.0448375	-0.457564	3.04138e-05	0.00053378
LOC_Os01g07100	29.6837	34.3082	27.7526	38.5687	30.5132	30.8395	28.3585	34.2579	32.9341	30.217	31.199	32.7396	35.0322	35.0338	37.6073	36.1049	33.2806	32.9964	33.8191	37.5468	27.6934	45.2025	38.4508	29.9909	27.2713	28.1261	41.4453	32.4551	27.9512	35.8248	30.832	34.2847	0.465534	0.605556	0.0953773	0.245522	0.370432	0.151776	0.607685	0.737999	0.0670967	0.151117	0.291032	0.209773	0.199041	0.45428	0.167851	0.089801	0.210405
LOC_Os01g07110	3.54477	3.95077	3.04549	6.38588	4.29814	3.13599	2.41941	2.23123	1.82307	4.60845	2.55144	4.25716	3.58252	1.81283	1.76284	2.90616	2.35532	2.74891	3.04389	3.09409	2.76464	4.58575	3.21223	1.21934	1.38534	1.7992	4.90782	3.5096	2.01549	2.56034	2.19115	1.15098	0.000150025	0.000900148	0.926816	5.67328e-06	5.63571e-05	1.10949	0.000347356	0.00225556	0.874529	0.0392475	0.109496	0.563498	0.303019	0.567602	0.251806	0.0633637	0.163365
LOC_Os01g07120	33.8497	30.8301	22.5388	35.5763	43.5712	33.9959	19.8592	23.823	19.5524	32.5786	26.0473	37.4689	26.3316	26.9457	13.1014	29.3313	31.441	21.279	16.0657	33.3737	17.9836	33.1416	25.8529	9.73332	8.20681	9.12665	45.4543	32.1347	18.9336	26.3878	26.0028	13.894	1.86858e-07	3.4892e-06	1.25433	3.18794e-09	1.01887e-07	1.42512	1.59472e-06	2.87571e-05	1.15494	5.50691e-05	0.000875039	1.08516	0.000365756	0.00939442	0.857637	0.00010835	0.00140593
LOC_Os01g07130	0.620589	0.616866	0.35224	0.505789	0	0	0	0.781654	0.915745	0.209544	0.656582	0.800071	0.39635	0.74524	0	0	0.456921	0.316476	0	0.631435	0.476737	0.357051	0.984851	0.191088	0.00734885	0	0	0.206025	0.534378	0	0.686231	1.46426	0.0645716	0.136496	2.06374	0.839448	0.893622	0.226225	0.0577892	0.133826	2.11855	0.0812267	0.186252	2.17675	0.151019	0.390028	1.6034	0.863393	0.929035
LOC_Os01g07140	4.47994	3.68686	3.19595	3.74637	1.89565	2.88566	5.04005	4.38242	4.28242	3.24763	3.15584	3.02364	4.28478	3.07509	7.4078	3.77993	3.62448	5.0761	4.65959	4.29972	3.61061	4.97411	4.01145	4.41876	2.45212	4.1239	3.8361	3.16029	3.25675	3.75086	3.71686	3.38195	0.502833	0.639301	-0.123867	0.162764	0.270273	-0.258042	0.771356	0.857825	0.0537224	0.907106	0.945764	0.024118	0.915409	0.966036	0.0196361	0.145254	0.295526
LOC_Os01g07150	0.706243	1.1324	0.48131	1.07957	0	2.16514	0.78066	1.23418	0.416519	0.534191	0.446913	0.836889	1.14965	0.86601	0	0	1.07201	0.418698	0.780249	0.55115	0.771383	0.169699	0.739258	0.582491	0.633021	0.245572	1.51704	0.74969	0.738913	0.611554	0	0.318326	NA	NA	NA	NA	NA	NA	NA	NA	NA	NA	NA	NA	NA	NA	NA	NA	NA
LOC_Os01g07160	0	0	0	0	0	0	0	0	0	0	0	0	0	0	0	0	0.0712204	0	0	0	0	0	0	0	0	0	0	0	0	0	0	0	NA	NA	NA	NA	NA	NA	NA	NA	NA	NA	NA	NA	NA	NA	NA	NA	NA
LOC_Os01g07170	16.1713	13.7005	15.3541	15.0512	16.2074	13.234	13.4084	15.0485	15.7085	16.006	13.2272	14.8045	15.9738	13.5062	13.0144	13.7129	13.8863	17.245	15.7087	17.2435	13.0876	14.9654	14.4641	15.4711	15.078	15.5285	11.328	10.5441	12.0827	17.0812	15.7982	15.2548	0.716857	0.812477	-0.0505341	0.783861	0.85399	-0.0382203	0.872895	0.924111	-0.0222923	0.783637	0.868649	-0.042777	0.749117	0.885979	0.0445622	0.354022	0.541748
LOC_Os01g07180	0	0	0	0	0	0	0	0	0	0	0	0	0	0	0	0	0	0	0	0	0	0	0	0	0	0	0	0	0	0	0	0	NA	NA	NA	NA	NA	NA	NA	NA	NA	NA	NA	NA	NA	NA	NA	NA	NA
LOC_Os01g07190	0	0.892977	0.284661	0	0	0	0	0	0	0	0	0.228443	0	0	0	0	0.0576377	0	0	0	0	0	0	0	0	0	0	0.532066	0.291343	0	0	0	NA	NA	NA	NA	NA	NA	NA	NA	NA	NA	NA	NA	NA	NA	NA	NA	NA
LOC_Os01g07200	35.6484	44.3569	36.5187	40.2249	35.817	36.7741	42.6899	36.0286	27.7229	45.7053	42.1103	36.0618	33.4999	34.4738	33.6574	28.9099	32.9289	32.9014	32.5508	25.6259	37.5444	35.7763	36.8833	32.71	34.2708	31.9859	44.9302	35.7166	43.0627	31.7453	41.1629	31.8316	0.0609533	0.130242	0.21753	0.26246	0.389201	0.130088	0.175462	0.311177	0.157284	0.806565	0.883961	0.0317806	0.657498	0.836204	0.0514702	0.728071	0.84428
LOC_Os01g07212	3.54013	2.45173	3.43204	3.3536	3.12407	3.32894	3.49585	3.02063	3.7052	4.1234	3.94403	4.18137	3.57129	2.93474	3.32946	2.63552	3.17872	3.51766	4.18652	1.76398	4.10264	2.63578	2.85315	3.12543	3.03902	2.77399	3.42732	2.5829	3.47783	3.97218	5.03475	3.77562	0.180844	0.304884	0.310657	0.690087	0.783137	0.0925675	0.865848	0.919723	0.0392185	0.742887	0.842737	0.085142	0.131924	0.361632	0.349751	0.945232	0.97042
LOC_Os01g07240	0	0	0.0441236	0	0	0	0	0.0754282	0.076368	0	0.0409704	0.0236064	0	0	0.154403	0.311109	0.107209	0	0	0.0673682	0.0942878	0.0622282	0	0.142398	0	0.1801	0	0.109963	0.0903188	0	0	0.116729	NA	NA	NA	NA	NA	NA	NA	NA	NA	NA	NA	NA	NA	NA	NA	NA	NA
LOC_Os01g07250	44.8566	48.2571	49.4883	42.8247	39.1186	46.7226	55.0587	50.916	59.6512	48.6773	51.7108	51.6048	50.5038	66.429	59.6723	42.9245	42.2815	65.4299	69.5073	47.874	61.6184	44.7752	44.507	69.1871	74.9019	71.9415	35.9007	45.6381	53.5979	57.6399	53.5466	57.4079	0.00138134	0.00581917	-0.353673	2.5764e-06	2.92477e-05	-0.519917	0.000163222	0.00121565	-0.416868	0.0814738	0.186619	-0.21538	0.0262105	0.143349	-0.245814	0.00017629	0.00202891
LOC_Os01g07260	2.63845	4.36955	8.45877	3.40831	4.07463	5.92414	8.37969	4.50253	6.66261	5.73406	4.33866	3.29251	6.10975	5.28587	8.86228	3.74992	4.12284	5.06716	7.55418	3.82807	8.0907	3.67886	4.20103	12.2599	15.5883	9.20014	4.68302	4.98614	9.33126	7.52985	5.62858	18.5587	0.0018913	0.00758375	-1.02083	0.00196931	0.00730113	-1.01689	0.00342953	0.0142422	-0.96154	0.0413869	0.113681	-0.749284	0.419574	0.673318	-0.265216	0.00963746	0.0402396
LOC_Os01g07270	1.66127	0.887898	1.41521	0	2.16849	1.13177	2.36098	1.45156	0	1.67541	2.23392	0.302858	0.676069	0	1.98091	0	1.26082	0.984886	0.917674	0	2.72174	0	1.73893	1.82689	5.95612	4.04354	0	2.11616	4.0556	0	0	4.49271	NA	NA	NA	NA	NA	NA	NA	NA	NA	NA	NA	NA	NA	NA	NA	NA	NA
LOC_Os01g07280	2.92066	3.51936	3.96281	4.03163	2.77266	2.78566	5.4841	3.52636	3.60161	3.58818	3.52839	3.17535	3.06873	4.03718	6.39536	3.06205	4.09619	5.41493	5.22141	3.42582	4.38873	3.06236	4.2986	6.10251	5.61648	5.87178	2.50949	2.6832	4.11139	4.13848	4.02158	6.27101	0.00323281	0.0118583	-0.537149	0.00068635	0.00299803	-0.619288	0.00355565	0.014661	-0.531754	0.0130885	0.0486039	-0.506057	0.236255	0.498054	-0.21605	0.09105	0.212249
LOC_Os01g07300	10.0316	9.54721	9.78481	5.62606	12.1701	15.8312	9.61792	9.23924	9.01165	12.3321	10.8308	10.2548	5.09022	11.0821	8.85327	8.31065	20.4613	5.76001	3.52546	12.2295	9.39452	7.60269	13.1452	5.62809	3.33673	7.28992	14.3127	10.7741	10.9842	8.06161	8.10711	5.51955	0.0100945	0.0303766	0.760304	0.0203605	0.0508393	0.68555	0.0315792	0.0836315	0.635325	0.255679	0.420525	0.375583	0.275487	0.539842	0.322292	0.00740556	0.0328326
LOC_Os01g07310	81.5383	83.8283	90.371	77.6748	72.277	79.0319	110.299	79.2538	76.7448	76.2248	79.1693	76.1345	69.4513	91.3526	112.251	68.4612	78.9876	111.074	85.8371	65.0427	77.8828	64.5781	67.3522	92.9148	104.553	99.2745	74.7691	84.1325	79.4339	80.7481	73.2608	94.6496	0.0401435	0.0936227	-0.24949	0.0333855	0.0763387	-0.258625	0.217705	0.363865	-0.149851	0.115988	0.241888	-0.213639	0.140562	0.374228	-0.179154	0.196037	0.364351
LOC_Os01g07320	0.878559	1.87826	0.838243	0.179064	0	0.957658	0.554933	0.204708	0.621775	0.886037	0.389169	0.1922	0	0	0.838082	0	0.193973	0	0.388249	0.182834	0.255892	0.337767	0	0.19323	0.629978	0.244391	1.50975	0.298434	0	0	0	0.316796	NA	NA	NA	NA	NA	NA	NA	NA	NA	NA	NA	NA	NA	NA	NA	NA	NA
LOC_Os01g07330	1.78022	2.22559	2.36798	1.59714	1.82266	1.9063	1.69234	1.57759	1.14527	2.26241	1.91633	2.00848	2.13923	2.35366	1.55063	1.00787	1.31904	1.63069	1.76035	1.36963	1.52109	2.59594	1.2818	1.21758	1.47688	1.47547	2.0861	1.22341	1.3361	1.94737	1.94059	1.18785	0.0675694	0.141556	0.390506	0.253645	0.379688	0.243879	0.0513776	0.122457	0.416238	0.0441099	0.11913	0.48083	0.410292	0.665625	0.175907	0.687233	0.817313
LOC_Os01g07340	0.25982	0.185155	0.383651	0.220647	0	0.177008	0.6291	0.302696	0.153234	0.43672	0.42474	0.189467	0.211473	0.212398	0.103271	0.624246	0.286823	0.256725	0.0956822	0.180234	0.346848	0.0416206	0.241748	0.66669	0.465765	1.14435	0.124024	0.0735478	0.543679	0.374975	0.546574	0.54651	0.27152	0.411366	-0.725562	0.00459679	0.0148008	-1.87005	0.162202	0.29349	-0.922288	0.128907	0.260377	-1.12021	0.578691	0.792004	-0.366419	0.17185	0.332441
LOC_Os01g07350	3.92717	2.97917	3.41889	5.08653	4.49786	4.24623	3.15271	3.24694	3.64602	4.36944	4.11249	4.21254	4.24813	3.97674	4.04836	4.38292	3.80389	3.93547	4.59062	4.71907	4.09568	4.67559	4.91523	2.92558	2.90685	3.70017	4.35394	3.55018	3.21638	3.55422	3.94418	2.78648	0.0903943	0.178519	0.28882	0.0282594	0.0666775	0.374161	0.646695	0.768046	0.0781797	0.165822	0.31089	0.264259	0.665481	0.840796	0.0737451	0.142317	0.291288
LOC_Os01g07360	0.445436	0.446488	0.819635	0.796536	0.930304	0.667618	0.984744	0.98599	0.840653	0.718765	1.05703	0.825006	0.43506	1.09241	1.59343	2.14042	1.18015	1.79573	1.37792	1.43682	1.42713	1.37001	0.906823	1.02868	1.11791	0.681495	0.765455	0.643061	0.869945	0.848573	0.911227	0.963707	0.843833	0.900548	-0.0749103	0.695295	0.787284	-0.148944	0.184843	0.322675	-0.504234	0.515705	0.670405	-0.276342	0.968533	0.987378	-0.015001	0.163159	0.320758
LOC_Os01g07364	0	0	0	0.304043	0	0	0	0	0	0	0	0	0	0	0	0	0	0	0	0	0	0	0	0	0	0	0	0	0	0	0	0	NA	NA	NA	NA	NA	NA	NA	NA	NA	NA	NA	NA	NA	NA	NA	NA	NA
LOC_Os01g07370	21.8309	31.7695	30.846	20.9879	34.1424	24.4552	41.0024	37.4502	33.882	36.2752	28.9955	24.7239	32.4498	32.4201	28.4725	32.0241	25.6268	43.5927	32.7241	27.3444	37.8469	29.0499	28.0696	71.9692	98.0445	50.5055	26.4005	23.2644	38.3624	32.162	54.7265	51.1089	1.03019e-06	1.42117e-05	-0.874517	2.06707e-08	5.26717e-07	-1.00348	1.5768e-07	4.11101e-06	-0.93852	9.72543e-05	0.00132942	-0.779933	0.0107324	0.0861572	-0.456662	3.62462e-07	1.43328e-05
LOC_Os01g07376	84.3851	79.2416	71.4216	99.8001	99.221	97.161	62.8085	66.7458	66.9116	82.5417	74.622	86.7809	87.4422	100.129	56.9853	80.0127	70.4634	85.7223	85.017	70.3813	81.0369	91.4136	80.7475	59.693	74.8773	63.5907	76.5199	76.4545	57.3499	98.8946	74.0152	64.4518	0.0631645	0.134076	0.20794	0.000283785	0.00143229	0.406211	0.125559	0.241955	0.171436	0.00463268	0.0225046	0.354291	0.126988	0.353334	0.170791	0.734845	0.849117
LOC_Os01g07382	18.1626	19.5339	18.0733	18.3388	18.0356	18.7502	13.5837	14.4743	18.0719	17.5306	19.4788	19.3997	14.6922	19.1288	14.6153	19.8109	17.098	15.3259	17.2345	17.1596	17.4443	14.8329	15.5515	11.0283	12.3844	13.9482	17.5524	15.7078	13.4457	16.7888	16.1739	13.5604	0.00299885	0.0111417	0.411998	0.00468855	0.015036	0.39254	0.00376687	0.0153541	0.402169	0.0510886	0.132354	0.302765	0.111215	0.328174	0.221107	0.0234254	0.0781193
LOC_Os01g07390	29.6966	19.5011	22.0226	19.6335	20.7167	27.644	13.7452	15.44	19.9265	21.2451	18.0674	30.1565	19.776	25.6808	12.1937	19.0658	26.732	15.8597	13.4668	24.7712	17.3943	20.0506	21.4083	7.91693	10.7057	15.9299	22.8448	28.7967	18.7734	21.3938	12.9073	12.9058	0.000865861	0.00392226	0.712484	0.000976574	0.00401919	0.705287	0.00048958	0.00295799	0.745759	0.00287749	0.0158724	0.712805	0.128874	0.356234	0.324828	0.0182348	0.0648054
LOC_Os01g07400	19.4317	18.4286	16.4179	21.8741	20.5064	18.9684	15.6846	17.271	17.5252	19.6293	18.4968	19.5931	18.4525	16.0269	16.9496	20.7634	21.3233	19.0125	16.8464	19.9507	16.0224	19.4372	19.868	18.2597	19.3805	15.6569	24.3008	19.5523	17.4683	19.0385	19.0424	14.8874	0.517721	0.653248	0.0807801	0.252612	0.378544	0.142866	0.883223	0.931233	0.018343	0.847674	0.909142	-0.0268192	0.957215	0.983052	-0.00669962	0.432246	0.614816
LOC_Os01g07410	12.5571	11.1791	12.6986	11.2205	12.3053	12.8447	12.0485	13.2564	11.9882	12.9239	11.3833	12.3658	14.1468	15.8944	12.9094	11.1477	12.8051	12.6185	15.1341	11.5717	13.7823	14.8652	15.1099	11.6222	11.4862	10.1411	10.6522	11.6018	10.0686	11.288	12.3945	10.6226	0.471169	0.610393	0.0958879	0.499289	0.62448	0.0899039	0.498212	0.649092	0.0901297	0.0401691	0.111237	0.305293	0.803769	0.914216	0.0330644	0.453842	0.634062
LOC_Os01g07420	3.93169	4.38032	4.86834	3.95026	3.46961	3.01807	4.47713	4.12889	1.56763	4.85871	4.11744	3.2507	4.50715	5.97547	6.07483	3.19311	4.1569	4.89163	4.77193	3.3996	7.82253	4.73693	4.79174	5.96789	8.73569	7.93308	4.5994	2.44535	7.2615	2.87708	5.35864	6.68919	0.023262	0.0601117	-0.614818	0.00493304	0.0156936	-0.761747	0.0504775	0.120708	-0.529954	0.237557	0.400526	-0.3578	0.0912415	0.292691	-0.457606	0.0446347	0.126564
LOC_Os01g07430	0	0	0	0	0	0	0	0	0	0	0	0	0	0	0	0	0	0	0	0	0	0	0	0	0	0	0	0	0	0	0	0	NA	NA	NA	NA	NA	NA	NA	NA	NA	NA	NA	NA	NA	NA	NA	NA	NA
LOC_Os01g07450	0	0	0	0	0	0	0	0	0	0	0	0	0	0	0	0	0	0	0	0	0	0	0	0	0	0	0	0	0	0	0	0	NA	NA	NA	NA	NA	NA	NA	NA	NA	NA	NA	NA	NA	NA	NA	NA	NA
LOC_Os01g07460	0	0	0	0	0	0	0	0	0	0	0	0	0	0	0	0	0	0	0	0	0	0	0	0	0	0	0	0	0	0	0	0	NA	NA	NA	NA	NA	NA	NA	NA	NA	NA	NA	NA	NA	NA	NA	NA	NA
LOC_Os01g07470	0	0	0	0	0	0	0	0	0	0	0	0	0	0	0	0	0	0	0	0	0	0	0	0	0	0	0	0	0	0	0	0	NA	NA	NA	NA	NA	NA	NA	NA	NA	NA	NA	NA	NA	NA	NA	NA	NA
LOC_Os01g07480	0	0.138049	0	0	0.350466	0	0	0	0	0.270774	0.102154	0.0489471	0.109264	0	0	0	0.111147	0.038282	0	0	0.0488755	0	0.18736	0.0710104	0	0.0933578	0	0	0	0	0	0	NA	NA	NA	NA	NA	NA	NA	NA	NA	NA	NA	NA	NA	NA	NA	NA	NA
LOC_Os01g07490	25.9411	25.0846	27.5126	29.8201	24.0023	23.4219	31.6193	25.4428	24.1623	27.3439	24.8377	24.3393	27.5372	25.8692	36.3052	29.7239	22.786	35.6765	29.7529	27.6023	29.4527	29.6643	24.3003	32.7378	26.3331	25.1948	24.5419	26.3094	25.2881	27.4699	26.1899	32.753	0.403958	0.547189	-0.0933955	0.441026	0.56918	-0.0862209	0.55654	0.69777	-0.0658006	0.733154	0.835747	-0.0426565	0.794329	0.909662	0.0291736	0.731251	0.846661
LOC_Os01g07500	5.57714	7.27235	5.74173	4.91766	4.13049	6.35951	5.44651	8.80155	7.88479	6.18308	7.08351	5.1342	4.18521	4.65621	7.73503	6.46225	7.16105	4.87756	7.34144	5.3093	8.32367	4.40998	6.07248	7.04663	5.81434	5.88654	4.98457	4.09798	4.80053	5.20615	6.98953	4.92062	0.88416	0.927354	-0.0256226	0.239159	0.363636	-0.207004	0.941051	0.965026	-0.0130047	0.0835551	0.190302	-0.340233	0.582064	0.793916	-0.0967889	0.466034	0.644112
LOC_Os01g07510	0	0	0	0	0	0	0	0	0	0	0	0	0	0	0	0	0	0	0	0	0	0	0	0	0	0	0	0	0	0	0	0	NA	NA	NA	NA	NA	NA	NA	NA	NA	NA	NA	NA	NA	NA	NA	NA	NA
LOC_Os01g07520	22.6776	25.9181	21.846	23.7643	29.2293	16.7128	22.3645	24.3844	20.2721	21.8638	24.7524	20.7233	27.4545	17.8389	23.5546	25.358	25.8118	22.936	18.6723	20.3689	19.8102	26.0117	25.7781	21.0958	25.3122	16.713	32.5772	24.6178	25.0697	17.7846	28.0536	19.993	0.602739	0.723263	0.0736489	0.535612	0.655567	0.0876572	0.397523	0.557055	0.119721	0.674657	0.795127	0.0664103	0.782404	0.904397	0.0390821	0.205583	0.376924
LOC_Os01g07530	16.6589	27.9096	21.3054	14.4465	19.2362	18.4788	22.1578	25.7839	21.2557	26.4664	24.7242	16.723	15.4712	24.4867	22.6656	21.9366	26.9958	16.7928	17.2837	15.9173	35.0106	20.9894	30.1433	21.4905	16.2717	18.5287	20.3388	23.6463	23.7607	14.4716	16.7361	15.595	0.229856	0.3648	0.172146	0.589588	0.701482	-0.0773376	0.328835	0.487843	0.139994	0.779975	0.866553	0.0447775	0.21523	0.473801	-0.177678	0.0945976	0.218223
LOC_Os01g07540	7.99657	7.91681	8.41232	7.93034	10.6483	7.60501	10.2036	7.50295	8.54598	8.49763	7.42058	8.62951	8.29951	5.26473	13.1829	9.02605	7.52422	10.4361	9.36815	7.42717	8.83183	8.35639	6.06713	9.91518	9.42839	10.3757	9.52998	8.38596	8.75953	7.34268	6.77399	10.4501	0.257371	0.395901	-0.194304	0.425202	0.554965	-0.136801	0.242619	0.393322	-0.200453	0.0369341	0.104768	-0.400191	0.232022	0.493245	-0.205033	0.863905	0.929196
LOC_Os01g07550	1.80259	0.000180137	1.72271	1.0298	0	2.39843	1.292	0	0.853882	0	0.94528	0.560852	1.66789	0	0.834072	0	1.88078	1.53337	1.96776	2.05572	2.06617	1.83623	0.488123	3.10399	1.66742	1.77066	0.506763	1.38902	0.897651	2.69579	0.891938	1.75487	NA	NA	NA	NA	NA	NA	NA	NA	NA	NA	NA	NA	NA	NA	NA	NA	NA
LOC_Os01g07560	0.0191001	0	0.0260338	0	0.0997275	0.0260247	0.0723864	0.155764	0	0.057788	0.0241733	0.0348206	0.0310919	0	0	0	0.0843405	0.0792648	0.0422032	0	0.0834472	0	0.0533147	0.0630132	0	0.0265656	0	0.0648804	0.159869	0.0661571	0	0.0344361	NA	NA	NA	NA	NA	NA	NA	NA	NA	NA	NA	NA	NA	NA	NA	NA	NA
LOC_Os01g07570	0.0414377	0	0.0564803	0.0422282	0	0.0564606	0.235564	0.0965515	0.0488773	0.0417904	0.0917769	0.120869	0.067454	0	0.0988215	0.199117	0	0.0982658	0.0915599	0.129352	0.0905194	0.0398274	0.173499	0	0.297132	0.172902	0	0	0.115612	0.35882	0	0.149418	NA	NA	NA	NA	NA	NA	NA	NA	NA	NA	NA	NA	NA	NA	NA	NA	NA
LOC_Os01g07590	23.8276	28.3888	28.2909	22.2586	23.9751	29.676	34.569	31.4465	33.3753	25.3446	27.8004	33.1902	32.929	29.5222	32.2598	35.1839	37.7776	29.9447	34.1395	36.8672	25.3928	33.1	32.1295	37.8718	61.1795	47.3812	22.3925	24.503	38.8663	32.9912	38.6382	73.9484	0.00156083	0.00643953	-0.517293	8.10844e-05	0.000499972	-0.644533	0.000363821	0.00234286	-0.583018	0.0195661	0.0651144	-0.426855	0.765897	0.895748	-0.0486929	0.0533421	0.143995
LOC_Os01g07600	0.896039	0.663102	0.751579	0.948253	0.179942	0.751317	1.11018	1.2045	1.38211	0.625615	1.13403	0.8042	1.12201	0.338074	1.23282	1.49042	1.15085	1.47107	1.52298	1.29095	1.3802	1.02684	0.913878	2.84243	4.20104	3.40327	0.690931	0.526798	1.24999	0.596849	1.01498	2.85818	0.000167343	0.000988504	-1.40305	5.38131e-07	7.94485e-06	-1.86842	7.01864e-05	0.000619049	-1.48202	5.45463e-05	0.000869803	-1.68178	0.00553734	0.0576646	-1.03407	0.00876287	0.0373914
LOC_Os01g07610	3.6676	2.64402	3.37142	3.82448	4.00807	3.54456	2.37048	2.98104	2.31394	3.39775	3.07651	2.92329	2.77687	2.92847	3.15283	2.04925	2.88357	3.41322	3.20385	2.61812	2.73269	2.78727	2.67841	3.04839	3.058	2.78783	2.93142	2.78864	2.79614	3.9883	3.05027	2.61421	0.819859	0.884166	0.0511155	0.277301	0.405833	0.243853	0.739941	0.836308	0.0745053	0.886139	0.933021	-0.0359343	0.759121	0.892058	0.0688271	0.616115	0.767628
LOC_Os01g07620	1.00067	0.974942	0.929101	1.29867	1.90352	0.618773	0.460739	0.848826	1.39349	1.00875	0.979682	1.0267	0	1.34043	0.871707	2.17892	0.753376	0.477314	1.0027	0.567342	1.79194	0.863611	1.14559	0.449808	0.651157	1.13787	0.782266	0.848745	0.508763	0.629569	0	0.493498	0.572202	0.698755	0.338469	0.427123	0.556536	0.475887	0.611936	0.741441	0.304012	0.151768	0.292111	-0.960311	0.102089	0.311202	-0.979678	0.451313	0.631698
LOC_Os01g07630	2.99962	3.84771	4.19613	5.14837	4.12157	2.92551	5.12562	2.35427	3.6499	3.5665	2.93718	2.62487	2.98114	3.71692	4.14154	3.33794	2.84952	4.34288	4.18605	3.64688	6.06977	3.91489	4.1424	7.01405	8.94323	6.36789	3.07472	3.37856	5.06546	3.00758	3.58685	2.67559	1.16519e-06	1.57553e-05	-0.890298	0.000740259	0.003192	-0.617932	0.000127048	0.000998802	-0.701788	0.000116531	0.00151694	-0.788964	2.037e-06	0.000147371	-0.869833	2.509e-05	0.000458561
LOC_Os01g07640	2.43827	3.54909	3.39411	2.53765	2.70871	2.04989	3.60451	2.35712	2.87602	3.34845	2.69195	2.45899	2.11123	1.52673	2.72183	2.49285	1.66108	2.70653	1.6048	1.78136	2.94648	1.29641	2.38934	4.27877	4.27794	4.32931	3.2688	3.87689	4.12511	2.33597	2.40094	4.77015	0.091196	0.179652	-0.422763	0.0229214	0.0560913	-0.569335	0.188741	0.327853	-0.328954	0.00213261	0.0126706	-0.859384	0.154997	0.395715	-0.355932	0.00992296	0.0411172
LOC_Os01g07650	0	0	0	0	0	0	0	0	0	0	0	0	0	0	0	0	0	0	0	0	0	0	0	0	0	0	0	0	0	0	0	0	NA	NA	NA	NA	NA	NA	NA	NA	NA	NA	NA	NA	NA	NA	NA	NA	NA
LOC_Os01g07660	0	0	0.0665095	0	0	0	0	0	0	0	0	0	0	0	0	0	0.0134668	0.0289287	0	0	0	0	0	0	0	0	0	0	0	0	0	0	NA	NA	NA	NA	NA	NA	NA	NA	NA	NA	NA	NA	NA	NA	NA	NA	NA
LOC_Os01g07670	0	0	0	0	0	0	0	0	0	0	0	0	0	0	0	0	0	0	0	0	0	0	0	0	0	0	0	0	0	0	0	0	NA	NA	NA	NA	NA	NA	NA	NA	NA	NA	NA	NA	NA	NA	NA	NA	NA
LOC_Os01g07680	0	0	0	0	0	0.401599	0	0	0	0	0	0	0	0	0	0	0.162687	0	0	0	0.214619	0	0.411361	0	0	0	0.844162	0.2503	0	0	0	0	NA	NA	NA	NA	NA	NA	NA	NA	NA	NA	NA	NA	NA	NA	NA	NA	NA
LOC_Os01g07700	43.9385	57.3977	50.9726	42.8504	60.5694	51.9066	54.9532	59.2361	48.3944	50.5757	58.846	50.7075	67.5807	45.7661	59.5915	61.6066	51.5646	62.8206	66.2047	54.4575	59.4389	63.3344	52.6138	78.8641	85.0359	57.6117	49.1689	47.2988	55.365	56.429	69.7734	73.6476	0.0053789	0.0180986	-0.315599	0.00196852	0.00730045	-0.350921	0.00117165	0.00597747	-0.368014	0.0345769	0.0993759	-0.267898	0.409101	0.664125	-0.093597	0.0338434	0.103097
LOC_Os01g07710	0	0	0.0511454	0	0	0	0	0	0	0	0	0	0	0	0	0	0	0.044492	0	0	0	0.072131	0	0	0	0	0	0	0	0.129971	0	0	NA	NA	NA	NA	NA	NA	NA	NA	NA	NA	NA	NA	NA	NA	NA	NA	NA
LOC_Os01g07720	39.2578	37.6876	40.8139	36.9165	33.4743	41.5968	41.4854	35.3127	32.4113	41.8883	39.4681	38.5547	37.4359	44.2019	47.9646	40.8591	38.3306	48.4395	44.6473	35.6577	43.4347	41.4865	35.6888	46.191	44.0734	35.0759	38.8319	38.6001	43.4802	42.2789	41.2349	46.0107	0.716628	0.81238	-0.0402444	0.323768	0.455441	-0.109406	0.605644	0.736515	-0.0572451	0.884707	0.932413	-0.0179751	0.713147	0.866123	0.0407615	0.899717	0.947958
LOC_Os01g07730	33.2529	27.1027	33.1533	30.4524	35.4602	34.1356	38.7667	22.2127	27.1179	24.911	31.6117	28.6143	21.8651	30.1035	28.9135	19.3389	29.341	33.851	36.1261	30.6224	36.4116	22.3387	23.6613	45.1986	54.2899	50.2386	34.4357	25.3338	46.3548	33.4557	38.5218	43.4453	0.000269579	0.00147687	-0.568374	0.00997708	0.0281662	-0.40201	0.00241126	0.0107646	-0.473412	0.000153573	0.00185574	-0.660287	0.09455	0.298638	-0.260849	1.53851e-05	0.0003088
LOC_Os01g07740	16.2899	13.3746	14.6948	19.8167	14.6885	13.8141	16.5222	12.5551	14.5417	17.3678	13.2705	15.83	14.9529	14.4804	15.1221	15.1232	15.561	15.4335	15.5185	14.8168	15.8308	15.3678	15.5787	11.4916	11.9534	10.9741	14.8109	15.5261	14.7408	14.3699	12.6395	12.595	0.0161923	0.0448401	0.291835	0.00710687	0.0213341	0.326696	0.0399384	0.100539	0.249336	0.0645425	0.157114	0.250817	0.245804	0.508466	0.140859	0.0196993	0.0688465
LOC_Os01g07750	36.1318	32.3933	27.4042	34.7849	33.4711	36.0725	27.9231	31.3282	27.2014	36.2714	27.8429	37.367	25.6138	29.8093	30.5757	20.8025	30.9031	28.2814	29.0647	30.1463	31.8868	35.0478	30.5588	27.8322	23.8789	20.9586	34.0972	33.7945	26.7119	31.4316	19.9655	25.6669	0.0116488	0.0341539	0.329166	0.00488603	0.0155738	0.367247	0.0343682	0.0894433	0.276073	0.337972	0.506485	0.139787	0.699497	0.85856	0.0503677	0.392121	0.577793
LOC_Os01g07760	160.135	168.425	160.142	166.492	161.332	168.183	166.485	155.137	155.219	150.497	156.494	157.876	164.8	166.145	171.226	173.964	185.578	167.768	148.007	160.959	168.028	185.599	198.461	138.54	117.177	135.624	171.836	205.126	169.815	153.992	163.327	144.752	0.241128	0.377654	0.172253	0.102954	0.189439	0.239635	0.128812	0.246807	0.223192	0.140387	0.276145	0.242232	0.248283	0.511713	0.169661	0.0386268	0.113631
LOC_Os01g07770	9.98948	11.4996	13.8122	6.75407	15.5471	6.93641	17.4125	8.39275	9.85689	11.4307	11.336	8.4753	13.9159	12.7204	11.6825	16.1544	9.3576	15.0335	15.7055	10.4943	21.7518	18.6487	13.1376	22.1821	15.8413	33.7998	16.231	9.21735	18.6253	7.65205	12.5279	8.6588	0.00126904	0.00541607	-0.792739	0.000167262	0.000919245	-0.92582	0.0064673	0.0234549	-0.669804	0.0513854	0.132954	-0.535777	0.000341576	0.00891584	-0.880956	0.00975079	0.0405682
LOC_Os01g07780	7.02672	8.97436	7.08986	4.74284	7.14714	6.34135	11.4706	9.46205	7.31951	6.7184	10.1058	4.72477	5.19926	5.3712	6.74651	6.57757	8.08439	6.43807	7.05731	6.64683	15.549	4.64862	7.13232	15.856	14.3959	22.2118	6.01136	10.617	16.4221	5.05734	8.06282	13.1622	0.0007062	0.00331653	-0.916852	0.000109995	0.000644505	-1.04685	0.00288806	0.0124319	-0.80648	0.000111482	0.00146917	-1.16942	0.00611247	0.0614282	-0.742132	0.00113843	0.0080549
LOC_Os01g07790	0	0.694699	0.210139	0.183375	0	0.110641	0.336324	0.349127	0.0999557	0.0784635	0.0720015	0.0621405	0	0	0.180022	0.370415	0.110195	0.241946	0	0.0815983	0.179101	0.3898	0	0.0807476	0.270867	0.204069	0	0.249169	0.205037	0	0	0.140017	NA	NA	NA	NA	NA	NA	NA	NA	NA	NA	NA	NA	NA	NA	NA	NA	NA
LOC_Os01g07800	9.6438	14.6366	16.4858	10.9113	12.4999	13.2984	19.9403	14.6039	15.6303	14.0092	14.7	10.7763	17.7737	12.7301	16.6897	18.2172	13.2525	15.5758	17.748	17.1412	17.6592	15.0044	13.5438	22.7575	24.9918	18.5806	12.0472	16.7909	17.8879	14.9182	19.2683	21.2816	0.000265125	0.00145709	-0.52217	4.14876e-05	0.000289179	-0.586861	0.00041603	0.00259689	-0.505349	0.0189302	0.0635527	-0.375668	0.208508	0.466206	-0.180063	0.0236066	0.0786189
LOC_Os01g07810	93.1187	88.2011	74.4972	101.36	92.8034	84.2274	65.5569	72.6495	77.8503	86.5288	87.3697	93.3085	84.7836	100.807	54.0747	81.3564	72.4223	70	86.6316	77.6104	71.7576	79.1356	75.0436	57.3059	70.4827	63.9409	96.9438	86.1976	75.5747	77.5567	71.751	61.8999	0.00344013	0.0124803	0.332199	0.00100902	0.00413233	0.373375	0.011835	0.0381228	0.285826	0.00321388	0.0171682	0.37409	0.388513	0.646582	0.097922	0.555047	0.718352
LOC_Os01g07820	0.143738	0.457247	0.0907404	0.0905653	0	0.317491	0.16167	0.301965	0.05596	0.260048	0.135039	0.121197	0.258988	0.719028	0	0.166455	0.098735	0.182005	0.651032	0.247711	0.152982	0.321158	0.224804	0.491578	0.586688	0.325992	0	0.207729	0.260332	0	0.505693	0.349661	0.27275	0.412646	-0.970796	0.0497752	0.105715	-1.73658	0.333977	0.4934	-0.855179	0.963409	0.979206	-0.0454011	0.183861	0.434685	-1.17634	0.0304286	0.0953807
LOC_Os01g07830	0	0	0.0468149	0	0	0	0	0	0	0	0	0	0	0	0	0	0	0	0	0	0	0	0	0	0	0	0	0	0	0.13741	0	0	NA	NA	NA	NA	NA	NA	NA	NA	NA	NA	NA	NA	NA	NA	NA	NA	NA
LOC_Os01g07840	0	0	0	0	0	0	0	0	0	0	0	0.00685869	0	0	0.0327515	0.0785237	0.010674	0.0180068	0	0	0	0	0.0194077	0	0	0	0	0	0	0	0	0.0512858	NA	NA	NA	NA	NA	NA	NA	NA	NA	NA	NA	NA	NA	NA	NA	NA	NA
LOC_Os01g07850	0	0	0	0	0	0	0	0	0	0	0	0	0	0	0	0	0	0	0	0	0	0	0	0	0	0	0	0	0	0	0	0	NA	NA	NA	NA	NA	NA	NA	NA	NA	NA	NA	NA	NA	NA	NA	NA	NA
LOC_Os01g07860	0	0	0	0	0	0	0	0	0	0	0	0	0	0	0	0	0	0	0	0	0	0.030868	0	0	0	0	0	0	0	0	0	0	NA	NA	NA	NA	NA	NA	NA	NA	NA	NA	NA	NA	NA	NA	NA	NA	NA
LOC_Os01g07870	15.5149	19.8006	22.1203	16.1924	21.9351	23.0477	24.0836	25.3279	25.8724	25.7567	21.3598	23.7853	24.1273	18.9057	30.321	47.5696	54.0184	30.1423	33.0866	59.7275	30.5299	51.2391	38.7404	28.3295	21.8724	19.0721	18.3064	24.3611	23.4809	19.0656	23.8588	30.647	0.860833	0.912514	0.0315466	0.49689	0.622046	-0.122252	0.301912	0.458846	-0.185764	0.755464	0.851124	-0.062657	0.751086	0.887202	0.0570796	0.000508037	0.00444786
LOC_Os01g07880	13.1942	23.6945	13.1283	19.0932	17.9117	12.7642	11.8343	16.1401	14.9406	19.9598	20.9569	14.3361	13.9608	7.11879	9.75443	21.5564	15.9492	6.88357	10.7869	13.1799	14.6034	15.5983	16.5733	12.6235	8.51493	11.7449	22.6735	17.5915	13.2524	10.0542	13.8781	10.9426	0.0188874	0.0508166	0.51369	0.0604037	0.123598	0.410873	0.0753679	0.164176	0.389076	0.749781	0.8475	-0.0780185	0.766881	0.896158	0.0648651	0.14267	0.29181
LOC_Os01g07890	13.1021	20.0499	12.6889	16.0225	7.92118	15.973	18.2068	22.816	16.4305	15.8564	13.3094	11.6664	15.2665	18.9411	24.6681	7.95266	16.5572	23.2211	24.9886	15.6423	24.0017	13.3883	16.1688	47.1686	33.1297	34.7201	12.2451	18.2709	11.5438	19.347	15.0868	27.1034	2.69425e-05	0.00021263	-1.02894	8.64041e-06	7.99416e-05	-1.09041	0.000154265	0.00116358	-0.927517	0.00368982	0.0189737	-0.795683	0.00929459	0.0792044	-0.637534	0.000131965	0.0016234
LOC_Os01g07900	0.706926	1.81359	0.963551	1.00858	1.47643	1.3485	1.8754	0.658866	1.33415	1.42589	1.65518	1.28877	0.460305	0.693478	1.01153	0.679386	1.20961	1.59259	0.624803	1.02981	1.44131	0.679454	0.789305	2.02126	3.04144	3.14636	2.02468	0.960531	1.97234	0.979432	2.37941	2.03926	0.335488	0.479695	-0.590933	0.242268	0.367221	-0.71746	0.159071	0.289151	-0.864018	0.036327	0.103371	-1.43593	0.470606	0.714666	-0.442681	0.106919	0.238105
LOC_Os01g07910	23.3884	22.1235	26.783	30.418	20.9256	25.8364	22.8207	18.8157	21.6607	22.2603	22.4654	23.0967	19.2797	19.0706	19.8287	20.9826	21.1967	30.9233	28.2844	17.4898	25.306	16.7877	23.1251	12.6956	15.4411	15.5578	19.7017	16.7123	28.2879	26.3128	21.1402	23.0789	0.001234	0.00529059	0.440472	3.92701e-05	0.000275946	0.560557	0.000230487	0.0016196	0.50211	0.0658877	0.15948	0.280334	0.00042927	0.0104717	0.480076	0.0102058	0.0420414
LOC_Os01g07920	14.6842	15.1406	14.3329	17.5228	13.1041	17.5966	14.0758	13.1533	11.7508	17.7111	13.4488	17.1642	11.1721	14.475	15.1355	16.3122	12.8706	14.9179	16.6322	12.9012	14.0263	13.3375	12.6711	8.35896	9.79129	11.3933	15.4258	13.9134	13.6905	15.5931	9.93063	8.91296	0.00335761	0.0122322	0.488322	0.00345109	0.0116294	0.486901	0.014624	0.045235	0.406509	0.155861	0.297546	0.264168	0.427208	0.67855	0.132194	0.0152245	0.0566949
LOC_Os01g07930	0	0	0	0	0	0	0	0	0	0	0	0.0526193	0	0	0	0	0.0199143	0	0	0	0	0	0	0	0	0	0	0	0	0	0	0	NA	NA	NA	NA	NA	NA	NA	NA	NA	NA	NA	NA	NA	NA	NA	NA	NA
LOC_Os01g07940	20.2265	23.3398	18.7804	21.9246	21.0951	20.4569	9.72547	16.8151	19.9499	21.5416	19.1502	27.1921	18.3115	22.0262	15.0861	21.7852	21.4175	17.0884	15.3142	26.9369	13.6252	21.0093	17.4487	2.43533	3.20342	2.53787	25.7776	16.2621	9.31534	12.7429	10.5687	3.98	3.78691e-16	4.26028e-14	2.10405	2.09987e-15	2.19754e-13	2.04983	4.30211e-15	4.44026e-13	2.02671	4.38854e-12	5.80836e-10	1.99973	2.17764e-05	0.00106054	1.09678	4.60894e-14	7.20147e-12
LOC_Os01g07950	87.7684	84.2767	76.8618	90.5236	91.3762	92.0093	71.0701	79.289	86.078	81.83	88.512	89.9021	79.8534	99.278	70.8245	75.5999	74.9418	81.8289	77.6536	76.6689	71.8897	80.3846	68.7108	51.1268	64.9631	58.7054	84.5509	78.238	74.7974	77.6082	79.5809	69.479	0.000301259	0.00162239	0.3992	4.00537e-05	0.000280662	0.453648	0.00130823	0.00651366	0.355014	0.000494804	0.00443726	0.430184	0.0165418	0.109891	0.264726	0.0315786	0.0980703
LOC_Os01g07960	77.6528	80.7433	76.7976	80.8328	69.8588	78.7523	82.4277	83.4462	84.5037	80.6719	83.3341	75.5398	76.9244	80.279	74.6071	71.5707	71.3631	73.1773	76.5264	68.0295	89.801	87.7	85.8353	93.0986	99.5182	79.8115	74.195	73.8885	83.2446	82.4136	99.5843	82.77	0.239895	0.376314	-0.127606	0.118848	0.21201	-0.169341	0.183774	0.321634	-0.144324	0.253469	0.417901	-0.138627	0.80902	0.916609	-0.0262422	0.0392898	0.114995
LOC_Os01g07970	62.7946	31.5989	21.7333	43.0877	45.8363	38.6913	11.9387	27.6556	23.6681	53.8433	30.6953	59.5417	14.4361	27.2411	9.82692	24.9658	50.5566	15.8259	11.2821	41.5713	33.2659	41.499	50.5087	9.65394	4.17514	9.71814	52.5946	31.8297	13.3711	20.9435	9.04527	4.68361	4.20817e-05	0.000308819	1.83228	9.11692e-05	0.000551113	1.75052	0.00049324	0.00297611	1.55879	0.0470796	0.124869	0.993123	0.541517	0.767202	0.273124	0.0106024	0.0431926
LOC_Os01g07980	2.88193	3.62169	3.55379	3.31649	3.93632	2.41052	3.09026	2.09134	2.19741	5.52454	2.66606	3.56305	3.39191	1.20076	2.96906	3.54849	3.36573	4.36774	2.35458	3.47167	2.57758	5.71918	5.42482	2.11678	2.76622	1.58676	1.71955	2.16445	1.43399	3.02154	2.12131	2.28136	0.142005	0.25352	0.559512	0.300217	0.430989	0.39475	0.241274	0.391876	0.446511	0.936665	0.963471	-0.0338527	0.698218	0.85809	0.147741	0.258781	0.440771
LOC_Os01g07990	0.426322	0.191274	0.918918	0.826869	0.186858	0.463239	0.646631	0.225966	0.395687	0.708182	0.458616	0.32464	0.203898	0.351068	0.494823	0.489275	0.392583	0.905923	0.593066	0.549911	0.85027	0.636342	0.613918	0.306553	0.0641544	0.248878	0.425177	0.10637	0.0748861	0.340883	0.30114	0.352836	0.0281757	0.0702285	0.962449	0.0544183	0.113624	0.843465	0.0506378	0.120976	0.857078	0.39536	0.563084	0.416695	0.157474	0.399181	0.619881	0.0344817	0.104518
LOC_Os01g08000	9.85557	8.62183	10.4284	13.2817	8.10913	10.5332	7.06111	6.45231	11.7434	13.4821	9.49848	11.4626	10.4283	10.5646	9.266	9.29537	10.7291	10.1206	9.68625	10.9715	11.272	11.0698	12.1204	6.7948	6.13854	8.29108	6.65442	7.21089	5.64394	8.3731	9.49073	6.72635	0.00705821	0.0227391	0.47714	0.0260608	0.0623786	0.394116	0.0794957	0.171179	0.310577	0.0423396	0.115542	0.401995	0.408605	0.663509	0.146352	0.0681966	0.172549
LOC_Os01g08010	4.10407	4.11239	2.65037	4.17624	2.40173	3.70353	2.35078	3.06921	3.8011	2.65689	3.58856	3.24961	4.01621	4.30726	2.99178	3.03186	3.65137	3.22287	2.58714	3.35164	2.77553	2.89349	3.91029	2.25394	2.39834	2.90809	2.5151	3.34303	2.44961	3.8383	4.39844	2.1106	0.311637	0.455108	0.221564	0.194384	0.310782	0.284176	0.116126	0.228136	0.344073	0.0394289	0.109811	0.504269	0.213249	0.471559	0.272562	0.266994	0.449598
LOC_Os01g08020	5.99057	22.4145	37.2221	9.44904	30.1083	14.1069	35.5953	37.7125	20.9429	11.7962	33.4736	7.48915	28.6938	13.3383	40.6306	28.166	16.5366	37.0418	41.6991	17.7946	29.4637	33.7265	18.9768	54.8015	77.8811	22.3749	14.6387	13.5501	36.1534	16.6254	58.8611	53.5772	0.0180273	0.0489163	-1.15944	0.031326	0.0724691	-1.05544	0.0448236	0.109826	-0.983567	0.122587	0.251616	-0.846273	0.686753	0.852475	-0.197696	0.268794	0.451502
LOC_Os01g08050	0	0	0	0	0	0	0	0	0	0	0	0	0	0	0	0	0	0	0	0	0	0	0	0	0	0	0	0	0	0	0	0	NA	NA	NA	NA	NA	NA	NA	NA	NA	NA	NA	NA	NA	NA	NA	NA	NA
LOC_Os01g08060	0.674167	0.230627	0.214409	1.52438	0.285558	0.0619518	0.229955	0.248306	0.440004	0	0	0.716788	0.0887175	0	0.163062	0	0	0.298093	0	0.203965	0.153906	0.226287	0.222488	1.4727e-07	0	0	0	0.370995	0.243516	0.600834	0	0.138948	NA	NA	NA	NA	NA	NA	NA	NA	NA	NA	NA	NA	NA	NA	NA	NA	NA
LOC_Os01g08070	0	0	0	0	0	0	0	0	0	0	0	0	0	0	0.156056	0	0	0	0	0	0	0	0	0	0	0	0	0.0530555	0	0	0	0.138402	NA	NA	NA	NA	NA	NA	NA	NA	NA	NA	NA	NA	NA	NA	NA	NA	NA
LOC_Os01g08090	23.1161	23.0485	8.18891	18.2807	49.7509	55.929	7.06402	56.0253	55.7736	12.6323	34.8239	44.001	64.3516	45.4194	5.65423	90.7125	74.4491	25.5662	27.8741	129.263	15.896	83.0949	70.6682	7.47756	4.91397	6.40861	29.0838	16.5633	6.86456	47.4025	43.2889	7.90399	0.0433932	0.0994648	1.46373	0.0136153	0.0364003	1.78791	0.181208	0.318404	0.968897	0.00747992	0.0320467	2.167	0.0517471	0.211885	1.40962	0.0196634	0.0687638
LOC_Os01g08100	0.894826	0.597823	1.63892	0.797909	0.29201	1.75265	0.883138	1.62889	1.51725	1.07165	1.73414	1.63205	1.27633	3.01745	0.933625	0.537479	1.28134	1.42572	1.48289	3.14244	1.09953	1.7212	2.10748	0.676528	0.601539	1.08901	0.961065	1.04486	1.40433	1.74342	0.705905	3.22661	0.177775	0.300974	0.615762	0.975466	0.984038	-0.0140519	0.632904	0.757608	0.218245	0.0721397	0.17037	0.918633	0.119241	0.341143	0.711867	0.797711	0.890788
LOC_Os01g08110	8.10993	5.74336	5.36675	5.8432	9.21169	9.03729	3.26714	7.38071	6.66865	5.13561	6.87184	7.31401	6.6106	7.47343	3.92055	12.5237	9.97825	7.36913	7.8851	12.3079	6.97799	11.4985	9.46408	2.73384	2.78338	2.78844	5.62713	5.61836	3.69173	8.06529	7.25408	4.77122	0.00107489	0.00470525	0.825112	3.88683e-05	0.000273806	1.03806	0.00122919	0.00620803	0.81549	0.00100769	0.00736615	0.927643	0.000696518	0.0148125	0.85559	3.90047e-05	0.000644376
LOC_Os01g08120	2.07221	1.73731	2.46447	1.73908	1.48505	1.66086	2.05316	1.56211	2.20461	2.66353	1.81268	1.83703	1.91811	3.18869	1.84108	3.12389	1.25592	1.58984	1.88535	1.81797	1.83434	1.13252	2.32503	0.983015	1.01973	1.41282	2.21106	1.55272	2.26726	2.88508	2.7352	2.56395	0.0228409	0.0592279	0.598277	0.168524	0.277665	0.361939	0.022605	0.0643569	0.599318	0.00808653	0.0339453	0.77832	0.000880565	0.0175024	0.874288	0.0433645	0.123773
LOC_Os01g08130	0.443007	0	2.17829	0.632041	0.925229	0.242532	3.36053	0.413704	1.35861	1.78711	0.841497	0.355356	0	0.434579	1.05926	0.425748	0.807351	0.42063	0.587315	0.553154	2.45641	0.170317	0	1.65968	0	2.22168	0.25376	2.18489	5.9328	0.771384	0.745549	0.640382	0.722535	0.816598	0.364487	0.971112	0.981979	-0.0371739	0.685481	0.796535	-0.415733	0.264714	0.430631	-1.28002	0.815694	0.920318	0.239266	0.817875	0.903141
LOC_Os01g08140	0.55516	1.18687	3.40512	0.377167	0	1.765	6.0654	0.646773	2.40105	1.49303	1.81509	0.674726	0.301238	3.63066	4.41319	0.889221	1.73643	0.987385	2.45334	1.54043	4.98567	0.355725	0	5.9016	1.32694	3.86076	0.530005	3.92876	7.4864	3.84582	0.77858	1.66819	0.314261	0.45778	-0.880148	0.0297443	0.0695105	-1.90097	0.358157	0.518125	-0.803672	0.331412	0.499715	-0.949765	0.520455	0.752441	-0.562069	0.590245	0.746641
LOC_Os01g08150	0	0	0.0381729	0.0285404	0.146229	0	0.0353797	0	0	0	0.00886121	0.0102114	0.0455896	0	0.267159	0	0.038646	0	0.0618818	0	0.0203929	0	0.0390872	0.246387	0	0.116858	0.160423	0.0475665	0	0.0485025	0.117831	0.201972	NA	NA	NA	NA	NA	NA	NA	NA	NA	NA	NA	NA	NA	NA	NA	NA	NA
LOC_Os01g08160	1.55111	1.49224	1.26851	1.42263	1.82224	1.95494	1.32265	1.26495	2.01255	1.44699	1.49686	1.58355	0.94686	1.1412	0.832302	1.11801	1.57319	0.988549	1.4566	1.73503	1.2424	1.00631	1.40714	2.1322	0.695148	3.29001	2.77655	1.7124	1.78515	1.47746	1.95781	2.09741	0.673586	0.780617	-0.121397	0.974359	0.983539	0.00926301	0.552336	0.694122	-0.171264	0.134794	0.268704	-0.481856	0.807229	0.91578	0.0703202	0.165701	0.32472
LOC_Os01g08170	0	0	0	0	0	0	0	0	0	0	0	0.00782915	0	0	0	0	0	0.0127323	0	0	0	0.0206468	0	0	0	0	0	0	0	0	0	0	NA	NA	NA	NA	NA	NA	NA	NA	NA	NA	NA	NA	NA	NA	NA	NA	NA
LOC_Os01g08180	0	0	0	0	0	0	0	0	0	0	0	0	0	0	0	0	0	0	0	0	0	0	0	0	0	0	0	0	0	0	0	0	NA	NA	NA	NA	NA	NA	NA	NA	NA	NA	NA	NA	NA	NA	NA	NA	NA
LOC_Os01g08190	0.0495903	0	0.135185	0.126341	0	0	0.156616	0.0288869	0.0584935	0.175043	0.0627619	0.116139	0.0807251	0.121617	0	0.119146	0.0671626	0.0881992	0	0.1032	0.193313	0	0.17194	0.163603	0.266693	0.114232	0	0.147395	0.415074	0	0	0.0894077	NA	NA	NA	NA	NA	NA	NA	NA	NA	NA	NA	NA	NA	NA	NA	NA	NA
LOC_Os01g08200	60.1279	63.4192	55.1147	70.7456	63.679	59.3225	49.9886	62.3254	60.3379	66.3867	58.8768	69.4497	72.477	63.0852	48.2003	68.2011	57.8078	59.138	56.2496	71.0713	54.2143	73.506	63.106	42.4614	44.299	44.2222	62.0048	54.9284	48.6632	61.3358	57.6986	50.9864	0.000486958	0.00242348	0.391714	0.000532852	0.00243385	0.389001	0.00618956	0.0226669	0.307453	0.0004695	0.00425958	0.439174	0.0205809	0.124414	0.260061	0.0152954	0.0568745
LOC_Os01g08220	0	0.159135	0	0	0	0	0.188067	0.0867194	0.0877999	0	0.0235517	0	0	0	0	0	0.123258	0.0441296	0	0.0774529	0	0.286173	0	0	0	0	0	0.0632122	0	0	0	0	NA	NA	NA	NA	NA	NA	NA	NA	NA	NA	NA	NA	NA	NA	NA	NA	NA
LOC_Os01g08240	0	0	0	0	0	0	0	0	0	0	0	0	0	0	0	0	0	0	0	0	0	0	0	0	0	0	0	0	0	0	0	0	NA	NA	NA	NA	NA	NA	NA	NA	NA	NA	NA	NA	NA	NA	NA	NA	NA
LOC_Os01g08250	0	0.0326244	0.0311997	0.0155513	0	0.0623777	0.0192778	0	0	0.01539	0.0241417	0.00556402	0.0248411	0	0	0.146656	0.00421152	0	0	0.0158787	0	0	0	0	0	0	0	0.0129592	0	0	0.0642044	0	NA	NA	NA	NA	NA	NA	NA	NA	NA	NA	NA	NA	NA	NA	NA	NA	NA
LOC_Os01g08260	0.959848	1.66885	2.70627	1.76821	0.865436	0.905422	1.7722	0.774168	1.13217	1.52649	1.01204	0.91531	0.540858	0.541992	0.880409	0.35479	0.652063	0.612821	1.06043	0.402427	0.975837	0.567722	1.13353	0.789864	0.397077	0.768456	0.528667	2.51715	2.1115	0.767222	0.931937	0.532473	0.159526	0.277276	0.565458	0.162129	0.269396	0.561954	0.0203	0.0588606	0.932908	0.76693	0.858034	-0.133209	0.715069	0.867007	0.146747	0.890933	0.942838
LOC_Os01g08270	59.4726	54.7305	51.4113	51.5767	61.3121	64.7711	40.2634	55.7521	57.6104	60.4624	54.5915	72.2282	59.6272	61.337	39.9219	72.9166	61.5949	51.624	48.4689	78.6605	52.0818	66.8779	56.533	18.8022	17.6745	25.4702	62.6933	53.5798	33.5001	66.6473	36.5976	28.8252	1.10276e-08	3.21816e-07	1.10958	4.59245e-08	1.02997e-06	1.06148	3.18814e-07	7.45666e-06	0.992651	5.31207e-07	2.32532e-05	1.0887	0.000270634	0.00748986	0.70719	1.76343e-07	7.81046e-06
LOC_Os01g08280	17.7771	16.2351	14.8451	16.3987	14.5591	15.4008	19.0231	18.9785	16.1503	15.6485	16.4916	15.7443	17.1037	16.6076	21.3626	16.0308	14.7684	19.1671	25.6184	15.8593	18.8595	14.5785	14.7493	29.1823	35.8214	30.7719	17.1374	16.8033	18.3056	16.7294	15.0851	25.7185	9.54102e-08	2.02219e-06	-0.691187	2.51082e-08	6.21489e-07	-0.721924	2.08992e-07	5.21322e-06	-0.672518	1.26053e-05	0.000290356	-0.632504	4.17429e-05	0.00178898	-0.530849	1.78282e-06	5.58684e-05
LOC_Os01g08290	23.2513	19.9869	18.1568	24.3859	22.5099	21.6485	15.8185	18.2845	19.9408	20.2738	19.0969	23.8435	21.9999	19.0074	17.2126	20.7161	20.5074	17.5179	19.801	18.1452	17.1775	23.9772	23.7297	11.9857	9.2046	10.8471	30.7993	23.3653	17.5018	19.8822	16.5081	10.3054	1.88787e-06	2.31231e-05	0.677108	7.69793e-08	1.58321e-06	0.763646	5.0747e-06	7.36176e-05	0.648206	3.66808e-05	0.000649343	0.655731	0.0144503	0.101261	0.347554	2.48906e-05	0.000455685
LOC_Os01g08300	3.32036	7.09855	4.52571	3.3837	0	4.52413	4.19455	3.86829	7.83297	10.0459	6.30342	9.68513	10.81	0	31.6739	79.7752	57.7306	53.1491	14.6732	24.1846	41.1016	22.3393	27.8047	3.6514	0	32.3272	9.50973	5.6394	0	0	0	5.98637	NA	NA	NA	NA	NA	NA	NA	NA	NA	NA	NA	NA	NA	NA	NA	NA	NA
LOC_Os01g08310	7.35103	6.86176	8.185	4.74798	1.62177	5.925	11.3137	8.32285	6.47257	5.84734	5.99488	4.03928	5.5618	10.1566	15.0617	4.47759	7.71496	11.4783	11.896	4.7402	8.82065	3.78146	7.51404	19.8113	8.53771	18.0005	6.52372	6.15468	9.0993	7.17233	6.53412	6.53335	0.0023099	0.00893385	-1.01688	3.41856e-05	0.000247801	-1.38278	0.0468583	0.113709	-0.663278	0.0812016	0.186242	-0.650597	0.0230164	0.133334	-0.75858	0.0784073	0.190968
LOC_Os01g08320	17.9246	24.6744	22.8394	17.296	15.8063	18.3344	28.1256	35.9981	27.6197	23.3458	25.6407	16.5468	23.3317	19.7979	51.6447	31.599	37.12	31.0963	32.9222	25.6955	35.026	31.7351	34.5204	34.3088	26.6819	33.7751	35.2843	29.8558	24.4569	20.7834	19.9807	18.3069	0.00281216	0.010565	-0.381203	2.09742e-06	2.47337e-05	-0.605295	0.00340501	0.0141706	-0.373679	0.00833367	0.0347595	-0.376366	0.000269572	0.00748986	-0.464824	0.0832358	0.198984
LOC_Os01g08330	0	0	0.176811	0.139377	0.327322	0.0854172	0.0839081	0.146069	0.0739447	0	0.0991757	0.0461033	0.204097	0	0.149503	0.301237	0.161293	0.111497	0	0	0.182592	0.125844	0.262481	0.369443	0	0	0	0.212948	0.0950627	0	0.263756	0.113025	NA	NA	NA	NA	NA	NA	NA	NA	NA	NA	NA	NA	NA	NA	NA	NA	NA
LOC_Os01g08340	2.53988	1.6769	1.78186	2.0935	2.34026	1.88302	2.35925	2.52386	1.93851	2.10947	1.8436	2.83268	1.09443	3.11445	2.67227	2.33324	1.9998	2.05936	1.48554	2.2153	2.50217	2.29758	2.34583	2.87525	1.74089	3.01312	1.81859	2.03002	1.66737	2.00528	1.57148	3.23238	0.660165	0.769771	-0.106136	0.501451	0.626396	-0.162265	0.34517	0.504799	-0.227873	0.29122	0.459305	-0.284849	0.598029	0.802914	-0.12727	0.784879	0.882416
LOC_Os01g08350	1.19271	0	0.0849975	0.98006	0	0.198189	1.82237	0	1.13438	0.618022	0.234449	0.755762	0.782758	0	0.69528	4.62124	0.383795	0	0	2.00139	0.568251	1.28051	0	2.50032	0	0.668806	0	0.408351	1.3416	0.832773	0	1.1287	NA	NA	NA	NA	NA	NA	NA	NA	NA	NA	NA	NA	NA	NA	NA	NA	NA
LOC_Os01g08360	0	0	0	0.471439	0	0	0	0	0	0	0.146372	0	0	0	0	0	0	0	0	0	0	0	0	0	0	0	0	0	0	0	0	0	NA	NA	NA	NA	NA	NA	NA	NA	NA	NA	NA	NA	NA	NA	NA	NA	NA
LOC_Os01g08370	14.6192	14.3377	9.96312	17.7007	14.1075	16.5008	5.42465	10.9048	10.4146	11.9214	11.3578	18.2252	10.8386	8.99278	6.78874	15.9972	12.9029	10.4691	11.4071	17.9228	7.23725	15.025	12.3903	5.57116	6.57339	4.63036	13.5422	10.2433	5.65378	14.8735	10.1498	8.35086	0.000532208	0.00260943	0.886779	3.4786e-05	0.000251047	1.05974	0.00114969	0.00588589	0.832271	0.0435127	0.11797	0.577799	0.00907578	0.0780981	0.667948	0.00637818	0.0292696
LOC_Os01g08380	0.519082	1.10974	1.18991	1.00988	0.492779	1.22165	0.628817	0.384835	0.500952	1.71327	0.971715	0.584995	0.23045	0.462915	0.112538	0	0.520935	0.111905	0	0.392815	0.412334	0.362844	0.265513	0.051894	0.169187	0.0656337	1.08122	1.28236	1.25076	0.0817247	0.19854	0.171172	0.000745651	0.00346421	2.1648	0.00169315	0.00642859	2.01532	0.00138972	0.00684066	2.05218	0.118367	0.245304	1.12084	0.538991	0.76576	0.394376	0.82586	0.907084
LOC_Os01g08390	0	0	0	0	0	0	0	0	0	0	0	0	0	0	0	0	0	0	0	0	0	0	0	0	0	0	0	0	0	0	0	0	NA	NA	NA	NA	NA	NA	NA	NA	NA	NA	NA	NA	NA	NA	NA	NA	NA
LOC_Os01g08400	30.1473	24.4435	24.0087	33.6602	33.1654	28.5607	21.2643	23.5666	25.5892	27.2009	24.1327	28.4154	25.134	26.8417	22.8389	30.2876	31.4869	24.5933	28.0702	31.1658	21.774	29.915	26.8683	19.881	18.5692	18.4848	27.2885	30.6637	23.7203	24.5398	19.7351	19.6447	0.00546937	0.0183399	0.332285	1.77754e-05	0.000144542	0.513276	0.00830728	0.0287118	0.315696	0.0182818	0.061949	0.315587	0.346446	0.60894	0.112616	0.00134873	0.00919865
LOC_Os01g08410	76.7173	79.9836	58.3559	78.6017	77.4849	71.131	55.3317	69.436	71.2893	73.636	74.6612	92.9005	72.7849	62.8955	43.2939	68.7715	68.5758	56.4736	52.3675	74.1012	61.4436	75.2589	62.0015	45.4734	44.9412	43.7527	89.8206	65.0924	56.3448	69.4062	59.5004	41.9952	4.63924e-05	0.000336069	0.578143	0.000212077	0.0011286	0.525778	0.00116776	0.00596471	0.460835	0.00882174	0.036252	0.415607	0.116616	0.336727	0.222726	0.0551793	0.147608
LOC_Os01g08420	28.5789	27.6607	25.0639	35.1216	30.4895	28.7993	26.036	21.8232	25.3094	30.1848	25.0913	34.1996	30.4182	24.4859	24.2477	28.9401	24.4771	23.2832	25.603	29.8564	23.3612	30.7918	24.993	23.3194	15.8457	19.9384	34.5641	29.8898	23.4799	27.9596	23.7013	22.8315	0.000182425	0.00106144	0.4164	1.81139e-05	0.000146711	0.477018	0.00318862	0.0134629	0.328135	0.00631263	0.0282711	0.339763	0.0298295	0.153985	0.241721	0.0121503	0.0478148
LOC_Os01g08430	20.7277	20.9196	20.7748	24.243	22.8688	17.7437	22.6226	19.1308	20.1121	22.1894	19.5868	22.9343	24.3462	17.3157	20.3666	22.5246	19.0534	24.0558	19.3231	24.2047	18.7942	22.8366	18.2773	22.8909	19.9048	20.3945	25.8019	23.5858	22.6623	20.4982	19.6603	22.6336	0.846392	0.90208	0.0209618	0.86012	0.908407	0.019068	0.913547	0.948296	-0.0117474	0.856078	0.914006	-0.0219413	0.969294	0.987579	-0.00416515	0.829473	0.909022
LOC_Os01g08440	150.796	171.235	150.152	245.11	351.7	299.525	167.588	399.367	531.697	187.212	271.328	203.808	202.298	271.666	81.1272	264.409	502.617	151.188	209.921	395.524	250.007	295.824	302.959	91.3587	62.1972	149.861	196.284	390.552	145.068	346.912	329.208	48.1373	0.0692908	0.144406	0.830038	0.0128248	0.0346824	1.13714	0.270293	0.424456	0.503724	0.0758183	0.176687	0.907047	0.172318	0.419726	0.623628	0.065019	0.166582
LOC_Os01g08450	152.57	142.318	124.611	157.577	153.015	167.102	102.946	127.683	140.34	136.9	135	162.559	131.388	111.362	108.308	149.36	158.221	125.317	119.064	151.421	117.133	169.459	161.031	71.2657	85.6634	63.6852	180.879	149.711	122.162	135.318	123.441	89.1826	1.86451e-07	3.4892e-06	0.67859	2.19769e-09	7.35835e-08	0.77885	7.33514e-07	1.51136e-05	0.64473	0.000502727	0.00448507	0.50643	0.000557202	0.0126637	0.449364	1.59809e-06	5.0715e-05
LOC_Os01g08460	52.858	97.283	130.514	50.774	95.8245	87.0934	141.211	122.356	123.213	67.1895	120.11	55.595	100.47	90.9422	108.969	83.6579	84.3294	76.0136	112.072	74.6854	124.849	69.0474	87.9825	216.26	222.861	226.149	98.6457	107.167	179.478	98.2731	163.421	138.699	3.57411e-06	3.95755e-05	-1.06543	2.51731e-06	2.87219e-05	-1.08198	5.19525e-05	0.000483629	-0.930244	0.00109058	0.0077918	-0.839417	0.021848	0.128616	-0.527113	0.000115005	0.00147442
LOC_Os01g08464	0.102519	0.438348	0.139735	0	0.535283	0.279373	0.259021	0.119437	0.4837	0.413567	0.194624	0.299037	0.166885	0.502844	0.733469	0.492626	0.16976	0.0607787	0	0.213349	0.37325	0.689746	0.286164	0.901922	1.10268	0.57036	0	0.0870608	0.572061	0.355096	0	0.184834	NA	NA	NA	NA	NA	NA	NA	NA	NA	NA	NA	NA	NA	NA	NA	NA	NA
LOC_Os01g08470	0.211159	0.225716	0.119922	0.179322	0	0.191808	0.400129	0.123002	0.207558	0.461405	0.244974	0.14115	0.114578	0	0.0839293	0.507331	0.165115	0.271236	0.077762	0.073239	0.563774	0.0338255	0.147353	0.0387019	0.252355	0.342642	0.403182	0.239092	0.589138	0.121899	0.148069	0	NA	NA	NA	NA	NA	NA	NA	NA	NA	NA	NA	NA	NA	NA	NA	NA	NA
LOC_Os01g08480	0	0	0.0171425	0.0277642	0	0	0.0911718	0	0	0	0.0506964	0.0141657	0	0	0.0719972	0	0.00692401	0.0170435	0	0	0.0432514	0.0260422	0	0.211891	0.117315	0.210584	0	0	0	0.0502991	0	0.0968995	NA	NA	NA	NA	NA	NA	NA	NA	NA	NA	NA	NA	NA	NA	NA	NA	NA
LOC_Os01g08490	0	0	0	0	0	0	0	0	0	0	0	0	0	0	0	0	0	0	0	0	0	0	0	0.119264	0	0	0	0	0.0475479	0	0	0	NA	NA	NA	NA	NA	NA	NA	NA	NA	NA	NA	NA	NA	NA	NA	NA	NA
LOC_Os01g08500	0	0.0516516	0	0	0	0	0	0.125497	0	0	0	0	0	0	0.157659	0	0	0	0.856093	0	0	0	0	0	2.10081	0	0	0	0.065606	0.276945	0.083023	0	NA	NA	NA	NA	NA	NA	NA	NA	NA	NA	NA	NA	NA	NA	NA	NA	NA
LOC_Os01g08510	6.18327	6.88883	8.68508	6.98164	5.305	5.93307	9.22309	6.32432	8.18366	5.82603	5.86001	5.28165	8.50595	9.82463	10.8691	3.48731	4.99923	6.43661	6.54257	6.64532	10.1674	5.18965	4.45669	10.6625	6.86921	10.2151	4.32339	7.00124	6.27694	10.1052	7.0839	7.85069	0.0319042	0.0778572	-0.475464	0.0660844	0.132971	-0.407265	0.287668	0.443659	-0.235615	0.972335	0.984852	0.00859195	0.674155	0.845042	-0.0931714	0.0382781	0.113011
LOC_Os01g08520	0.655797	0.43139	0.893862	0.514082	0	0.962284	0.95591	0.352623	0.833038	0.610503	0.67037	0.478222	0.410589	0.247431	0.601522	0	0.807485	0.628047	1.00318	0.314943	1.06524	0.581827	0.844866	0.443803	0.904315	0.84196	0.433441	0.813949	0.774099	0.436824	0.424485	0.545702	0.798422	0.868858	-0.177137	0.140732	0.241938	-1.02172	0.892652	0.936916	-0.0936003	0.348568	0.517346	-0.726897	0.584057	0.7954	-0.379722	0.137103	0.283792
LOC_Os01g08530	0	0	0	0	0	0	0	0.067479	0	0	0	0	0	0	0	0	0	0.0343385	0	0	0	0	0	0	0	0	0	0	0	0	0	0	NA	NA	NA	NA	NA	NA	NA	NA	NA	NA	NA	NA	NA	NA	NA	NA	NA
LOC_Os01g08540	5.88935	4.61526	5.89786	7.56484	4.74599	5.41846	5.41845	5.07421	5.13743	6.62701	4.5177	5.24748	6.81257	5.57297	6.32253	5.27773	5.73838	5.793	5.81609	7.19208	5.84652	6.66154	6.23735	4.53981	5.02415	6.79534	4.50161	7.51003	5.20417	5.34571	5.9755	5.42853	0.987998	0.992675	0.00208945	0.585921	0.698523	0.0756668	0.943739	0.966637	0.00980241	0.372132	0.54089	0.138599	0.777087	0.901499	0.039325	0.627604	0.775245
LOC_Os01g08550	3.88414	3.62188	3.689	4.50565	2.37322	3.20916	2.08798	2.98464	2.87561	4.04221	3.02008	4.1582	4.7757	4.66147	3.15335	4.16964	3.40971	2.27822	3.74334	3.35364	3.76098	4.96436	3.05649	2.72642	3.70365	2.64368	3.07697	2.8423	2.47864	2.93401	3.12928	3.50141	0.316401	0.459766	0.210053	0.691364	0.784267	0.0832354	0.297795	0.454264	0.218291	0.0523224	0.134682	0.454857	0.762596	0.894039	0.0633325	0.421778	0.604844
LOC_Os01g08560	168.74	194.385	175.931	201.3	180.55	165.905	145.049	169.234	166.846	209.197	185.867	192.537	188.535	168.409	112.734	198.947	168.302	168.153	156.27	192.959	166.129	189.613	177.993	94.3145	113.193	101.735	189.531	175.177	182.417	148.408	152.689	130.508	6.98432e-06	6.86232e-05	0.641016	6.17582e-05	0.000401956	0.571386	9.90251e-05	0.000819744	0.555266	0.000540022	0.00472415	0.551773	0.0185275	0.117098	0.335887	0.00384607	0.0200409
LOC_Os01g08570	0	0	0	0	0	0	0	0	0	0	0	0	0	0	0	0	0	0	0	0	0	0.0545039	0	0	0	0	0	0	0	0	0	0	NA	NA	NA	NA	NA	NA	NA	NA	NA	NA	NA	NA	NA	NA	NA	NA	NA
LOC_Os01g08580	11.5812	11.8414	12.4968	11.6311	12.2691	10.4628	11.1053	13.4924	12.7201	13.161	12.7721	11.7041	12.8415	12.5547	13.4093	11.6946	12.3911	10.3487	11.0332	11.483	13.7188	13.0267	14.758	10.7978	11.1327	13.3649	13.3399	11.581	11.2389	10.7552	8.82719	13.7688	0.645988	0.75831	0.064962	0.863632	0.910791	-0.0242899	0.887106	0.933796	0.0200776	0.602856	0.741977	0.0822677	0.63808	0.825151	-0.0665236	0.669624	0.80656
LOC_Os01g08590	0	0	0	0	0	0	0	0	0	0	0	0	0	0	0	0	0	0	0	0	0	0	0	0	0	0	0	0	0	0	0	0	NA	NA	NA	NA	NA	NA	NA	NA	NA	NA	NA	NA	NA	NA	NA	NA	NA
LOC_Os01g08600	9.83303	11.6507	6.78203	9.29623	6.18569	15.1735	8.83001	9.38537	11.1102	11.4699	9.59596	12.138	11.3782	12.7838	12.1488	9.10839	11.3127	10.0437	10.4708	10.7247	9.14408	8.99545	8.43257	9.57036	11.893	7.25014	9.16127	10.1613	11.734	10.8742	10.4673	7.26217	0.459357	0.600031	0.156825	0.928999	0.954969	0.0188859	0.920121	0.951718	-0.0212549	0.289376	0.457134	0.251067	0.990439	0.99595	0.00253985	0.524734	0.694215
LOC_Os01g08610	0.0317395	0.0678554	0.173046	0.032345	0	0.0864928	0.240576	0	0.0374379	0.096029	0.0502123	0.0810081	0.103334	0	0.302772	0	0.0875953	0.0752674	0.070131	0.0660519	0.369782	0	0.0442977	0.209424	0.341386	0.264872	0.0909041	0.134768	0.132831	0.164904	0	0.457792	NA	NA	NA	NA	NA	NA	NA	NA	NA	NA	NA	NA	NA	NA	NA	NA	NA
LOC_Os01g08620	0	0	0	0	0	0	0	0	0	0	0	0	0	0	0	0	0	0	0	0	0	0	0	0	0	0	0	0	0	0	0	0	NA	NA	NA	NA	NA	NA	NA	NA	NA	NA	NA	NA	NA	NA	NA	NA	NA
LOC_Os01g08630	0.22683	0.242469	0.0386467	0	0	0.154533	0.0716376	0	0.267555	0.0571903	0.179424	0.392849	0.369244	0	0	0.544984	0.140852	0.168096	0	0.059006	0.123876	0.0545039	0.237434	0.498891	0.406626	0.157745	0	0	0	0.294627	0.238587	0.204479	NA	NA	NA	NA	NA	NA	NA	NA	NA	NA	NA	NA	NA	NA	NA	NA	NA
LOC_Os01g08640	0	0	0	0	0	0	0	0	0	0	0	0	0	0	0	0	0	0	0	0	0	0	0	0	0	0	0	0	0	0	0	0	NA	NA	NA	NA	NA	NA	NA	NA	NA	NA	NA	NA	NA	NA	NA	NA	NA
LOC_Os01g08650	4.22826	3.71595	3.8098	3.44686	3.25134	2.68834	3.0266	4.21414	4.15582	3.12687	4.48881	4.09676	4.97061	5.76041	2.39891	4.37327	4.20463	3.98261	3.01018	4.20376	3.96796	3.83787	4.58948	3.87454	4.04222	3.59362	4.30544	2.72544	2.68687	4.80007	1.97647	3.89602	0.982409	0.989091	0.00478481	0.341782	0.473326	-0.206297	0.930267	0.958116	0.01899	0.169652	0.316062	0.333196	0.530177	0.760341	-0.136223	0.701834	0.827277
LOC_Os01g08660	62.601	65.8898	56.5148	59.8786	61.3584	64.7528	47.3375	66.4735	60.0659	59.3324	60.1229	55.5939	64.8483	56.9149	44.77	69.6092	67.21	57.4005	52.9118	61.2161	54.6247	65.354	64.7796	54.8626	52.4671	53.3519	66.8911	48.2033	51.3458	53.7598	55.9727	59.8305	0.458798	0.599649	0.0827492	0.191614	0.307096	0.145858	0.217994	0.36416	0.137599	0.306307	0.474642	0.127755	0.622606	0.815878	0.0549736	0.368438	0.55562
LOC_Os01g08670	3.24605	2.57025	3.35928	2.94042	1.88318	2.78477	3.26534	4.2019	4.39606	3.51617	3.3094	2.84928	1.76135	2.35874	2.86712	1.1554	3.11888	3.20738	3.45337	1.25097	3.7643	2.65769	4.1948	4.75957	2.15519	3.00987	3.44329	2.75659	3.6897	2.70673	3.54075	3.46808	0.960725	0.975614	0.0196865	0.572699	0.687569	-0.225506	0.932513	0.959376	-0.0338544	0.350657	0.519429	-0.417158	0.950321	0.980053	0.0249077	0.37559	0.562678
LOC_Os01g08680	17.93	18.201	15.5893	20.945	19.5319	17.7516	11.8685	15.1782	16.6353	22.0288	14.0535	25.8364	19.3882	16.8719	12.2025	17.9753	21.2056	16.5693	10.4507	26.5758	12.8054	27.3997	17.403	5.29587	6.01221	6.57843	21.4278	17.5269	13.436	17.2016	14.1106	12.8686	6.63942e-09	2.06621e-07	1.20856	1.53831e-08	4.05767e-07	1.17885	3.74036e-07	8.54398e-06	1.05892	1.80495e-06	6.35547e-05	1.11225	1.56607e-05	0.000826397	0.900027	8.15958e-07	2.89119e-05
LOC_Os01g08690	10.0378	12.1055	7.10398	8.06544	6.04738	9.55635	8.08796	7.49634	7.74154	7.98182	6.92204	9.33747	9.63642	6.94332	7.21223	8.34819	9.21645	8.77386	8.81489	9.23953	7.12171	7.79243	7.27414	6.65148	6.92088	5.7277	9.58302	9.07072	8.97623	7.24336	8.12163	7.65664	0.23106	0.366026	0.220032	0.303811	0.434927	0.188921	0.0329328	0.0864226	0.391863	0.235371	0.397735	0.243745	0.328786	0.592242	0.179417	0.184704	0.349586
LOC_Os01g08700	361.926	275.338	372.22	336.578	272.517	367.841	425.086	276.476	431.205	288.364	294.528	348.072	333.08	383.543	350.088	290.882	377.352	321.891	269.069	399.056	326.702	272.965	389.236	380.068	321.856	445.464	305.618	479.543	397.981	407.995	354.056	361.891	0.324705	0.468205	-0.206258	0.445717	0.573654	-0.159709	0.536011	0.680408	-0.12961	0.806891	0.884146	-0.0572365	0.955029	0.982136	-0.0118105	0.568807	0.729553
LOC_Os01g08710	0.350749	0.149972	0.334654	0.214464	1.09882	0	0.25822	0.326904	0.0827442	0.0707469	0.377324	0.255774	0.913542	0.344077	0.167295	0	0.348481	0.374297	0.310003	0.145986	0.357561	0.0674238	0.195811	0.0771438	0	0.292706	0	0.119145	0.293579	0.121489	0.295143	0	NA	NA	NA	NA	NA	NA	NA	NA	NA	NA	NA	NA	NA	NA	NA	NA	NA
LOC_Os01g08720	0	0	0	0	0	0	0	0	0	0	0	0	0	0	0	0	0	0	0	0	0	0	0	0	0	0	0	0	0	0	0	0	NA	NA	NA	NA	NA	NA	NA	NA	NA	NA	NA	NA	NA	NA	NA	NA	NA
LOC_Os01g08730	0	0	0	0	0	0	0	0	0	0	0	0	0	0	0	0	0	0	0	0	0	0	0	0	0	0	0	0	0	0	0	0	NA	NA	NA	NA	NA	NA	NA	NA	NA	NA	NA	NA	NA	NA	NA	NA	NA
LOC_Os01g08740	0	0	1.90428	0	0	0	0	1.62766	0	0	0.442048	0.509401	2.27427	0	3.33185	0	0	0.828279	0	0	0	0	0	1.5364	0	1.94318	0	1.18644	1.94898	0	0	0	NA	NA	NA	NA	NA	NA	NA	NA	NA	NA	NA	NA	NA	NA	NA	NA	NA
LOC_Os01g08750	42.2645	39.5143	42.3082	46.087	42.5138	42.799	47.218	35.2152	39.6808	42.9508	38.3118	44.4113	42.8251	37.4908	41.2981	42.0557	36.5344	44.5176	41.0105	39.2732	42.0221	43.4581	38.2409	43.1347	43.2708	37.5571	44.4919	43.2648	42.1171	36.7743	38.4067	42.4867	0.932057	0.956762	0.0114698	0.656629	0.756937	0.0598092	0.992628	0.996081	0.00124295	0.858027	0.915013	-0.0269065	0.711369	0.865476	-0.0497792	0.788405	0.884832
LOC_Os01g08760	10.9559	10.6132	7.6415	10.3798	9.83192	8.28027	8.21769	11.0686	6.76429	8.89108	9.64109	10.7356	8.4992	8.81626	10.002	11.9274	10.6771	11.6203	7.94319	10.3312	8.53851	11.1882	12.0653	8.37724	7.67186	10.2381	11.7669	10.1761	8.47759	9.63519	5.04163	9.10472	0.570285	0.697056	0.108709	0.664961	0.76327	0.082939	0.608285	0.738563	0.0981545	0.988441	0.993874	-0.00310211	0.499926	0.736375	-0.129195	0.259441	0.441526
LOC_Os01g08770	12.2989	17.032	15.963	16.2001	11.8849	11.3553	11.5252	10.7785	11.1726	16.4024	14.5202	13.038	14.2237	12.065	9.36833	11.2906	9.95994	12.7111	12.8171	11.0784	11.1477	8.85693	10.2479	11.1027	13.5576	11.8977	10.3046	9.47795	10.4479	10.7453	13.1295	11.3849	0.182015	0.306353	0.180709	0.623551	0.729963	0.0664604	0.127489	0.244825	0.206369	0.60949	0.746925	0.0773292	0.800654	0.912843	-0.0341901	0.18523	0.350184
LOC_Os01g08780	0.238988	0.145979	0.232674	0.521886	0.356522	0.372149	0.668512	0.198875	0.362436	0.550907	0.529314	0.473033	0.611339	0.502374	0.569943	0.492166	0.254403	0.222647	0.226312	0.213149	0.298321	0.820359	0.238248	0.90108	0.85684	0.617313	0.586694	0.405904	0.85729	0.177382	0.574571	0.369324	0.437792	0.579737	-0.40161	0.232829	0.355911	-0.617535	0.013501	0.0423672	-1.27858	0.568104	0.714636	-0.330338	0.121946	0.345348	-0.80053	0.239915	0.417744
LOC_Os01g08790	0	0	0	0	0	0	0	0	0	0	0	0	0	0	0	0	0	0	0	0	0	0	0	0	0	0	0	0	0	0	0	0	NA	NA	NA	NA	NA	NA	NA	NA	NA	NA	NA	NA	NA	NA	NA	NA	NA
LOC_Os01g08800	0	0	0	0	0	0	0	0	0	0	0	0.0340162	0	0	0	0	0	0	0	0	0	0	0	0	0	0	0	0	0	0	0	0.0841015	NA	NA	NA	NA	NA	NA	NA	NA	NA	NA	NA	NA	NA	NA	NA	NA	NA
LOC_Os01g08810	1.37831	0.491109	0.657528	0.842759	1.43931	0.438199	0.522356	0.802877	0.704496	0.463346	0.959417	0.971589	0.373943	1.80278	0.328701	0	0.798813	0.871607	0.406063	0.478056	0.602173	0.662372	1.02595	0.404193	0.823603	0.447308	1.84219	2.37997	2.24321	0.87524	0	0.248498	0.62956	0.745806	0.336239	0.559241	0.676501	0.407079	0.617909	0.746307	0.347719	0.582604	0.726453	0.42833	0.133751	0.364466	-1.04527	0.154419	0.308787
LOC_Os01g08814	13.303	14.2065	11.973	14.2941	14.4978	13.1502	10.9484	12.7185	12.697	12.4569	13.7387	12.9696	12.626	12.4517	12.6639	17.106	12.6939	14.3156	10.1382	11.953	11.9374	10.9604	15.2364	15.5888	14.2015	14.3306	12.4756	14.7283	14.8004	14.429	13.0509	16.8514	0.483456	0.622013	-0.121018	0.770373	0.844296	-0.0504077	0.510612	0.659498	-0.113614	0.418148	0.584587	-0.156325	0.990248	0.995914	0.00211082	0.77059	0.873069
LOC_Os01g08820	0.0399214	0	0	0	0	0	0	0.0465093	0	0.0402612	0.0378937	0	0	0	0	0	0	0	0	0	0.0290691	0	0	0	0	0.11105	0	0.0678038	0	0	0.167962	0	NA	NA	NA	NA	NA	NA	NA	NA	NA	NA	NA	NA	NA	NA	NA	NA	NA
LOC_Os01g08830	46.3894	41.8862	36.9482	40.8182	38.6703	40.2922	37.7429	41.8352	37.3529	37.0534	41.3081	41.4895	45.1798	40.5765	43.1251	45.1325	45.4737	40.8414	39.8239	42.3496	35.6102	50.1376	50.831	34.6404	35.5647	37.3802	42.0849	40.3033	34.789	39.5619	43.5203	37.814	0.339953	0.484233	0.104621	0.326346	0.458045	0.107608	0.181478	0.318759	0.146498	0.143513	0.28029	0.17931	0.284442	0.549665	0.117354	0.0501962	0.137952
LOC_Os01g08840	0	0	0.185188	0	0	0.370247	0	0.316574	0	0.274046	0	0.198154	0	0	0	0	0.149987	0	0	0	0	0	0	2.3906	0	0	0	0	0	0	0	0	NA	NA	NA	NA	NA	NA	NA	NA	NA	NA	NA	NA	NA	NA	NA	NA	NA
LOC_Os01g08850	11.5632	13.5376	13.9784	12.6723	10.5417	14.0673	12.9555	11.8142	14.2346	15.5951	14.0828	14.0703	14.7896	15.5295	8.42607	12.127	12.7903	12.568	13.9916	11.268	12.7634	9.65849	12.8082	8.83061	12.3385	12.0621	9.46224	8.53376	12.0341	13.8273	9.45977	12.7402	0.0512444	0.113506	0.281862	0.410699	0.541312	0.118947	0.245055	0.396073	0.168075	0.0440224	0.118951	0.32555	0.575534	0.790327	0.0809572	0.973839	0.986742
LOC_Os01g08860	25.936	34.8539	24.6801	77.078	20.2341	29.4966	20.0888	21.2237	22.54	28.0592	32.2875	30.2085	24.1458	26.8732	9.87926	24.4007	36.5109	36.9113	16.535	28.7827	20.0489	14.7704	19.7694	8.22942	11.0194	12.2669	31.1111	26.6681	49.3805	19.9881	12.369	24.8155	0.000423771	0.00215916	1.05998	3.98329e-05	0.000279463	1.23548	0.000958577	0.00509881	0.993093	0.00766664	0.0326394	0.89648	0.0589683	0.228225	0.567884	0.0230911	0.0773533
LOC_Os01g08870	16.9805	19.0155	22.5936	24.7206	12.6657	23.1366	14.8115	13.1884	16.214	25.2798	15.3505	13.5618	6.58131	7.93212	28.9253	7.77093	19.6378	19.6545	12.5066	15.986	26.4952	10.8804	23.699	25.7871	17.3943	30.3654	11.5793	17.1668	25.944	14.0036	13.6081	34.9881	0.464135	0.604373	-0.310735	0.629887	0.734829	-0.204546	0.629438	0.75504	-0.204815	0.0158461	0.055895	-1.14488	0.590371	0.79895	-0.228492	0.391368	0.577056
LOC_Os01g08880	18.3518	26.5993	26.8156	25.2	13.8046	19.0717	25.3446	23.1921	21.6466	29.0168	20.0277	19.5635	22.2788	25.1732	21.8699	25.409	15.5377	24.8947	16.4948	22.6558	22.5359	21.3756	21.2718	30.7853	22.8615	30.7163	15.1446	19.943	21.2618	20.2008	26.8279	34.4889	0.222451	0.356038	-0.215692	0.0266986	0.0636018	-0.391751	0.342222	0.50212	-0.167913	0.418034	0.584464	-0.160071	0.793694	0.909439	-0.046234	0.0820398	0.197169
LOC_Os01g08890	28.5993	32.1638	49.5655	27.6952	34.2063	32.992	51.4317	36.2134	37.3439	34.0591	35.4412	26.1996	35.8579	32.4515	79.403	35.8879	31.5694	37.2729	35.2342	29.3815	45.6667	27.9943	27.5843	100.045	100.815	67.5705	29.4063	46.6025	56.127	35.9421	43.4156	84.4557	1.29945e-05	0.000114928	-1.02548	1.26357e-05	0.000109812	-1.02692	0.000124188	0.000980434	-0.902591	0.00032269	0.00324275	-0.945668	0.0203728	0.123728	-0.545503	0.00396018	0.0204931
LOC_Os01g08930	23.2122	22.6653	31.2076	25.0955	21.5593	27.6234	35.3621	29.4696	35.2337	29.6749	26.082	22.0673	26.5227	30.2879	28.8317	19.3049	24.4029	28.6696	27.2885	24.8497	34.5627	18.9136	22.8436	42.3805	50.547	48.3757	16.8334	27.4833	33.8862	32.1472	28.9541	45.6057	0.000203462	0.00116723	-0.602951	7.09083e-05	0.000447654	-0.644915	0.000151002	0.0011455	-0.615082	0.00556527	0.0257175	-0.503111	0.0688785	0.249319	-0.295287	2.81737e-05	0.000502703
LOC_Os01g08940	0	0	0	0	0	0	0	0	0	0	0	0	0	0	0	0	0.0888687	0.190904	0	0	0	0	0	0	0	0	0	0.273455	0	0	0	0	NA	NA	NA	NA	NA	NA	NA	NA	NA	NA	NA	NA	NA	NA	NA	NA	NA
LOC_Os01g08950	5.41403	4.41037	4.03324	3.3321	2.69875	5.73746	2.4941	3.83268	4.19146	4.41611	4.14693	4.22704	4.50001	5.20114	2.4728	4.47764	4.5749	3.27194	3.06077	3.60004	3.80169	5.14271	3.71726	2.13585	2.9497	3.19483	3.88419	3.32714	3.4066	4.47164	3.23735	3.62818	0.109058	0.206358	0.440543	0.259761	0.386395	0.309823	0.0616945	0.140555	0.513683	0.0635958	0.155475	0.570171	0.248649	0.512149	0.317157	0.273968	0.456917
LOC_Os01g08960	49.5391	52.6336	41.0822	46.9048	51.8379	49.9716	35.0699	41.6814	39.4738	48.1452	45.0473	57.1134	37.6735	41.9883	34.0087	46.4788	48.7101	41.4669	40.2995	46.6588	35.5419	45.2297	45.4018	24.9484	34.8594	25.2983	65.6061	48.1988	36.9453	44.6082	42.8555	28.7968	2.36721e-05	0.000190331	0.572783	2.69205e-05	0.000203327	0.568848	0.000105506	0.000862916	0.52542	0.0203889	0.0671275	0.351337	0.0233606	0.134531	0.30725	0.00224923	0.0134429
LOC_Os01g08970	114.439	118.817	103.994	130.429	106.695	111.074	105.241	112.885	116.252	126.059	113.876	125.896	121.33	113.262	109.778	129.864	117.377	118.308	123.118	134.664	127.145	140.023	126.523	89.7561	96.9594	103.388	110.877	107	95.9404	114.601	111.495	95.7682	0.0603364	0.129255	0.230026	0.140681	0.241886	0.18042	0.222896	0.369706	0.149266	0.152676	0.293232	0.195812	0.393481	0.650598	0.1045	0.0959638	0.220217
LOC_Os01g08980	0	0	0	0	0	0	0	0	0	0	0	0.067816	0	0	0	0	0	0	0	0	0	0	0	0	0	0	0	0	0	0	0	0	NA	NA	NA	NA	NA	NA	NA	NA	NA	NA	NA	NA	NA	NA	NA	NA	NA
LOC_Os01g08990	0.993754	3.30482	1.6555	2.70056	2.88261	2.10627	0.488207	0.514553	1.17217	2.22714	0.978214	2.49608	1.61767	1.08317	0.263325	1.59173	1.55413	1.1783	0.731926	1.72339	1.60802	1.48577	2.00337	0.121426	0	0.460725	3.47866	3.37564	2.15646	1.33858	0.929121	0.597222	4.76328e-05	0.000343176	2.23387	2.44986e-06	2.80565e-05	2.58832	4.69485e-05	0.000446656	2.23572	0.00138196	0.00921306	1.96415	0.00334495	0.0425928	1.61163	0.0037133	0.019512
LOC_Os01g09000	68.2029	72.2878	74.0021	83.6793	72.4847	76.7106	81.1759	87.8807	90.0133	77.6828	73.48	79.1031	93.6159	86.969	88.8323	96.9582	83.902	87.4038	88.6218	104.177	87.2345	96.5453	88.3973	104.417	90.4779	91.4962	64.089	80.5636	79.6508	91.8372	89.4049	101.752	0.0645463	0.136468	-0.218829	0.0813538	0.157013	-0.206339	0.0146923	0.0454151	-0.288855	0.691565	0.807693	-0.0525128	0.937218	0.974227	-0.00932509	0.596939	0.751748
LOC_Os01g09010	174.051	153.097	105.94	119.835	204.964	176.168	78.2746	163.144	188.818	140.699	167.711	194.793	141.521	165.128	49.0473	156.947	204.733	67.9799	68.5025	187.239	84.83	125.402	155.952	20.3601	18.7864	23.7465	259.877	194.492	118.234	143.833	120.517	26.8455	1.38453e-07	2.73502e-06	2.07192	1.76582e-07	3.16833e-06	2.05428	1.19281e-06	2.28022e-05	1.91047	5.91087e-06	0.000162784	1.99204	0.000841908	0.0169588	1.31328	1.30492e-05	0.00027517
LOC_Os01g09020	50.3564	48.4229	33.5842	70.0693	55.1473	43.7442	29.7471	33.9518	33.0337	44.5388	33.5225	64.0273	43.8841	34.0477	24.5462	49.3148	44.3678	32.6921	25.7837	49.6577	30.1531	53.3747	40.5481	19.1829	17.3784	17.8947	83.2095	50.8435	33.0578	33.7336	25.8066	21.9555	5.96756e-05	0.000415425	0.921659	1.22209e-06	1.57485e-05	1.11405	0.000148282	0.0011302	0.871108	0.00315465	0.0169564	0.757864	0.0895516	0.289707	0.389817	0.00149688	0.00992013
LOC_Os01g09030	5.31327	3.97019	6.9784	4.75751	6.59887	4.67407	8.40648	4.41718	5.84126	4.63015	4.5619	4.73975	4.36656	4.30132	11.5025	5.32936	6.35662	6.97278	8.20666	6.28008	6.34799	5.45386	6.19161	10.0409	8.87748	11.4438	4.72778	8.08237	7.87982	5.85162	7.3792	7.57984	2.58322e-05	0.000205307	-0.774201	0.00045921	0.00214273	-0.644674	0.000455771	0.0027806	-0.645042	4.5547e-05	0.000762746	-0.838832	0.0409592	0.186345	-0.376104	0.079266	0.192435
LOC_Os01g09050	0	0	0	0	0	0.152424	0	0	0	0.05026	0.0446538	0	0	0	0	0	0.0609052	0	0	0.0735701	0	0	0	0.0873982	0	0	0	0	0	0	0	0	NA	NA	NA	NA	NA	NA	NA	NA	NA	NA	NA	NA	NA	NA	NA	NA	NA
LOC_Os01g09060	6.93201	5.44225	7.73137	8.22389	5.77989	5.95643	7.64755	4.92601	4.36747	5.78951	4.9344	6.73092	6.64998	5.30219	12.1611	4.53798	3.56742	6.62064	7.30904	4.85889	5.68521	5.53438	3.21357	13.7548	5.25902	10.1538	8.29986	12.877	6.96527	5.23392	2.87591	11.8615	0.166217	0.285793	-0.445603	0.326989	0.458363	-0.315486	0.339926	0.49963	-0.307155	0.250525	0.414563	-0.413495	0.149529	0.388097	-0.463863	0.17457	0.335912
LOC_Os01g09080	2.12817	1.20708	0.295993	1.63764	2.26772	1.89369	0.274334	1.31558	0.870904	0.919836	1.01691	2.23285	0.494903	1.4912	0.517888	0.4174	2.21749	0.566473	1.05563	1.98846	1.9924	2.29593	3.45514	0.42986	0.155716	0.120816	1.86588	0.368831	0.181765	1.50436	0.913663	0.704743	0.0023841	0.00918373	1.72347	0.000184241	0.000998416	2.12178	0.0131352	0.0413924	1.40711	0.0341138	0.0984177	1.34398	0.00919346	0.0786392	1.47786	0.0271964	0.087655
LOC_Os01g09090	0	0	0	0	1.61719	0	0.195638	0	0	0	0	0	0	0	0	0	0	0.367248	0	0	0	0	0	0	0	0	0	0	0	0	0	0	NA	NA	NA	NA	NA	NA	NA	NA	NA	NA	NA	NA	NA	NA	NA	NA	NA
LOC_Os01g09100	6.41866	5.73471	2.67685	2.14783	9.00371	4.30758	1.21023	1.33932	1.69501	4.05789	3.66771	3.42315	1.55949	5.63871	0.913872	1.38103	5.02347	2.38542	0.423359	2.29273	1.04637	0.920781	2.67412	2.10705	2.40432	1.46571	3.84132	3.25422	2.1383	1.49322	2.41839	1.20905	0.173298	0.29522	0.623873	0.0846152	0.161988	0.790108	0.0659437	0.148048	0.842473	0.419954	0.586164	0.413124	0.713578	0.866226	-0.168171	0.918873	0.957115
LOC_Os01g09110	0	6.96278	5.13277	11.5395	0	5.96587	6.32715	12.2243	0	0.827753	6.11198	2.2869	18.3118	12.3039	4.81348	38.7159	8.13888	3.10668	0	7.92616	2.4335	2.52897	1.72822	12.1132	0	3.27279	5.27543	0	0	0	4.76429	16.7341	NA	NA	NA	NA	NA	NA	NA	NA	NA	NA	NA	NA	NA	NA	NA	NA	NA
LOC_Os01g09120	40.0514	37.2699	32.818	28.1787	39.0699	48.7106	39.9576	42.2586	51.8163	30.9657	37.2093	39.6623	35.6003	52.4455	44.7839	29.7772	48.5272	32.6866	29.3428	44.6478	33.8873	33.4724	42.3563	37.1469	41.094	55.3876	35.5458	45.1406	40.8436	45.589	38.0103	38.096	0.1694	0.28998	-0.207338	0.315173	0.446492	-0.151554	0.224717	0.371894	-0.183188	0.934229	0.962153	-0.0139216	0.594099	0.801009	-0.0804081	0.542204	0.708349
LOC_Os01g09130	0	0	0	0	0	0	0	0	0	0	0	0	0	0	0	0	0	0	0	0	0	0	0	0	0	0	0	0	0	0	0	0	NA	NA	NA	NA	NA	NA	NA	NA	NA	NA	NA	NA	NA	NA	NA	NA	NA
LOC_Os01g09140	0	0	0	0	0	0	0	0	0	0	0	0	0	0	0	1.38284	0.238266	0	0	0.598888	0	0.276597	0.401644	0	0	0	0	0	0	0	0	0	NA	NA	NA	NA	NA	NA	NA	NA	NA	NA	NA	NA	NA	NA	NA	NA	NA
LOC_Os01g09150	0	0	0	0	0	0	0	0.307431	0.155631	0	0.125241	0	0	0	0	0	0.550465	0.0838213	0.874612	0.703454	0.101468	0.266059	0.202756	0	0	0	0	0	0	0	0	0	NA	NA	NA	NA	NA	NA	NA	NA	NA	NA	NA	NA	NA	NA	NA	NA	NA
LOC_Os01g09160	0	0	0	0	0	0	0	0	0	0	0	0	0	0	0	0	0	0	0	0	0	0	0	0	0	0	0	0	0	0	0	0	NA	NA	NA	NA	NA	NA	NA	NA	NA	NA	NA	NA	NA	NA	NA	NA	NA
LOC_Os01g09170	0	5.88801e-08	0	0	0	0	0	0	0.0812055	0.0220036	0.0150268	0	0	0	0	0	0	0	0.0506361	0	0	0	0	0.0313017	0	0	0	0.0450188	0	0.136964	0	0	NA	NA	NA	NA	NA	NA	NA	NA	NA	NA	NA	NA	NA	NA	NA	NA	NA
LOC_Os01g09180	0	0	0	0	0	0	0	0	0	0	0	0	0	0	0	0	0	0	0	0	0	0	0	0	0	0	0	0	0	0	0	0	NA	NA	NA	NA	NA	NA	NA	NA	NA	NA	NA	NA	NA	NA	NA	NA	NA
LOC_Os01g09190	0	0.418396	0	0	2.04368	0.133329	0.0618078	1.71001	0	0.197372	0.0619217	0.321105	0.318578	0.479957	0.233362	2.82122	4.15571	2.25833	1.94592	4.97652	1.70605	5.16355	3.81015	0.860871	0.350831	0.1361	0.560514	0	0	0.169467	0	0.176422	NA	NA	NA	NA	NA	NA	NA	NA	NA	NA	NA	NA	NA	NA	NA	NA	NA
LOC_Os01g09200	77.0881	77.1673	68.9508	88.8143	75.3155	68.1497	59.244	75.1145	68.0576	72.365	74.2976	82.2667	81.0915	61.3726	54.7203	88.818	70.7126	78.2778	66.0426	81.3294	58.3794	99.8861	80.6215	56.9954	56.7679	47.1707	88.7753	63.4133	51.4763	68.6116	70.2866	56.1864	0.0122823	0.0357091	0.35215	0.00951054	0.0270801	0.364696	0.0196828	0.0574102	0.328018	0.0756875	0.176474	0.2793	0.169328	0.415473	0.193289	0.0570984	0.151356
LOC_Os01g09206	0	0	0	0	0	0	0	0	0	0	0	0	0	0	0	0	0	0	0	0	0	0	0	0	0	0	0	0	0	0	0	0	NA	NA	NA	NA	NA	NA	NA	NA	NA	NA	NA	NA	NA	NA	NA	NA	NA
LOC_Os01g09212	7.44728	11.0466	7.94117	8.35277	10.3284	10.6175	5.20935	5.21273	3.51333	12.5837	6.60068	8.08186	7.56335	4.92258	3.4721	4.46696	6.00203	5.99882	3.30844	8.97608	6.11406	5.12585	4.48761	5.92045	2.88398	5.8166	9.07169	8.61466	5.48254	8.87404	4.11813	5.6727	0.0351819	0.0843563	0.622578	0.0139076	0.0370277	0.727032	0.0376611	0.0959871	0.61438	0.412397	0.579246	0.270883	0.413508	0.667954	0.24171	0.933424	0.964577
LOC_Os01g09220	2.28006	7.74186	1.76716	2.36912	6.76945	3.19208	3.02155	5.05221	1.58201	4.3735	2.31985	3.61876	1.67385	11.1834	2.13237	4.94102	2.71444	16.8835	1.28419	3.02374	3.58092	2.06255	4.24293	3.93315	3.84691	1.49235	7.29851	1.32881	5.67539	2.86476	3.57385	2.51507	0.787869	0.861499	0.157237	0.644066	0.746714	0.269983	0.856273	0.912541	0.105838	0.514478	0.66939	0.42589	0.939614	0.975467	0.0442678	0.898572	0.947268
LOC_Os01g09230	1.23692	1.38516	0.923254	0.78032	0.92262	1.20382	0.781289	1.02931	1.25056	0.891035	0.857274	1.05232	0.862932	1.15561	1.40468	0.849095	1.20291	0.977749	1.30146	1.28705	0.772005	0.735957	1.47971	0.906828	1.26706	1.47462	1.18087	0.750294	1.06818	1.02008	0.991262	1.06194	0.565761	0.693297	-0.24247	0.609672	0.718689	-0.215549	0.955199	0.973589	-0.0237186	0.719217	0.827027	-0.169698	0.730305	0.876303	-0.14554	0.893782	0.944491
LOC_Os01g09240	0	0	0.165294	0.297056	0	0	0.183804	0	0	0.122166	0	0	0	0	0	0	0.0892619	0	0	0	0	0.0992732	0	0	0.440143	0.413042	0.463168	0	0	0.28007	0	0	NA	NA	NA	NA	NA	NA	NA	NA	NA	NA	NA	NA	NA	NA	NA	NA	NA
LOC_Os01g09246	190.676	242.113	293.521	302.392	233.987	246.204	166.051	184.356	215.204	284.716	215.937	236.39	70.4613	70.8675	74.9184	71.372	69.2887	70.9429	68.1217	72.6058	65.5687	77.0406	67.5864	56.7977	48.7386	48.7591	353.241	422.887	255.667	167.474	164.017	109.196	1.41322e-23	2.83905e-21	1.55714	2.19454e-25	5.48635e-23	1.62002	5.96499e-23	1.11843e-20	1.53481	0.0642033	0.156661	0.321965	2.82088e-11	4.88229e-09	1.0356	0.0320286	0.0990574
LOC_Os01g09252	21.7175	26.0971	22.797	22.0575	22.4504	21.796	25.8932	24.3249	23.6824	21.7186	24.2922	22.6393	25.7433	20.9111	22.7678	23.2877	22.5264	20.5659	20.2091	22.4081	20.855	24.4809	21.5122	28.8516	22.0787	27.2665	31.3089	25.8385	28.3137	24.7377	23.9163	25.0303	0.271966	0.411787	-0.127097	0.171106	0.28101	-0.158348	0.387751	0.547752	-0.0999266	0.403277	0.570639	-0.10811	0.658835	0.837029	-0.0510822	0.270012	0.452837
LOC_Os01g09260	0.261058	0.223244	0.0355826	0.319245	0	0.0711403	0.0989367	0.0608275	0.0615853	0.0526559	0.0330397	0.171332	0	0.512183	0	0	0.158504	0	0	0	0.190091	0.351278	0.0728697	0.114834	0	0	0.149537	0.0443388	0.0728357	0.180845	0	0.188267	NA	NA	NA	NA	NA	NA	NA	NA	NA	NA	NA	NA	NA	NA	NA	NA	NA
LOC_Os01g09270	9.69254	0	4.4037	0	0	4.40216	2.04073	7.528	3.8109	1.62917	5.62236	4.12301	0	0	7.70499	7.76245	6.68741	8.61937	3.5694	5.04269	3.52884	3.1053	4.50918	3.55296	11.5835	2.24683	13.88	4.11553	2.25353	5.59535	0	0	NA	NA	NA	NA	NA	NA	NA	NA	NA	NA	NA	NA	NA	NA	NA	NA	NA
LOC_Os01g09280	106.735	68.0484	57.7794	116.943	112.838	100.862	42.5571	44.6583	43.8306	63.8563	67.0319	94.3238	82.4565	102.882	28.6843	48.8685	58.4415	52.7559	33.2746	63.7978	54.7919	81.722	75.0631	18.819	31.9043	27.6778	131.493	67.3475	44.9486	65.0317	39.9081	29.8835	2.21485e-05	0.000179712	1.06017	5.14524e-09	1.54977e-07	1.46012	1.72599e-05	0.000199165	1.07407	4.30209e-06	0.000126367	1.28426	0.0393228	0.181863	0.51503	0.0345153	0.104592
LOC_Os01g09290	0.192358	0	0.131094	0.196028	0	0.262096	0.364504	0.224101	0	0	0.0608626	0	0.313128	0	0	0	0.0530874	0	0	0.200155	0.280134	0.184883	0.268467	0	0	0.535088	0.550927	0.326707	0	0.333136	0.809314	0.693616	NA	NA	NA	NA	NA	NA	NA	NA	NA	NA	NA	NA	NA	NA	NA	NA	NA
LOC_Os01g09300	78.5844	113.67	103.509	115.555	113.033	116.176	80.7187	91.3443	84.0108	127.055	97.1067	120.626	125.361	91.2192	60.2168	106.045	92.3317	82.0194	78.6591	86.2962	85.294	113.536	81.1992	41.1747	77.4138	43.4971	128.176	113.602	101.315	86.901	99.6978	83.2568	1.79921e-07	3.37915e-06	0.788336	1.30421e-07	2.45153e-06	0.797291	2.97152e-05	0.00031081	0.630739	1.67183e-05	0.000361069	0.72699	0.000261635	0.007331	0.55143	0.00150776	0.00996025
LOC_Os01g09305	20.2461	20.3193	28.8985	18.9141	19.2488	22.3958	36.8758	23.0088	23.2602	18.6561	22.6468	16.77	23.0721	22.8052	44.6705	23.8234	22.1207	27.3859	26.4701	23.8881	25.9457	24.7831	16.6355	54.0365	38.7409	38.7091	18.9327	27.0232	31.2754	27.1665	26.2077	38.0463	5.13723e-06	5.31193e-05	-0.812237	1.83855e-05	0.000148643	-0.763163	0.000332033	0.00217424	-0.639394	0.00152647	0.00990421	-0.63134	0.0419535	0.189326	-0.362368	0.0201848	0.0701114
LOC_Os01g09310	6.1611	7.26604	10.366	7.26866	7.19336	5.96571	15.2625	7.50336	7.65525	7.28134	7.56193	6.09517	9.18012	7.04377	16.9614	9.4984	5.98374	10.5389	12.4894	7.83713	12.3559	8.67756	6.28644	18.1707	13.4005	13.653	7.11045	9.4398	11.3619	7.69035	10.025	13.1519	0.00113514	0.00492777	-0.76556	0.000815151	0.00345533	-0.787413	0.00523813	0.0198314	-0.656729	0.0191977	0.0642396	-0.615814	0.0945536	0.298638	-0.393248	0.0777645	0.189813
LOC_Os01g09320	99.8358	125.017	130.225	96.2084	114.422	102.61	171.003	133.71	108.681	130.665	124.699	94.6266	138.906	124.534	199.664	167.547	140.328	159.651	157.64	124.802	164.11	145.977	155.492	179.245	159.611	151.961	140.336	169.125	190.918	92.6183	128.937	184.243	0.013597	0.0389426	-0.347903	0.00144453	0.00561442	-0.449109	0.0194992	0.0569635	-0.329309	0.17432	0.321729	-0.214121	0.110572	0.326999	-0.224953	0.8722	0.933669
LOC_Os01g09330	0	0	0	0	0	0	0	0	0	0	0	0	0	0	0	0	0.0364137	0	0	0	0	0	0	0	0	0	0.377892	0	0	0	0	0	NA	NA	NA	NA	NA	NA	NA	NA	NA	NA	NA	NA	NA	NA	NA	NA	NA
LOC_Os01g09340	0.10826	0.346956	0.0370153	0.110443	0.280079	0.367001	0.205974	0.125804	0.196172	0.109173	0.0854173	0.0199352	0.264479	0	0	0	0.0902329	0.223729	0.244533	0.0562803	0.117137	0	0.15152	0.120817	0	0.150949	0.157935	0.138866	0.227063	0.190068	0	0.291934	NA	NA	NA	NA	NA	NA	NA	NA	NA	NA	NA	NA	NA	NA	NA	NA	NA
LOC_Os01g09350	0	0	0	0	0	0	0	0	0	0	0	0	0	0	0	0	0	0	0	0	0	0	0	0	0	0	0	0	0	0	0	0	NA	NA	NA	NA	NA	NA	NA	NA	NA	NA	NA	NA	NA	NA	NA	NA	NA
LOC_Os01g09360	0.136373	0.874651	0.185879	0.138975	0	1.11489	0.258417	0.317755	0.160857	0.275068	0.474637	0.348063	0.665982	0.668895	0	0	0.602185	0.0808493	0	0.709503	0.397205	0	0.190331	0	0	0	0.390582	1.04229	0.76097	0.236178	0.573767	0.491743	NA	NA	NA	NA	NA	NA	NA	NA	NA	NA	NA	NA	NA	NA	NA	NA	NA
LOC_Os01g09370	37.3202	32.6916	37.488	51.0537	31.1574	41.4649	36.184	34.1726	42.058	43.7245	33.7831	38.3699	43.6048	41.9697	52.3486	36.1411	46.6693	47.4199	45.3212	47.2581	48.4683	38.3816	39.192	43.5908	40.5991	54.773	25.6408	34.1908	25.9746	40.9551	34.5467	45.2391	0.123976	0.228269	-0.181125	0.276513	0.40493	-0.128127	0.0326577	0.0858709	-0.251532	0.597799	0.737861	-0.06945	0.247393	0.510855	-0.136195	0.772808	0.874966
LOC_Os01g09384	11.8106	12.3141	10.5171	16.0583	10.8139	11.0034	7.03139	11.5319	13.4441	13.8803	10.5639	12.8311	14.6726	14.0709	13.169	15.627	15.9692	14.1949	16.4189	13.3481	13.1713	17.4883	15.1041	5.07004	4.11466	6.00588	7.80406	8.29953	7.11391	13.0108	10.77	6.46227	2.70465e-08	6.94687e-07	0.898573	2.0599e-08	5.25484e-07	0.906224	2.75631e-07	6.59053e-06	0.830663	5.40649e-09	4.25335e-07	1.05426	4.47119e-05	0.0018734	0.659708	2.01091e-11	2.04731e-09
LOC_Os01g09400	0	0	0	0	0	0	0	0	0	0	0.0408618	0	0	0	0	0	0	0	0	0	0	0	0	0	0	0	0	0	0	0	0	0	NA	NA	NA	NA	NA	NA	NA	NA	NA	NA	NA	NA	NA	NA	NA	NA	NA
LOC_Os01g09410	19.2135	16.0684	19.2986	18.2855	17.4109	21.9963	19.5247	19.4243	20.353	18.7899	16.9983	18.5076	18.0077	21.548	22.7211	20.3471	18.8293	28.2416	22.8058	22.1953	22.5081	18.2125	17.7293	24.5633	23.7211	25.1774	12.4308	14.5185	17.2042	22.6417	18.0381	23.9526	0.0190324	0.051138	-0.304881	0.0584804	0.120429	-0.246006	0.0205088	0.059396	-0.301242	0.138652	0.273992	-0.215261	0.306975	0.570885	-0.132826	0.174374	0.33565
LOC_Os01g09420	47.7595	47.8515	36.7336	43.9129	47.8351	45.2741	32.616	45.2669	37.5123	39.3599	44.4974	42.0635	42.2755	39.4359	30.5139	41.3348	43.428	34.9951	30.451	42.7716	33.6373	43.9149	44.7561	28.0384	29.4461	30.8943	55.577	44.6977	30.9823	40.1137	44.5577	29.7558	0.00901558	0.0276891	0.350851	0.00110201	0.00446119	0.438398	0.00325193	0.0136763	0.395375	0.0286804	0.0867118	0.328633	0.0662506	0.243981	0.246765	0.0610649	0.159058
LOC_Os01g09430	63.9498	44.5126	65.5762	44.3306	41.1553	59.4742	83.7456	47.7338	87.1843	50.6954	53.408	61.0033	32.0773	64.5569	73.949	40.3768	74.0847	61.4099	61.7786	57.8758	62.7551	31.59	55.212	99.6825	87.979	161.55	46.2151	73.1884	76.9702	80.1017	58.8173	83.6573	0.00140053	0.00588458	-0.718351	0.000141434	0.000796764	-0.855769	0.002623	0.0115449	-0.676579	0.000338363	0.00336865	-0.901057	0.0592211	0.228715	-0.424225	0.00571016	0.026946
LOC_Os01g09440	0	0	0	0	0	0	0	0	0	0	0	0.0840747	0	0	0	0	0	0	0	0	0	0	0	0	0	0	0	0	0	0	0	0	NA	NA	NA	NA	NA	NA	NA	NA	NA	NA	NA	NA	NA	NA	NA	NA	NA
LOC_Os01g09450	8.39033	14.0357	24.8899	8.8386	8.8038	10.5833	34.9365	13.4849	10.8287	19.5705	14.2164	8.45265	8.20353	17.6883	28.3216	17.071	10.7305	20.6389	17.5712	10.247	18.8563	7.607	8.5176	33.3396	51.4314	55.2934	10.6273	22.6432	38.6792	8.61002	19.2577	35.0095	0.00244489	0.00936979	-1.23294	0.000103784	0.000614512	-1.57941	0.0044079	0.0173313	-1.1586	0.00352327	0.0183164	-1.32746	0.0226043	0.131692	-0.927754	0.017105	0.0617755
LOC_Os01g09460	2.67736	1.45368	2.28804	1.47249	1.33136	1.56343	1.74481	1.63385	1.4537	1.67152	1.81526	1.73546	0.968513	3.54359	1.82429	2.24632	1.9704	2.21715	2.15975	1.85725	1.98048	1.47047	1.898	1.35531	0.761833	1.59593	1.09545	1.0466	1.65998	1.69279	1.96682	1.68565	0.18458	0.309399	0.37619	0.477457	0.603527	0.201423	0.0523167	0.124248	0.550206	0.160157	0.303318	0.445243	0.156768	0.398511	0.401493	0.0687201	0.173437
LOC_Os01g09470	0.0446798	0	0	0	0	0	0	0	0	0.0450601	0	0.0162908	0	0	0	0	0.0123308	0	0	0	0	0	0	0	0	0	0	0.0758855	0	0	0	0	NA	NA	NA	NA	NA	NA	NA	NA	NA	NA	NA	NA	NA	NA	NA	NA	NA
LOC_Os01g09480	0	0	0	0	0	0	0	0	0	0	0	0	0	0	0	0	0	0	0	0	0	0	0	0	0	0	0	0	0	0	0	0	NA	NA	NA	NA	NA	NA	NA	NA	NA	NA	NA	NA	NA	NA	NA	NA	NA
LOC_Os01g09490	0	0	0	0	0	0	0	0	0	0	0	0	0	0	0	0	0	0	0	0	0	0	0	0	0	0	0	0	0	0	0	0	NA	NA	NA	NA	NA	NA	NA	NA	NA	NA	NA	NA	NA	NA	NA	NA	NA
LOC_Os01g09500	2.56178	0.730238	1.51309	1.56639	4.45861	1.16351	1.2945	1.19381	1.81303	1.03343	1.67514	1.6813	1.11204	0.837682	1.62917	1.64132	1.08407	3.03752	2.26418	1.95478	0.87051	1.64149	2.14523	3.75625	1.83694	1.42523	0.48914	0.435101	0.95299	0.887324	2.15565	1.53957	0.53856	0.670443	-0.385136	0.928435	0.954569	-0.0562453	0.538541	0.682619	-0.385154	0.291075	0.459142	-0.739209	0.549746	0.7725	-0.374583	0.536202	0.703412
LOC_Os01g09510	188.281	213.705	200.38	179.269	198.023	196.715	130.939	194.479	194.371	222.681	216.174	198.768	195.263	188.557	136.535	171.717	168.167	155.892	186.048	172.649	160.052	155.414	156.464	105.83	167.846	127.327	170.301	124.508	150.32	149.035	170.344	143.718	1.27932e-05	0.000113467	0.478151	0.000606633	0.00270818	0.375698	0.000117077	0.000938115	0.422108	0.00186199	0.0114717	0.38118	0.140909	0.374713	0.161343	0.0962891	0.220712
LOC_Os01g09520	0	0	0	0	0	0	0	0	0	0	0	0	0	0	0	0	0	0	0	0.017077	0	0	0	0	0	0	0	0	0	0	0	0	NA	NA	NA	NA	NA	NA	NA	NA	NA	NA	NA	NA	NA	NA	NA	NA	NA
LOC_Os01g09530	0	0	0	0	0	0	0	0	0	0	0	0	0	0	0	0	0	0	0	0	0	0	0	0	0	0	0	0	0	0	0	0	NA	NA	NA	NA	NA	NA	NA	NA	NA	NA	NA	NA	NA	NA	NA	NA	NA
LOC_Os01g09540	15.8823	12.5658	32.3013	14.3374	10.7739	22.5775	63.588	6.99334	22.1265	8.19793	12.8004	11.7185	5.19113	16.8683	55.1743	6.91067	24.5909	12.3444	13.8162	15.8103	53.5897	3.78623	16.2321	74.814	62.5472	211.682	6.80529	44.976	88.7112	24.0405	12.3647	65.6117	0.00144806	0.00604907	-2.22943	0.00722028	0.0215889	-1.88056	0.0165422	0.0498993	-1.67771	0.00257213	0.0145666	-2.35939	0.0621267	0.234775	-1.30577	0.0264262	0.0858364
LOC_Os01g09550	6.50061	8.4317	6.32408	7.44097	5.56097	6.92495	6.30046	6.96955	4.93072	6.43886	6.96887	6.6069	7.39881	8.41158	7.38597	5.34982	7.6843	5.79571	7.84383	5.73361	7.12011	6.73773	6.33857	6.92784	8.39206	7.22179	7.91304	6.92812	7.95162	6.4417	7.60319	8.95823	0.432148	0.574224	-0.118105	0.398641	0.529346	-0.126905	0.664997	0.78284	-0.0651064	0.749314	0.847317	0.053715	0.911746	0.964526	0.0166646	0.461883	0.640832
LOC_Os01g09560	119.703	116.88	124.113	137.148	121.255	124.976	94.7347	119.353	122.124	120.153	126.967	123.644	126.339	111.929	93.5545	121.085	104.304	118.987	106.635	101.398	100.55	122.569	99.598	79.7631	102.342	71.2732	126.905	117.712	108.944	103.968	126.714	100.021	0.000804851	0.00369424	0.38955	0.000261667	0.0013402	0.424359	0.00179258	0.00843083	0.362986	0.00624826	0.0280565	0.355386	0.0182275	0.116066	0.27445	0.0448734	0.127042
LOC_Os01g09570	52.8208	68.5762	63.361	53.3674	73.9408	64.2662	68.8216	70.6787	53.8338	58.2863	66.5357	51.2663	65.8698	69.776	61.2482	75.6727	78.0809	63.7786	80.9089	69.9994	72.3777	69.0396	82.2773	73.8781	84.3764	76.7188	62.7754	66.2049	83.8193	50.2129	66.5553	61.1365	0.00768593	0.0243774	-0.294876	0.0561283	0.116621	-0.211297	0.0261474	0.0721595	-0.24603	0.254099	0.418599	-0.141053	0.0109808	0.0870374	-0.281352	0.386504	0.572655
LOC_Os01g09580	0.124208	0.531082	0.126973	0.253154	0.648525	0.338476	0.196136	0.217056	0.146507	0.250529	0.235797	0.090575	0.20219	0.609223	0.296213	0	0.171395	0.0736367	0	0	0.226106	0.179071	0.086676	0.273182	0.22266	0	0.177869	1.16027	0.866355	0.215109	0.261291	0.111969	NA	NA	NA	NA	NA	NA	NA	NA	NA	NA	NA	NA	NA	NA	NA	NA	NA
LOC_Os01g09590	24.441	28.31	26.7643	20.5119	21.73	22.9917	24.8537	25.0362	23.4738	26.9385	27.7007	21.4648	12.3177	19.6708	9.20329	9.81733	12.8014	6.19075	8.69421	7.55863	12.4523	9.52741	14.9964	7.23954	8.13884	11.3665	65.6663	97.0313	48.4516	14.6773	13.3713	6.9577	1.16035e-08	3.36007e-07	1.05196	8.95951e-07	1.21439e-05	0.905889	2.33326e-09	9.83115e-08	1.10124	0.0052572	0.0246585	0.575306	0.195924	0.4501	0.238447	0.33372	0.521547
LOC_Os01g09600	0	0	0	0	0	0	0	0	0	0	0	0	0	0	0	0	0	0	0	0	0	0	0	0	0	0	0	0	0	0	0	0	NA	NA	NA	NA	NA	NA	NA	NA	NA	NA	NA	NA	NA	NA	NA	NA	NA
LOC_Os01g09610	0	0	0	0	0	0	0	0	0	0	0	0	0	0	0	0	0	0	0	0	0	0	0	0	0	0	0	0	0	0	0	0	NA	NA	NA	NA	NA	NA	NA	NA	NA	NA	NA	NA	NA	NA	NA	NA	NA
LOC_Os01g09620	6.95598	5.31703	10.1891	5.62105	1.82611	4.76538	11.8065	4.88948	9.61039	6.18992	5.50837	5.85175	1.79614	1.33423	6.76525	5.41522	6.58295	6.21844	7.5561	5.66094	6.79112	3.31565	6.29136	4.87175	8.08086	16.4123	2.3374	9.1082	7.69789	3.76881	2.79111	1.89168	0.26145	0.400478	-0.392971	0.014515	0.0383138	-0.855341	0.605488	0.7365	-0.180752	1.32345e-05	0.000303235	-1.70433	0.00100209	0.0190693	-1.15128	0.344868	0.532679
LOC_Os01g09640	111.553	96.8482	99.0918	122.554	102.586	129.539	116.132	81.47	100.443	114.146	96.7684	124.465	82.2311	109.385	88.3819	89.9359	133.207	89.7619	106.577	102.316	112.079	83.009	97.0142	54.2207	74.615	126.598	102.943	124.663	111.323	106.031	81.8798	91.5794	0.0357102	0.0853405	0.326596	0.0131661	0.0354563	0.385538	0.116253	0.228325	0.244253	0.323404	0.491729	0.171686	0.339465	0.602743	0.148543	0.124199	0.264645
LOC_Os01g09650	0	0	0	0	0	0	0	0	0	0	0	0	0	0	0	0	0	0	0	0	0	0	0	0	0	0	0	0	0	0	0	0	NA	NA	NA	NA	NA	NA	NA	NA	NA	NA	NA	NA	NA	NA	NA	NA	NA
LOC_Os01g09660	1.39836	1.0871	1.90599	1.29549	0.663751	1.38569	1.84682	0.88861	0.899682	1.66667	1.40778	1.25147	1.03469	3.11763	3.03167	1.22171	2.1752	1.95951	0.561779	1.58731	2.03645	0.855285	1.24195	0.69899	1.8231	2.65217	1.09227	2.9148	2.48275	0.660478	0.534851	0.916779	0.927389	0.95393	-0.0551495	0.585088	0.697862	-0.330405	0.924479	0.954296	-0.057366	0.801487	0.880196	0.170114	0.230663	0.491997	-0.725393	0.658732	0.798227
LOC_Os01g09665	2.71733	3.63083	3.56487	3.8076	2.4829	2.96198	2.66038	2.53259	1.84298	5.61794	3.63252	3.51723	1.99052	5.66447	5.18427	5.54937	3.3372	5.39677	4.65321	3.39295	4.25408	1.9588	2.46511	2.4653	2.92272	3.77943	2.33478	2.42298	5.40175	1.8824	2.85817	3.55188	0.240153	0.37652	0.316593	0.972666	0.982755	0.00923552	0.759289	0.849528	0.0825882	0.711263	0.820983	0.111546	0.67268	0.844415	-0.11387	0.126282	0.267899
LOC_Os01g09670	5.47806	4.96849	7.5421	5.58256	3.17807	5.6546	6.46596	4.77042	3.9161	8.25913	6.54791	5.26577	3.69307	2.98547	6.07023	6.64728	7.10109	7.18426	7.09135	5.81524	5.60056	5.26518	6.95048	5.96337	7.93552	4.2329	6.81464	4.65205	6.79285	4.21653	2.79369	5.68649	0.564265	0.692047	0.114068	0.247712	0.372847	-0.228707	0.973358	0.985399	0.00660783	0.0113215	0.0435814	-0.56024	0.068671	0.248923	-0.360213	0.559287	0.721723
LOC_Os01g09680	0	0	0.166607	0	0	0	0	0	0	0	0	0	0	0	0	0	0	0	0	0	0	0	0	0	0	0	0	0	0	0	0	0	NA	NA	NA	NA	NA	NA	NA	NA	NA	NA	NA	NA	NA	NA	NA	NA	NA
LOC_Os01g09690	0	0	0	0	0	0	0	0	0	0	0	0	0	0	0	0	0	0	0	0	0	0	0	0	0	0	0	0	0	0	0	0	NA	NA	NA	NA	NA	NA	NA	NA	NA	NA	NA	NA	NA	NA	NA	NA	NA
LOC_Os01g09700	1.96518	3.01399	2.67857	1.9156	1.56143	1.74628	0.620643	1.69222	0.655087	0.990953	1.51392	1.91593	0.20863	0	5.70542	0.615854	4.16188	3.95108	6.89091	1.46694	0.435509	0.36955	0.775119	0.0469806	0.306336	0.653614	0.611783	0.471634	0.655564	1.03582	1.61768	0.23107	0.00512046	0.017406	1.72405	0.00181006	0.0067946	1.92137	0.000206602	0.00147573	2.28539	0.0963219	0.210842	-1.14506	0.0759122	0.263625	1.09312	0.000236456	0.00253709
LOC_Os01g09710	0	0	0	0	0	0	0	0	0	0	0	0	0	0	0	0	0	0	0	0	0	0	0	0	0	0	0	0	0	0	0	0	NA	NA	NA	NA	NA	NA	NA	NA	NA	NA	NA	NA	NA	NA	NA	NA	NA
LOC_Os01g09720	0	0	0	0	0	0	0	0	0	0	0	0	0	0	0	0	0	0	0	0	0	0	0	0	0	0	0	0	0	0	0	0	NA	NA	NA	NA	NA	NA	NA	NA	NA	NA	NA	NA	NA	NA	NA	NA	NA
LOC_Os01g09730	0	0.236774	0.0848347	0.0564322	0.306498	0.0754518	0.0372491	0.133778	0.0726487	0.0573733	0	0.110465	0	0.271612	0	0	0.0507903	0.0361128	0.12261	0	0.0491826	0.0568453	0	0	0	0	0	0.107111	0	0	0	0	NA	NA	NA	NA	NA	NA	NA	NA	NA	NA	NA	NA	NA	NA	NA	NA	NA
LOC_Os01g09740	5.87968	6.43587	8.8856	5.8001	5.32289	8.78038	9.14101	6.15973	6.4142	6.77005	6.36981	6.34826	7.73351	6.22925	8.86188	7.68484	7.39737	7.82553	8.08035	7.04791	6.48958	6.35932	7.68086	7.6556	5.90249	7.98155	6.33175	8.83379	9.12086	8.39056	6.33285	8.4805	0.589343	0.7128	-0.0939091	0.58665	0.69912	-0.0945892	0.887402	0.933943	-0.0246334	0.904065	0.944081	-0.0234437	0.662493	0.838995	0.075935	0.534703	0.702201
LOC_Os01g09750	9.1689	11.5366	13.1007	10.5988	8.62881	9.08842	11.9498	13.8935	14.3094	11.6821	12.0899	8.96137	12.127	14.2473	10.7575	11.7081	9.21304	12.9472	12.9874	10.0472	11.2473	8.23303	9.87267	13.4537	18.378	13.4985	5.9703	7.80343	9.88194	13.0857	13.515	18.1138	0.0216223	0.0565962	-0.324954	0.00108421	0.00439861	-0.462292	0.0378313	0.0962483	-0.293793	0.424172	0.590089	-0.126411	0.934559	0.973863	-0.0116164	0.0122564	0.0480684
LOC_Os01g09760	16.1445	14.2475	15.8642	21.4743	16.7856	13.6525	15.237	11.8648	11.6805	17.2995	13.8544	16.0851	15.1267	11.7399	13.5987	17.0265	13.8654	14.357	16.0215	15.9443	14.6434	20.9977	16.801	9.88347	7.74013	9.88925	15.7266	16.9185	12.3084	13.0859	14.0194	7.82684	0.000128514	0.000789612	0.539687	9.69508e-06	8.79948e-05	0.623485	0.000210054	0.00149659	0.522397	0.0155246	0.0551212	0.381309	0.126532	0.352326	0.21534	0.000690572	0.00555405
LOC_Os01g09770	7.43021	7.48504	7.10515	4.7176	5.68728	8.10977	6.58525	6.70753	6.7911	5.61028	7.64361	7.09198	5.6993	8.77716	5.00976	7.66415	7.7837	5.46591	7.0484	6.7194	7.19492	9.04835	9.77284	9.58274	7.53157	11.8494	8.24484	6.44199	10.8536	5.59186	7.5289	7.01368	0.0302055	0.074414	-0.345932	0.00440144	0.0142719	-0.454541	0.105999	0.213261	-0.257996	0.102308	0.220153	-0.291541	0.0277286	0.147702	-0.351314	0.0273461	0.0880238
LOC_Os01g09790	3.91269	3.04177	3.03015	3.30767	2.08936	2.30211	2.4995	4.19576	3.93337	5.15669	3.75615	4.91208	2.67797	3.92549	3.71121	5.12762	4.63836	3.58491	4.51918	5.50547	2.97855	3.80337	3.66122	2.83593	0.956462	2.4118	5.85778	6.72094	2.54305	3.31109	2.05774	1.68341	0.000594019	0.00287243	0.878909	0.256149	0.382439	0.290606	0.0289435	0.0779586	0.558992	0.0574922	0.143874	0.54351	0.469575	0.713784	0.185073	0.00085212	0.0064691
LOC_Os01g09800	5.76262	4.25327	5.28312	6.4668	4.65654	6.58991	5.06987	7.71261	5.38113	6.12301	5.88233	6.85365	5.69538	6.898	8.83467	14.175	11.9562	11.4083	9.7771	13.6699	10.0157	12.8247	12.2076	10.1847	7.37881	7.15626	4.81382	4.19461	3.87591	5.28703	3.89655	6.43165	0.106281	0.202483	-0.261166	0.0405766	0.0895424	-0.331132	0.00335296	0.0140174	-0.474325	0.153742	0.294725	-0.257879	0.00417317	0.0487267	-0.46323	0.0368125	0.109968
LOC_Os01g09810	0	0	0.191935	0	1.5496	0.941606	0	0	0	0	0.0905406	0	0	0	0	0	0.24592	0	0	0	0.193547	0	0	0.327055	0	0	0.76128	0	0	0.617144	0	0	NA	NA	NA	NA	NA	NA	NA	NA	NA	NA	NA	NA	NA	NA	NA	NA	NA
LOC_Os01g09830	16.059	11.2468	19.7187	14.1081	13.7339	13.2041	22.2982	11.1287	14.0433	16.6145	14.6739	13.023	11.4932	17.6548	15.8474	8.64801	14.1365	15.1837	13.1534	14.261	22.0765	11.044	13.1386	26.6424	16.8758	34.6591	15.86	21.5144	32.445	15.5842	18.6387	23.7117	0.0180447	0.0489459	-0.530262	0.00752458	0.0223443	-0.599326	0.0285296	0.0771466	-0.491071	0.0262569	0.0812291	-0.557174	0.230138	0.491279	-0.26909	0.00196696	0.0121484
LOC_Os01g09850	8.9096	8.99706	6.10624	8.00397	9.93661	7.39484	5.32162	7.80597	6.49964	7.55762	8.86537	7.75595	5.9627	7.19445	4.23718	6.87337	7.66602	6.36163	6.61154	6.41712	6.3516	5.83015	6.61536	5.68707	5.78969	6.43184	10.9053	5.92571	7.22453	6.35136	5.19792	3.91573	0.0585145	0.126205	0.295965	0.0299402	0.0698812	0.339621	0.0765052	0.166107	0.277115	0.584489	0.727781	0.0956475	0.300856	0.565688	-0.161857	0.924868	0.960292
LOC_Os01g09860	0.298638	0.225337	0.598601	0.913006	0.458612	0.382971	0.987544	0.613976	0.580184	0.65551	0.427983	0.339471	0.514732	0.689311	1.59197	0.506478	0.426638	0.94773	0.931574	0.566648	1.06169	0.455876	0.392281	1.93184	1.8265	1.53929	0.553442	0.432626	1.44586	0.395504	0.517369	1.29855	0.000472253	0.00236127	-1.33077	0.00234592	0.00843857	-1.15815	2.43399e-05	0.000261283	-1.60667	0.0121259	0.0459702	-1.06756	0.00926964	0.0790615	-0.990437	0.0167888	0.0609665
LOC_Os01g09870	0	0	0	0	1.19268	0.311239	0	1.3306	0	0	0	0.166573	0	0	2.17901	0	0.378247	0	0	0.950734	0.16633	0	0.318805	0	0	0.317708	0	0	0.955968	0	0	0.823669	NA	NA	NA	NA	NA	NA	NA	NA	NA	NA	NA	NA	NA	NA	NA	NA	NA
LOC_Os01g09880	0.760808	0.750701	2.35318	1.7892	0.91671	1.3556	2.07009	0.681813	0.345154	0.531197	0.740681	0.277399	1.42901	0.574104	42.9871	47.8072	41.5577	16.3071	23.0177	21.3135	16.1083	4.10621	10.1282	2.12383	2.30807	2.93034	5.3637	14.3134	13.7974	0.810835	0.492457	1.37168	0.000179736	0.00104902	-1.56063	0.144862	0.247242	-0.607402	0.0652071	0.14676	-0.768183	0.0402574	0.111427	-0.955397	0.0115013	0.0891284	-1.05284	4.85223e-12	5.62759e-10
LOC_Os01g09890	63.3824	65.5888	71.8823	62.6116	68.47	65.7359	63.8615	75.162	69.7967	66.2893	75.7095	59.6195	66.9394	64.7177	74.9021	77.4056	62.1728	69.8259	68.5038	53.7381	67.5486	74.7681	67.8988	71.571	76.0382	68.1155	56.8009	60.6307	65.044	68.5529	73.2236	71.9502	0.506517	0.642715	-0.0737546	0.411282	0.541889	-0.0912274	0.509847	0.658906	-0.0731779	0.48997	0.648604	-0.0856984	0.952278	0.981056	-0.0066448	0.912337	0.954085
LOC_Os01g09900	0	0	0	0	0	0	0	0	0	0	0	0	0	0	0	0	0.0451639	0	0	0	0.0397205	0	0.0761325	0	0	0	0	0	0	0	0	0	NA	NA	NA	NA	NA	NA	NA	NA	NA	NA	NA	NA	NA	NA	NA	NA	NA
LOC_Os01g09930	0	0	0	0	0	0	0.211619	0	0.0829033	0	0.0277966	0	0	0	0	0	0.0685257	0	0.260801	0	0	0	0.209536	0	0	0.293269	0	0	0.221491	0	0.295711	0.126718	NA	NA	NA	NA	NA	NA	NA	NA	NA	NA	NA	NA	NA	NA	NA	NA	NA
LOC_Os01g09940	0	0	0	0	0	0	0	0	0	0	0	0	0	0	0	0	0	0	0	0	0	0	0	0	0	0	0	0	0	0	0	0	NA	NA	NA	NA	NA	NA	NA	NA	NA	NA	NA	NA	NA	NA	NA	NA	NA
LOC_Os01g09950	0	0	0	0	0	0	0	0	0	0	0	0	0	0	0	0	0	0	0	0	0	0	0	0	0	0	0	0	0	0	0	0	NA	NA	NA	NA	NA	NA	NA	NA	NA	NA	NA	NA	NA	NA	NA	NA	NA
LOC_Os01g09960	0	0	0	0	0	0	0.059705	0.0427178	0.0272904	0	0.059362	0	0.0593369	0	0	0	0.0313089	0.0378092	0	0	0	0.0241328	0	0.553197	0.117138	0.08594	0	0.020409	0.104434	0.0399023	0	0.0826903	NA	NA	NA	NA	NA	NA	NA	NA	NA	NA	NA	NA	NA	NA	NA	NA	NA
LOC_Os01g09970	0	0	0	0	0	0	0	0	0	0	0	0	0	0	0	0	0	0	0	0	0	0	0	0	0	0	0	0	0	0	0	0	NA	NA	NA	NA	NA	NA	NA	NA	NA	NA	NA	NA	NA	NA	NA	NA	NA
LOC_Os01g09980	0	0	0	0	0	0	0	0	0	0	0	0	0	0	0	0	0	0	0	0	0	0	0	0	0	0	0	0	0	0	0	0	NA	NA	NA	NA	NA	NA	NA	NA	NA	NA	NA	NA	NA	NA	NA	NA	NA
LOC_Os01g09990	0.0917091	0.392119	0.0312511	0.232783	0.239418	0.249916	0	0.641054	0.0540881	0.138734	0.0725447	0.250793	0.148736	0.224907	0.108951	1.75621	1.43389	0.325014	0	3.66033	0.898179	2.19549	1.3303	0	0.163794	0.0637777	0.13133	0.0778819	0.127935	0.158239	0	0.0826736	NA	NA	NA	NA	NA	NA	NA	NA	NA	NA	NA	NA	NA	NA	NA	NA	NA
LOC_Os01g10000	0	0	1.28391	0	0	0	0	0	0	0.379991	0.238431	0.13738	0	0	0	0	0	1.34026	0	0.78411	0.274358	0	0	0.414349	0	0	0	0	0	0.652534	0	0.679314	NA	NA	NA	NA	NA	NA	NA	NA	NA	NA	NA	NA	NA	NA	NA	NA	NA
LOC_Os01g10010	8.15436	9.87488	7.82317	9.61082	12.5038	11.5867	7.46681	7.50209	6.22342	9.65598	9.88125	9.10481	9.02407	10.3224	11.4472	21.5364	16.0079	7.35994	11.5073	10.353	8.19568	9.50775	11.44	7.75745	10.2372	8.66894	14.0228	12.0355	8.97872	8.09199	8.99627	7.14627	0.690639	0.793433	0.0745839	0.212931	0.333214	0.233419	0.869489	0.922241	-0.0307918	0.667386	0.790451	0.0900398	0.628342	0.819582	-0.0907144	0.00210688	0.0128295
LOC_Os01g10020	8.33243	7.35171	7.90199	8.44645	9.89822	6.90808	7.40732	7.24206	5.98024	8.00319	8.02079	8.00515	6.67428	5.62227	7.57003	8.89757	7.76266	6.45585	6.33188	7.75267	7.3835	7.45777	7.2606	6.25423	10.2742	5.88661	7.82861	6.62675	6.8882	4.96288	8.90342	8.58444	0.548999	0.67923	0.0992156	0.39596	0.526605	0.14054	0.627319	0.753495	0.0803817	0.376476	0.545091	-0.163709	0.985641	0.994035	0.0029796	0.527988	0.696759
LOC_Os01g10030	1.40313	1.95928	2.09363	1.35266	1.5412	1.37497	1.62594	2.26004	1.49244	1.84842	1.52351	1.52513	1.80257	1.8524	1.88483	1.69757	1.78544	1.93555	1.78756	2.01521	1.85186	1.77438	1.72276	1.50603	2.11658	1.42151	1.31203	1.27874	1.50954	1.62925	2.37952	1.45369	0.929151	0.955023	-0.02017	0.505777	0.630171	-0.150953	0.73256	0.830818	0.0775203	0.694256	0.80966	0.0996975	0.7442	0.883661	0.074021	0.74625	0.856732
LOC_Os01g10040	16.6663	15.6792	17.7134	12.0095	9.17783	9.93596	17.1609	9.18998	11.8104	10.9902	10.9235	8.57212	8.07371	9.98849	10.7455	15.0794	11.4022	9.25127	14.3174	12.6993	15.2735	9.41933	13.2702	10.3457	11.5302	20.241	10.0403	19.9042	19.0304	10.6007	10.1391	10.4955	0.132726	0.240465	-0.285791	0.167057	0.275894	-0.262654	0.258406	0.411096	0.214835	0.0608962	0.150336	-0.398331	0.186863	0.438354	-0.250904	0.628699	0.776001
LOC_Os01g10050	24.9812	27.6638	32.7548	31.2098	24.5651	27.5489	29.7658	28.2409	25.8878	32.6936	25.3708	26.7565	28.1988	28.6698	30.8518	33.084	27.601	27.3285	34.0209	29.0426	27.8393	27.9361	23.615	26.5547	25.8719	27.3028	22.3484	30.2273	30.5337	30.3396	26.9613	28.922	0.636063	0.750625	0.0536141	0.726666	0.812301	0.0396051	0.589086	0.723692	0.0611996	0.583692	0.727245	0.0694161	0.483824	0.724848	0.0793278	0.24201	0.420287
LOC_Os01g10060	0	0	0.835843	0.624929	0	1.6711	1.54936	0	0	0	0.77611	0	0	0	0	0	0.676962	0.363555	1.35498	0	0.893056	0	0	0.67437	0	0.852919	0	1.56229	1.71093	0	0	0	NA	NA	NA	NA	NA	NA	NA	NA	NA	NA	NA	NA	NA	NA	NA	NA	NA
LOC_Os01g10070	6.051	5.17454	5.27847	5.67312	6.31883	7.25537	5.198	5.63963	6.56638	10.0081	7.96453	7.6778	6.30404	4.74871	8.65833	2.32611	7.21426	5.59627	4.81326	8.56291	8.10719	6.51376	8.78297	5.5896	5.2067	8.41612	15.2508	12.3327	4.38944	12.1561	4.07337	7.41847	0.454546	0.595753	0.295876	0.961319	0.975232	0.0191875	0.743534	0.83853	-0.129442	0.770354	0.860282	-0.129121	0.731789	0.877204	0.135601	0.672895	0.808336
LOC_Os01g10080	54.6735	30.9683	41.3105	47.5407	41.8892	55.4663	47.1558	39.1175	48.6299	48.0218	38.0527	51.1366	46.1928	48.4596	58.4613	41.4066	50.4125	45.0528	37.5876	50.7058	45.4363	53.9055	48.4169	45.8286	47.4071	44.5308	49.3594	53.7473	39.1714	52.3605	43.443	40.5807	0.9111	0.943606	-0.0139641	0.723679	0.809887	0.0442174	0.381832	0.542204	-0.109375	0.819967	0.892751	0.0318238	0.913375	0.965105	-0.0136052	0.55184	0.715518
LOC_Os01g10090	0.387008	0.517111	0.263749	0.492988	0.252586	0.4614	0.366675	0.281795	0.342367	0.536665	0.413269	0.458599	0.0787484	0.237279	0.230736	0.697371	0.480632	0.0286798	0.320672	0.60404	0.176127	0.23248	0.337583	0.0531991	0	0.201853	0.69276	0.369735	0.26994	0.25134	0.203534	0.261655	0.010344	0.0309907	1.75517	0.0206953	0.051498	1.58362	0.0230562	0.0653026	1.55556	0.361877	0.531026	0.697805	0.094734	0.298699	1.14378	0.0143186	0.0541916
LOC_Os01g10100	22.5856	25.1357	25.7154	28.8322	18.4627	22.2238	25.6576	23.869	27.0547	28.7898	24.8506	23.7477	20.2271	13.8811	25.7129	16.1827	22.2464	17.9071	22.1795	17.8645	20.9882	27.7578	25.1264	25.8333	19.93	18.5043	15.4915	17.0308	20.5231	24.4846	35.9905	20.5326	0.191425	0.3181	0.19003	0.620072	0.727101	0.0721135	0.333889	0.4934	0.140563	0.152152	0.292575	-0.232886	0.13859	0.371374	0.215441	0.93177	0.963988
LOC_Os01g10110	258.24	230.446	221.864	175.257	160.529	223.81	109.459	248.875	308.071	318.128	202.957	241.004	80.4558	95.5273	99.9772	214.542	222.547	86.0169	88.1649	105.437	327.068	404.492	425.08	5.99427	2.08603	1.95922	47.6239	88.4176	25.8449	231.492	152.546	21.8081	2.17449e-24	4.70443e-22	4.44377	1.99681e-21	3.77547e-19	4.14471	7.67002e-24	1.56887e-21	4.39002	3.01082e-12	4.08093e-10	3.4015	2.70081e-15	7.41077e-13	3.44652	1.59198e-20	4.6519e-18
LOC_Os01g10120	0	0	0	0	0	0	0	0	0	0	0	0	0	0	0	0	0	0	0	0	0	0	0	0	0	0.812516	0	0	0	0	0	0	NA	NA	NA	NA	NA	NA	NA	NA	NA	NA	NA	NA	NA	NA	NA	NA	NA
LOC_Os01g10130	2.4204	2.48378	2.01242	2.86123	2.27478	2.63832	1.37594	2.76342	2.39816	2.48982	2.25151	3.84773	2.83682	1.42461	1.50078	3.72177	2.36467	1.77933	1.81834	2.26665	1.76243	3.44299	2.29709	0.74528	1.04134	0.875276	1.94101	2.01433	0.607768	2.09589	3.05502	2.26918	9.48562e-05	0.000612063	1.12583	0.000261533	0.00133985	1.05295	0.00116969	0.00597053	0.936274	0.0120679	0.0457887	0.809444	0.000526164	0.0122427	0.999987	0.000825705	0.00633425
LOC_Os01g10140	2.4164	2.80998	2.77897	3.00117	1.77475	3.34389	2.81411	2.41927	1.73686	2.24658	2.34145	2.54678	3.10586	2.70352	3.42159	2.7214	2.57431	2.36283	3.83757	2.67148	3.4192	3.33859	2.63475	2.20059	2.30124	3.7152	2.42868	2.4368	2.00148	4.11946	2.06509	2.11023	0.63168	0.747467	-0.114646	0.940476	0.961632	-0.0178587	0.997815	0.999103	-0.000655013	0.746724	0.84505	0.0863578	0.955798	0.982398	-0.0132562	0.747802	0.857527
LOC_Os01g10150	104.759	94.507	90.6657	95.0272	93.9412	105.22	93.4814	92.7089	109.914	98.3344	93.6855	115.307	109.646	109.599	102.117	102.723	106.517	98.159	106.229	115.381	97.6934	108.622	112.863	100.95	98.6088	95.6124	95.7645	102.928	92.0293	108.89	89.8063	109.929	0.773413	0.851818	0.0341949	0.970999	0.981909	-0.0043179	0.860214	0.915295	-0.0209152	0.407343	0.574657	0.110024	0.719822	0.869608	0.0426017	0.670471	0.807105
LOC_Os01g10160	0	0	0	0	0	0	0	0	0	0	0	0	0	0	0	0	0	0	0	0	0	0	0	0	0	0	0	0	0	0	0	0	NA	NA	NA	NA	NA	NA	NA	NA	NA	NA	NA	NA	NA	NA	NA	NA	NA
LOC_Os01g10170	0	0	0	0	0	0	0	0	0	0	0	0	0	0	0	0	0	0	0	0	0	0	0	0	0	0	0	0	0	0	0	0	NA	NA	NA	NA	NA	NA	NA	NA	NA	NA	NA	NA	NA	NA	NA	NA	NA
LOC_Os01g10180	0.0699484	0	0.0476704	0.213848	0	0	0.0883645	0.0814913	0.0825067	0.141088	0	0.051008	0	0	0	0	0.077218	0	0	0	0	0	0	0	0	0	0	0.178204	0.780631	0	0	0	NA	NA	NA	NA	NA	NA	NA	NA	NA	NA	NA	NA	NA	NA	NA	NA	NA
LOC_Os01g10195	0	0	0.143837	0.0716944	0.367331	0.191716	0	0.0819619	0.165966	0.141902	0.178077	0.0513026	0	0	0.335555	0	0.0776639	0.125126	0	0.0732038	0.102455	0	0.0981883	0.154733	0.252234	0.195701	0	0.238977	0.39257	0	0	0	NA	NA	NA	NA	NA	NA	NA	NA	NA	NA	NA	NA	NA	NA	NA	NA	NA
LOC_Os01g10200	0	0	0	0	0	0	0	0	0	0	0	0	0	0	0	0	0	0	0	0	0	0	0	0	0	0	0	0	0	0	0	0	NA	NA	NA	NA	NA	NA	NA	NA	NA	NA	NA	NA	NA	NA	NA	NA	NA
LOC_Os01g10210	45.0543	57.1761	74.576	41.653	51.5651	38.0117	123.804	62.987	42.5996	49.0001	62.9285	30.3314	50.9281	56.2189	118.277	43.2991	55.9239	74.4049	70.8803	41.1797	96.9501	49.1235	50.707	150.779	127.675	158.416	45.0086	83.8677	101.367	63.2958	60.052	99.1652	5.40577e-05	0.000381711	-1.16314	2.84006e-05	0.00021258	-1.20595	0.00136527	0.00673948	-0.922451	0.00201297	0.0121581	-0.994746	0.015919	0.107506	-0.69453	0.00604541	0.0281386
LOC_Os01g10230	0	0.225174	0.143561	0	0	0.143511	0.066528	0	0	0	0.0333253	0	0.171454	0	0	0	0.029068	0.124885	0	0	0.230081	0.101233	0	0.115827	0	0	0	0	0.146931	0	0	0	NA	NA	NA	NA	NA	NA	NA	NA	NA	NA	NA	NA	NA	NA	NA	NA	NA
LOC_Os01g10240	0	0	0	0	0	0	0	0	0	0.0984223	0	0	0	0	0	0	0	0	0	0	0	0	0	0	0	0	0.279509	0	0	0	0	0	NA	NA	NA	NA	NA	NA	NA	NA	NA	NA	NA	NA	NA	NA	NA	NA	NA
LOC_Os01g10250	107.78	107.651	77.5248	107.333	116.384	116.739	62.6986	65.7558	69.4192	97.9187	91.5063	126.956	87.6956	78.5077	48.5548	86.7515	82.8369	53.8035	65.6476	80.8219	67.1667	103.188	83.9961	38.424	51.8639	40.9862	169.427	123.441	80.3414	73.2611	68.0523	48.9017	5.66987e-07	8.86754e-06	0.875228	4.0317e-08	9.26591e-07	0.960495	5.09846e-06	7.38193e-05	0.797989	0.000894768	0.00674901	0.649799	0.0362573	0.173388	0.366394	0.00598561	0.0279122
LOC_Os01g10260	2.28425	3.00521	2.03573	0.895319	1.83489	1.91532	1.22085	2.45649	0.414517	3.18973	3.16895	1.85793	1.14412	1.72369	0.419041	0.844333	1.26082	0.83337	0.388249	1.82834	1.53535	1.68884	1.71664	1.15938	0.629978	1.46635	3.0195	1.49217	0.98048	0.608614	2.21783	1.26718	0.178544	0.301981	0.882822	0.618929	0.726329	0.326399	0.229354	0.377475	0.788831	0.69715	0.811773	0.285538	0.820616	0.922433	0.148807	0.69868	0.82478
LOC_Os01g10270	0	0	0	0	0	0	0	0	0	0	0	0	0.224507	0	0	0	0.0761253	0	0	0	0.200851	0.265115	0	0	0	0	0	0	0.192396	0	0	0	NA	NA	NA	NA	NA	NA	NA	NA	NA	NA	NA	NA	NA	NA	NA	NA	NA
LOC_Os01g10280	23.6412	27.0792	31.8958	33.7045	28.7974	25.4255	35.8015	31.7372	34.7704	28.6724	28.0585	24.7801	31.3898	30.6639	31.1067	32.7484	27.0572	32.182	34.7009	28.6498	32.2917	23.5226	26.9789	40.66	53.8326	50.5229	17.9489	23.5124	30.5083	27.8421	34.777	45.9734	5.58381e-06	5.70294e-05	-0.573168	7.53879e-05	0.000471044	-0.499596	7.8118e-06	0.000103819	-0.564172	0.00207631	0.0124378	-0.434465	0.0170283	0.111669	-0.301137	0.000223812	0.00243273
LOC_Os01g10290	86.2105	79.6131	63.3155	101.201	99.7309	86.4158	58.3671	66.9717	60.012	79.8614	76.7374	92.1548	81.9668	68.2989	58.2341	75.9012	70.6902	61.2731	59.6893	72.7562	62.0779	93.6937	83.6856	47.6307	51.5152	50.2016	119.371	90.1612	60.7033	73.1722	61.8711	60.4373	9.42582e-05	0.000609078	0.504872	4.55532e-07	6.87884e-06	0.652166	0.00120593	0.00611803	0.418578	0.00462136	0.0224677	0.409416	0.0382774	0.179052	0.267875	0.0175149	0.0628727
LOC_Os01g10300	4.76369	6.61734	6.76569	7.19832	5.38712	5.40697	6.62022	7.03335	5.90303	4.08338	6.70663	5.23774	6.21426	10.1213	11.7408	6.11341	5.73985	7.7194	10.0034	5.53305	6.58935	4.80944	4.99122	11.3462	6.55257	8.72725	4.7735	8.76476	6.53707	6.46016	4.34551	7.15456	0.0214426	0.0562436	-0.501478	0.0864606	0.164987	-0.373775	0.0900526	0.188255	-0.369577	0.726179	0.831629	-0.0853675	0.0767119	0.265582	-0.385923	0.482534	0.658839
LOC_Os01g10310	0.46558	0.995356	0.158648	0.237231	2.43094	0.951558	0.14704	1.08482	1.37292	1.6434	0.810209	0.509268	0	0	0	2.23721	0.513967	0.13801	0	0.242225	0.169508	0	0.649794	0	0	0.323779	1.33345	0.988445	0.64949	0.806316	0	0	NA	NA	NA	NA	NA	NA	NA	NA	NA	NA	NA	NA	NA	NA	NA	NA	NA
LOC_Os01g10320	0.312475	1.24504	0.820017	0.278104	0.599407	0.905686	2.21331	0.67756	0.50556	0.897888	1.05032	1.03385	0.953271	0.758371	0.926654	0.928919	1.24631	0.868928	1.82209	1.17762	2.16159	0.447661	0.649803	0.46777	3.90113	2.89521	1.44811	2.75522	5.38413	0.401318	1.63856	3.38521	0.31678	0.460169	-0.563129	0.039817	0.0881948	-1.15632	0.102934	0.208526	-0.91734	0.259775	0.424983	-0.708731	0.617402	0.813142	-0.280995	0.343941	0.531782
LOC_Os01g10340	12.1827	12.0579	14.4014	13.5646	10.9942	13.8328	12.2551	10.0753	10.7331	15.3201	13.8481	12.0371	13.4658	9.95911	14.8854	13.009	11.2903	17.9672	17.7796	12.52	12.5945	16.6243	16.6881	9.67583	10.7848	7.84465	12.923	10.0903	12.6938	12.8936	11.0739	14.643	0.0241884	0.0620144	0.375128	0.0653016	0.13168	0.306741	0.0594943	0.136692	0.31362	0.249791	0.413897	0.214131	0.0598903	0.229915	0.313134	0.0522344	0.141843
LOC_Os01g10350	14.0723	13.8853	11.9977	13.0054	13.0888	12.3428	9.89624	17.3901	14.5155	14.2495	15.737	12.6092	17.5284	12.575	11.4131	19.7112	13.8995	11.9569	10.8262	13.8127	10.8276	15.2777	15.4259	11.1522	13.6857	10.3014	10.7695	9.43453	10.809	13.7149	13.6631	12.4289	0.202968	0.332638	0.192639	0.524055	0.645636	0.0964007	0.385358	0.545661	0.131347	0.146969	0.285192	0.245351	0.380905	0.639389	0.132582	0.13588	0.282247
LOC_Os01g10370	0	0	0	0	0	0	0.0983396	0	0	0	0	0	0	0	0.185645	0	0	0	0	0	0.170049	0	0	0.0856058	0.558191	0.108271	0	0.0661069	0.217188	0	0	0	NA	NA	NA	NA	NA	NA	NA	NA	NA	NA	NA	NA	NA	NA	NA	NA	NA
LOC_Os01g10380	0	0.113615	0.0276324	0.105095	0.202531	0	0.0242718	0	0	0	0	0	0	0	0	0	0	0	0	0	0	0	0	0	0	0	0.25943	0.0322425	0	0	0	0	NA	NA	NA	NA	NA	NA	NA	NA	NA	NA	NA	NA	NA	NA	NA	NA	NA
LOC_Os01g10390	0	0	0	0	0	0	0	0	0	0	0.0114489	0	0	0	0	0	0	0	0	0	0	0	0	0	0	0	0	0.0411949	0	0	0	0	NA	NA	NA	NA	NA	NA	NA	NA	NA	NA	NA	NA	NA	NA	NA	NA	NA
LOC_Os01g10400	3927.85	3449.59	2943.72	1603.53	4292.52	3073.4	2322.02	5443.3	4838.86	1890.72	3910.41	2979.98	4468.75	4093.04	3228.92	1646.27	2598.36	5152.95	2863.9	3034.03	2413.34	3664.69	3097.22	19459.2	20773.5	10379.3	3101.51	558.852	2850.03	4376.14	4690.65	13564	6.06894e-06	6.09331e-05	-1.75215	5.30061e-06	5.31005e-05	-1.76321	6.05712e-05	0.000548873	-1.55331	0.00220224	0.0130087	-1.32569	0.0198385	0.121725	-0.902183	8.34329e-07	2.94238e-05
LOC_Os01g10410	0	0	1.96239	1.67382	0	6.21213	1.32676	1.47897	0	3.47519	2.77741	2.45694	0	0	0	8.65818	2.6199	3.88507	2.90091	0	0.973832	3.91216	0	3.14161	2.35353	0	3.90299	3.08133	0	0	0	0	NA	NA	NA	NA	NA	NA	NA	NA	NA	NA	NA	NA	NA	NA	NA	NA	NA
LOC_Os01g10420	0.135614	0	0.184845	0.138201	0	0.36956	0	0	0	0	0.171635	0.0993969	0.220758	0	0	0	0.301095	0.160799	0	0.141111	0.297396	0	0.189272	0.149135	0.486216	0.188621	0	0.230332	0.189184	0	0	0	NA	NA	NA	NA	NA	NA	NA	NA	NA	NA	NA	NA	NA	NA	NA	NA	NA
LOC_Os01g10430	15.0391	17.6263	20.0617	16.497	16.9663	16.2154	26.1267	18.8965	20.6832	17.4886	17.3285	15.535	20.0971	15.4552	27.1714	24.1522	19.2218	21.8641	26.192	18.7129	23.3617	20.1335	19.1096	24.8537	28.1278	26.5291	14.4466	20.7225	22.9066	20.59	22.0953	26.931	0.000117506	0.000732986	-0.458976	8.39908e-05	0.000515492	-0.468682	0.000461285	0.00280815	-0.417385	0.0023893	0.0138234	-0.404658	0.253641	0.517165	-0.136044	0.27068	0.453553
LOC_Os01g10440	0.639129	0.934893	0.848218	2.12536	1.05382	0.825005	0.701162	1.0973	0.436454	1.08559	0.659881	0.79722	0.328547	0.989953	0.56155	1.61639	1.61534	0.757818	1.48653	1.71508	1.39616	1.42257	1.31454	0.924802	0.482413	0.982513	1.25245	0.59989	0.79774	0.524309	0.141527	0.72777	0.827485	0.889047	0.082449	0.215521	0.336145	0.468573	0.906311	0.944993	0.0445269	0.520835	0.674618	-0.271583	0.0839212	0.279182	-0.653899	0.301021	0.486599
LOC_Os01g10450	16.6039	26.9206	34.0138	20.1512	29.5063	25.0838	39.8248	37.3608	30.6899	21.3009	33.876	17.3723	30.2694	26.4993	33.0331	30.4016	23.7579	30.1635	46.883	22.925	29.1433	26.4491	25.0445	81.6889	107.296	67.3233	19.9307	28.5133	39.8026	29.4449	60.4729	57.9543	1.55048e-08	4.34573e-07	-1.28564	7.02799e-08	1.46552e-06	-1.22531	7.93126e-08	2.28786e-06	-1.22036	2.0122e-05	0.000411961	-1.08354	0.0108632	0.0865516	-0.578975	2.41514e-06	6.98465e-05
LOC_Os01g10460	0.128464	0.549283	0.262648	0.654574	0.670751	0.525113	0.0811431	0.299327	0.606112	0.259115	0.203232	0.187358	0	0	0	0	0.248176	0.152321	0	0.133671	0.46771	0.370416	0.179293	0.141272	0	0.714704	0.73586	0.218187	0.179209	0.222481	0	0.463223	NA	NA	NA	NA	NA	NA	NA	NA	NA	NA	NA	NA	NA	NA	NA	NA	NA
LOC_Os01g10470	0	0	0	0	0	0	0	0	0	0	0	0	0	0	0	0	0	0	0	0	0	0	0	0	0	0	0	0	0	0	0	0	NA	NA	NA	NA	NA	NA	NA	NA	NA	NA	NA	NA	NA	NA	NA	NA	NA
LOC_Os01g10480	0	0	0	0	0	0	0	0	0	0	0	0	0	0	0	0	0	0	0	0	0	0	0	0	0	0	0	0	0	0	0	0	NA	NA	NA	NA	NA	NA	NA	NA	NA	NA	NA	NA	NA	NA	NA	NA	NA
LOC_Os01g10490	0	0	0.0489829	0	0	0	0.0453987	0	0.0847782	0	0.0682235	0.0524123	0	0	0	0	0.019836	0.0426108	0	0	0	0.138162	0	0.0790401	0.51538	0	0	0	0	0	0	0	NA	NA	NA	NA	NA	NA	NA	NA	NA	NA	NA	NA	NA	NA	NA	NA	NA
LOC_Os01g10504	0.722193	0.604506	0.968861	0.83222	1.66367	1.83661	1.17445	0.986968	1.13752	0.850148	0.591334	0.658027	0.67443	1.45153	1.27036	0.854302	1.08962	1.50669	0.410071	0.937052	0.808331	0.518539	0.929279	1.10686	0.212203	0.583752	0.847579	0.634375	0.918857	0.966297	1.83682	1.23168	0.611327	0.730764	0.250173	0.0673181	0.134912	0.90067	0.504988	0.654999	0.328193	0.280022	0.447293	0.594579	0.0831714	0.277718	0.852932	0.186056	0.351402
LOC_Os01g10520	0.0383001	0	0	0	0.209148	0	0.0520277	0	0.0445034	0.081357	0.0600897	0.0726576	0	0	0	0	0.0211916	0.0466655	0	0.0403334	0.0285041	0.037773	0.0539406	0.089095	0	0	0.109902	0	0.0544724	0.0659922	0	0	NA	NA	NA	NA	NA	NA	NA	NA	NA	NA	NA	NA	NA	NA	NA	NA	NA
LOC_Os01g10530	15.1696	14.9037	17.7582	14.3093	10.4557	12.976	21.4183	15.2507	17.2805	16.0772	15.9067	14.8694	13.4357	15.0225	21.7122	14.3473	14.6031	21.022	17.1328	15.794	18.8082	13.2485	13.5997	25.1181	17.8987	18.207	15.5412	17.6901	16.9431	18.1149	13.0841	22.2909	0.0584395	0.126068	-0.25766	0.000435902	0.00205485	-0.478907	0.079741	0.171593	-0.238572	0.0224439	0.0720998	-0.3475	0.291163	0.556929	-0.143723	0.144916	0.295105
LOC_Os01g10550	0	0	0	0	0	0	0	0	0	0	0	0	0	0	0	0	0	0	0	0	0	0	0	0	0	0	0	0	0	0	0	0	NA	NA	NA	NA	NA	NA	NA	NA	NA	NA	NA	NA	NA	NA	NA	NA	NA
LOC_Os01g10560	0	0	0	0	0	0	0	0	0.0857905	0	0.170762	0	0	0	0	0	0	0	0	0	0	0	0	0	0	0	0.624932	0	0	0	0	0	NA	NA	NA	NA	NA	NA	NA	NA	NA	NA	NA	NA	NA	NA	NA	NA	NA
LOC_Os01g10580	8.04223	7.30128	6.60704	4.43463	2.01326	5.55398	5.98441	4.6205	8.12165	5.55526	4.67087	6.20601	1.97269	6.75448	6.30551	4.49971	8.95404	3.39628	2.92108	7.10722	6.17688	2.27656	5.30461	5.39123	2.1724	10.1897	3.31303	10.8057	5.30213	6.96397	3.01282	3.67454	0.811036	0.877112	0.0952381	0.465465	0.592578	-0.290736	0.330519	0.48977	0.387608	0.508225	0.664094	-0.294647	0.718559	0.868898	-0.143554	0.536935	0.703908
LOC_Os01g10590	0.470072	1.00496	0.320358	0	0	0.320246	0.445374	3.55968	1.94063	4.50369	1.41295	2.91369	0.765201	0	0	2.25879	0.324328	0.139342	0	0.733686	0.513429	2.71083	0	3.3601	1.68534	0.326903	0.673158	0.199596	0.327878	0	1.97774	1.27126	NA	NA	NA	NA	NA	NA	NA	NA	NA	NA	NA	NA	NA	NA	NA	NA	NA
LOC_Os01g10600	3.86769	3.43076	3.2942	2.61657	5.62134	3.27979	4.41792	4.6739	3.90808	3.80325	4.94252	3.59733	2.64585	4.614	3.82703	3.47001	4.08873	2.42601	2.83665	3.04405	4.87894	2.40729	5.03929	4.00291	4.02743	5.95549	6.20473	4.56529	3.13409	2.83817	2.43177	4.53182	0.6798	0.785513	-0.117871	0.429004	0.558091	-0.225867	0.361904	0.52191	-0.260379	0.406849	0.574321	-0.264837	0.199601	0.455064	-0.366315	0.504467	0.677117
LOC_Os01g10610	50.84	47.3478	42.8637	43.1378	55.8245	48.4604	35.0758	39.3381	41.1151	44.451	43.8565	52.4083	40.4917	47.6253	29.1402	32.7651	42.168	35.1856	29.7712	33.5453	35.0732	41.5242	48.9532	29.0941	23.8602	24.8097	54.8377	36.735	38.9616	34.671	41.0817	32.2583	1.71369e-07	3.25384e-06	0.590429	1.67857e-08	4.36622e-07	0.637212	1.39441e-07	3.71292e-06	0.59472	2.51434e-05	0.000487433	0.532025	0.00360618	0.0448375	0.328724	0.0132273	0.0508918
LOC_Os01g10630	3.74296	3.90136	4.60573	3.71686	3.21757	4.19968	5.16617	3.95733	3.50726	4.98535	3.69361	3.83208	3.55674	3.83235	3.65701	3.24126	3.50502	5.16144	5.1039	5.07077	5.45789	2.64647	3.40537	7.18238	7.06884	5.32156	2.61338	1.76494	4.0032	4.47577	5.08469	7.13113	0.0321276	0.078309	-0.447275	0.00758904	0.022479	-0.557278	0.0268094	0.0735264	-0.462191	0.0173844	0.0596081	-0.555063	0.423754	0.676095	-0.16697	0.00283923	0.015919
LOC_Os01g10640	2.16048	2.56603	1.88138	2.07937	3.76017	2.61666	1.28883	1.678	1.69891	3.51039	2.9242	2.93212	1.95384	2.35486	2.86242	1.73026	3.80939	0.925054	2.91729	3.49695	1.92276	2.99942	4.0204	0.791959	0.430329	0.500821	5.15646	2.44628	2.00926	2.49442	1.00998	1.51479	0.00070972	0.00333028	1.60956	0.00175461	0.00662618	1.48743	0.00764595	0.0268763	1.268	0.0183908	0.0621778	1.25309	0.0450186	0.196798	0.952901	0.00214612	0.0129932
LOC_Os01g10650	0	0	0	0	0	0	0	0	0	0	0	0	0	0	0	0	0	0	0	0	0	0	0	0	0	0	0	0	0	0	0	0	NA	NA	NA	NA	NA	NA	NA	NA	NA	NA	NA	NA	NA	NA	NA	NA	NA
LOC_Os01g10660	0	0	0	0	0	0	0	0	0	0	0	0	0	0	0	0	0	0	0	0	0	0	0	0	0	0	0	0	0	0	0	0	NA	NA	NA	NA	NA	NA	NA	NA	NA	NA	NA	NA	NA	NA	NA	NA	NA
LOC_Os01g10670	0.645119	0	0.439654	0	0	0	0	0	0	0	0	0	0	0	0	0	0	0	0	0	0	0	0	0	0	0	0	0	0	0	0	0	NA	NA	NA	NA	NA	NA	NA	NA	NA	NA	NA	NA	NA	NA	NA	NA	NA
LOC_Os01g10680	7.04453	8.77229	9.82554	5.26692	8.53183	6.66404	12.1993	11.0629	7.88271	9.47609	10.559	7.89969	5.64953	6.93518	6.59979	7.20603	10.4663	4.95653	8.18392	8.06136	13.1512	5.78473	9.041	13.2957	8.72267	14.7869	11.4156	10.6074	15.8389	4.97437	10.0931	6.88011	0.222482	0.35606	-0.259978	0.00650465	0.0198172	-0.5799	0.103844	0.209851	-0.346615	0.00681723	0.0299235	-0.644643	0.012804	0.0948291	-0.530456	0.0519838	0.141328
LOC_Os01g10690	6.8055	7.77506	5.64413	11.0085	5.64025	5.74029	4.50332	5.034	3.90748	8.46126	6.25475	7.06335	6.33044	4.7686	4.12188	7.09406	5.18739	5.7638	7.08105	7.456	5.58474	7.12938	5.5783	4.43497	4.90576	4.90805	6.394	5.6876	4.06875	7.73269	6.66587	5.45325	0.0127807	0.036891	0.413556	0.015943	0.0414031	0.400334	0.0406622	0.101794	0.339997	0.426019	0.591547	0.147825	0.0516081	0.211509	0.323293	0.493837	0.667829
LOC_Os01g10700	0	0	0	0	0	0	0.0224783	0	0	0	0	0	0	0	0	0	0	0	0	0	0	0	0	0.0391353	0	0	0	0	0	0	0	0	NA	NA	NA	NA	NA	NA	NA	NA	NA	NA	NA	NA	NA	NA	NA	NA	NA
LOC_Os01g10710	0	0	0	0	0	0.0425808	0	0	0	0	0	0	0	0	0	0	0	0	0	0	0	0	0	0	0	0	0	0	0	0	0	0	NA	NA	NA	NA	NA	NA	NA	NA	NA	NA	NA	NA	NA	NA	NA	NA	NA
LOC_Os01g10720	0	0	0	0	0	0	0	0	0.0269183	0	0	0.0149995	0	0	0	0	0	0	0	0	0.0166174	0.0219343	0	0	0	0	0	0	0	0	0	0	NA	NA	NA	NA	NA	NA	NA	NA	NA	NA	NA	NA	NA	NA	NA	NA	NA
LOC_Os01g10740	0	0	0	0	0	0	0	0	0	0	0	0	0	0	0	0	0	0	0	0	0	0	0	0	0	0	0	0	0	0	0	0	NA	NA	NA	NA	NA	NA	NA	NA	NA	NA	NA	NA	NA	NA	NA	NA	NA
LOC_Os01g10750	0	0	0	0	0	0	0	0	0	0	0	0	0	0	0	0	0	0	0	0	0	0	0	0	0	0	0	0	0	0.371487	0	0	NA	NA	NA	NA	NA	NA	NA	NA	NA	NA	NA	NA	NA	NA	NA	NA	NA
LOC_Os01g10760	0	0	0	0	0	0	0	0	0	0	0	0	0	0	0	0	0.150478	0	0	0	0	0	0	0	0	0	0	0	0	0	0	0	NA	NA	NA	NA	NA	NA	NA	NA	NA	NA	NA	NA	NA	NA	NA	NA	NA
LOC_Os01g10770	0	0	0	0	0	0	0	0	0	0	0	0	0	0	0	0	0	0	0	0	0	0	0	0.165291	0	0	0	0	0	0	0	0	NA	NA	NA	NA	NA	NA	NA	NA	NA	NA	NA	NA	NA	NA	NA	NA	NA
LOC_Os01g10780	0	0	0	0	0	0	0	0	0	0	0	0	0	0	0	0	0	0	0	0	0	0	0	0	0	0	0	0	0	0	0	0	NA	NA	NA	NA	NA	NA	NA	NA	NA	NA	NA	NA	NA	NA	NA	NA	NA
LOC_Os01g10790	25.2309	20.8431	20.7008	21.9677	16.1155	20.5601	22.9305	21.0613	24.5598	22.2341	20.9421	23.8472	24.0051	24.9912	23.2506	22.8355	22.0391	25.2982	26.6299	26.9672	26.363	24.7213	20.9916	22.0894	25.4693	23.3724	14.4526	16.6419	19.5465	25.4541	20.4064	24.4672	0.636376	0.750916	-0.0586855	0.112969	0.203589	-0.196746	0.604697	0.73584	-0.0642573	0.780547	0.866975	0.0386656	0.940198	0.975669	-0.00931237	0.736655	0.850286
LOC_Os01g10800	4.32605	4.92588	6.95399	4.98361	6.13794	3.23552	5.67292	4.32777	6.10109	5.12163	5.16265	3.71186	5.51122	5.65065	7.00873	4.06714	3.55578	4.39067	5.55862	4.6971	7.22455	4.83586	4.36421	7.67899	10.7897	8.5022	2.96285	3.85344	6.98604	5.53762	6.13298	8.47777	0.00205207	0.00812309	-0.657736	0.00223174	0.00811083	-0.652388	0.0148442	0.0458091	-0.519806	0.0518698	0.133808	-0.463804	0.165956	0.411779	-0.295587	0.00241076	0.0141329
LOC_Os01g10810	6.72664	6.9507	12.8359	7.1977	6.439	7.79052	21.5273	9.14278	13.4883	5.65324	9.54198	6.09064	8.02992	6.04878	28.8753	5.38715	8.9418	10.9667	20.5605	6.53265	15.4288	6.24973	7.9799	38.959	38.989	38.203	8.99058	11.8055	21.2698	10.8729	7.07529	22.0319	4.39044e-06	4.66847e-05	-1.71798	6.70476e-06	6.47734e-05	-1.68464	4.96046e-05	0.000467184	-1.51801	4.61506e-05	0.000770889	-1.70423	0.00175136	0.0278878	-1.17081	0.000916094	0.00684106
LOC_Os01g10820	152.422	160.68	139.034	139.573	136.306	137.839	115.218	166.64	168.99	155.651	162.527	153.511	155.86	131.119	86.6625	158.561	132.602	102.611	132.395	123.722	128.349	136.465	134.616	94.6232	134.779	124.324	136.378	109.503	115.954	118.634	131.802	103.17	0.0168669	0.0463717	0.295872	0.175864	0.287151	0.167599	0.0409326	0.102354	0.253108	0.138275	0.273415	0.205189	0.949907	0.979915	0.00777855	0.725823	0.84312
LOC_Os01g10830	2.8438	2.02657	1.86629	1.71736	2.19975	2.00915	2.52807	2.20872	2.48471	2.01822	1.83289	2.22737	1.71454	1.03322	1.75828	2.02445	3.66257	1.06153	0.930903	2.0823	1.61057	2.22712	1.61699	1.2741	3.02099	2.63689	3.31826	2.14666	2.49782	2.37131	2.65884	1.70905	0.861658	0.913031	-0.071895	0.816268	0.877246	-0.0958584	0.970143	0.983165	0.0154416	0.311958	0.480494	-0.466391	0.962429	0.985045	0.0194342	0.851875	0.921766
LOC_Os01g10840	38.1538	37.9389	37.4304	36.4821	38.467	40.5977	39.3143	38.5053	38.4595	39.232	36.2026	36.2456	36.7258	39.7931	44.2895	41.5529	42.9064	40.163	40.1573	37.4682	37.0621	38.275	41.3055	35.5216	37.9442	36.2676	38.1333	38.8422	37.1313	37.7216	35.7377	36.4545	0.893134	0.932853	0.0148322	0.643543	0.746223	0.0510917	0.765877	0.854617	0.0328766	0.708257	0.819083	0.0461912	0.972546	0.988851	0.00379973	0.155493	0.30999
LOC_Os01g10850	0	0	0	0	0	0	0	0	0	0	0	0	0	0	0.474666	0.239103	0.37078	0	0	0	0	0	0	0	0	0	0	0	0	0	0	0	NA	NA	NA	NA	NA	NA	NA	NA	NA	NA	NA	NA	NA	NA	NA	NA	NA
LOC_Os01g10860	7.53403	6.68264	6.88242	8.65789	7.11422	7.31684	5.01192	5.97603	6.52318	8.4873	6.66952	5.93234	7.17586	5.1106	7.45452	8.08782	8.38338	7.03247	6.02127	6.67182	6.06957	6.16277	5.36935	3.08491	5.17245	4.79349	5.96837	4.1519	4.80779	5.96868	8.09314	6.79165	0.0234058	0.0603865	0.485654	0.00628668	0.0192745	0.585431	0.0203659	0.0590125	0.496965	0.140491	0.276266	0.353075	0.0243715	0.137124	0.482329	0.00378312	0.0197954
LOC_Os01g10870	0	0	0	0	0.285458	0	0.0345329	0	0	0	0.069193	0.0199339	0.0889969	0	0	0	0.0905304	0.0324123	0	0	0	0.0525472	0.22891	0.0601225	0	0	0	0	0	0.0946833	0	0.0985692	NA	NA	NA	NA	NA	NA	NA	NA	NA	NA	NA	NA	NA	NA	NA	NA	NA
LOC_Os01g10880	11.4653	0	6.25094	7.01039	11.9727	9.37314	7.24193	8.01436	10.819	11.5629	12.334	5.85252	3.73273	11.2472	5.46852	0	3.79705	5.43777	0	0	10.0182	6.61184	3.20033	20.1734	8.22126	28.7039	19.7024	9.73648	6.39767	11.9137	9.64762	12.4026	NA	NA	NA	NA	NA	NA	NA	NA	NA	NA	NA	NA	NA	NA	NA	NA	NA
LOC_Os01g10890	11.6985	25.8493	32.2116	22.8432	22.1369	19.577	62.7095	26.6635	18.0126	19.9538	25.6368	10.4918	22.6219	17.3295	54.2998	22.8251	17.2588	32.8389	50.0495	12.7445	52.3965	16.0735	14.5192	88.025	118.087	77.2055	17.6521	29.837	57.8852	21.6878	38.814	76.7224	0.000156474	0.000932133	-1.67025	0.000920065	0.00382935	-1.46407	0.000871116	0.0047161	-1.47081	0.00177989	0.0110997	-1.54343	0.0580201	0.225818	-0.83745	0.00614857	0.0284598
LOC_Os01g10900	0.197468	0.3557	0.515875	0.570166	0.17184	0.493274	0.56128	0.581507	0.217593	0.697021	0.406116	0.275997	0.451399	0.322853	0.941852	0.948876	0.254322	0.409743	1.01808	0.410943	0.335505	0.253059	0.321532	1.01339	2.35993	0.961279	0.188521	0.307437	0.642764	0.398983	0.276938	1.54276	0.0287942	0.0715506	-1.09709	0.0133127	0.0357528	-1.24211	0.0076707	0.0269505	-1.33792	0.0319615	0.0939184	-1.20335	0.095014	0.299193	-0.837771	0.134421	0.280303
LOC_Os01g10910	0	0	0	0.0932953	0	0	0.0439008	0	0	0	0	0	0	0	0	0	0	0	0	0	0	0	0	0	0	0	0	0	0	0	0	0	NA	NA	NA	NA	NA	NA	NA	NA	NA	NA	NA	NA	NA	NA	NA	NA	NA
LOC_Os01g10920	0.044247	0	0.0904641	0.0450911	0	0.0602884	0.111793	0	0	0.0446237	0.0279997	0.0645319	0	0	0	0	0.0366341	0.026232	0	0.138121	0.0644376	0.0425276	0.061754	0	0	0.0615416	0	0	0.0617251	0.0766293	0	0.0797742	NA	NA	NA	NA	NA	NA	NA	NA	NA	NA	NA	NA	NA	NA	NA	NA	NA
LOC_Os01g10930	0.491757	0.525659	0.718149	0.429547	0.550202	0.670038	0.709973	0.491063	0.372886	0.460518	0.633485	0.435443	0.343072	0.344573	1.00522	0.168785	0.649497	0.645551	0.388062	0.40204	0.664998	0.371365	0.637304	0.424902	0.377805	0.781675	0.402407	0.357949	0.882008	0.669153	0.738921	0.379972	0.999775	0.999863	0.000142414	0.884922	0.924791	0.0729394	0.808381	0.881624	0.122218	0.527362	0.680292	-0.356119	0.795509	0.910144	0.130608	0.950872	0.973589
LOC_Os01g10940	0	0	0	0	0	0	5.18346e-07	0	0	0	0	0	0	0	0	0	0	0	0	0	0	0	0.346979	0	0	0	0	0	0	0	0	0	NA	NA	NA	NA	NA	NA	NA	NA	NA	NA	NA	NA	NA	NA	NA	NA	NA
LOC_Os01g10950	6.43903	7.65552	9.13472	5.69141	7.54738	6.71437	12.5542	9.30045	7.09131	8.0179	9.99951	3.95283	6.0965	6.12317	10.6551	8.84026	11.4874	7.88798	8.13002	5.60613	10.9561	6.53614	9.17012	10.5131	10.0117	17.1805	7.43317	9.904	14.9861	5.46193	8.15497	7.52222	0.00752455	0.0239685	-0.581279	0.00500998	0.0159081	-0.610357	0.032969	0.0864773	-0.463785	0.00473961	0.0228639	-0.686735	0.0102181	0.0836329	-0.558588	0.424244	0.607139
LOC_Os01g10960	0.133712	0.285861	0.121501	0.0454211	0.232718	0.0607295	0.478596	0.103852	0.0525729	0.179801	0.296148	0.0975061	0.0725541	0.218615	0.106293	0.214172	0.196812	0.13212	0.295448	0.0927546	0.259636	0	0.559853	0.098029	0	0.557927	0.255307	0.0757004	0.248707	0	0.375048	0	NA	NA	NA	NA	NA	NA	NA	NA	NA	NA	NA	NA	NA	NA	NA	NA	NA
LOC_Os01g10970	0.158905	0.16986	0	0.080968	0	0	0	0	0	0.0801286	0.0502778	0	0	0	0	0	0.0219274	0	0.175556	0	0	0	0.110889	0.174747	0	0	0.227557	0.0674721	0.221674	0	0	0	NA	NA	NA	NA	NA	NA	NA	NA	NA	NA	NA	NA	NA	NA	NA	NA	NA
LOC_Os01g10980	0.0764604	0.163463	0.104217	0.155838	0	0.416721	0.386364	0.445389	0.360751	0.154222	0.87092	0.585445	0.622326	0	0	0.367408	0.50644	0.861265	0.506836	0.716034	0.278376	0.440935	0.746991	0.672668	0.822397	1.48884	0.218988	0.194794	0.746642	0.132418	0	1.92993	NA	NA	NA	NA	NA	NA	NA	NA	NA	NA	NA	NA	NA	NA	NA	NA	NA
LOC_Os01g10990	0.591219	1.14905	1.42854	0.43818	0.28063	0.585861	1.69744	0.751398	0.824157	1.02989	0.935314	0.705486	0.612442	1.05449	1.28177	1.5496	1.42399	0.54169	0.712551	0.391479	0.861	1.08483	0.975168	1.0048	1.34889	1.64461	0.307871	0.912858	1.72449	0.372328	0.226132	0.678315	0.417127	0.560161	-0.385505	0.022292	0.0547506	-1.08578	0.572564	0.710613	-0.26809	0.37952	0.548228	-0.466791	0.0154242	0.105511	-1.15082	0.876182	0.93553
LOC_Os01g11000	0	0	0	0	0	0	0	0	0	0	0	0	0	0	0	0	0	0	0	0	0	0	0	0	0	0.14951	0	0	0	0	0	0	NA	NA	NA	NA	NA	NA	NA	NA	NA	NA	NA	NA	NA	NA	NA	NA	NA
LOC_Os01g11010	0	0	0.0267108	0	0	0	0	0.0456614	0.0462303	0	0.0124009	0	0	0	0	0	0.0108167	0	0	0	0	0	0	0	0	0	0	0.0332838	0	0	0	0	NA	NA	NA	NA	NA	NA	NA	NA	NA	NA	NA	NA	NA	NA	NA	NA	NA
LOC_Os01g11020	0.993154	0.424649	0.676842	0	1.03711	1.08257	1.2883	0.231409	1.17146	0.400643	0.754167	0.289692	0.323339	0	0	0.954463	0.438548	0.588794	0.43889	0	0.894146	0	0.277222	0.725603	0.712149	0.552536	0.568892	1.34944	0.831277	0.343999	0	0.716234	NA	NA	NA	NA	NA	NA	NA	NA	NA	NA	NA	NA	NA	NA	NA	NA	NA
LOC_Os01g11040	20.014	20.0141	26.5112	26.2898	17.4876	18.7439	30.2678	18.3488	21.5838	24.4684	20.5586	19.9203	18.1116	19.0723	31.0926	24.4943	19.4247	25.6486	30.0713	22.1852	26.0893	23.8059	22.3691	26.3035	23.782	25.2235	19.1384	25.4874	26.5979	21.3061	20.2093	24.6843	0.250344	0.388011	-0.153672	0.131862	0.230117	-0.201436	0.318623	0.476886	-0.133323	0.0462564	0.123358	-0.297889	0.33228	0.595655	-0.129612	0.855315	0.923752
LOC_Os01g11054	56.3355	58.1015	95.2629	44.6342	62.0915	62.55	106.425	72.1316	62.5826	49.7043	72.5523	38.4305	52.5408	62.4646	118.035	43.3847	60.3997	55.0562	61.997	52.5385	85.5727	45.5936	69.2704	93.7267	89.4137	125.021	70.8	77.2996	153.287	60.5805	64.2401	79.7485	0.00474622	0.0163437	-0.676511	0.0123455	0.0335841	-0.599448	0.0907036	0.189264	-0.405292	0.0330978	0.0963057	-0.570771	0.0921952	0.29443	-0.403431	0.0874159	0.206191
LOC_Os01g11070	35.648	38.9357	38.2938	39.0617	36.3044	36.1163	36.6733	41.2428	39.467	40.0093	37.0647	32.3784	44.2976	33.5849	43.8538	43.2481	39.0314	43.0004	45.7785	40.1411	38.165	42.7097	39.4573	42.1132	42.5185	37.4561	37.5034	31.8614	38.7003	36.5532	47.3708	41.0442	0.29769	0.439966	-0.113739	0.411233	0.541856	-0.0897466	0.470169	0.625603	-0.0788771	0.680693	0.799113	-0.0502497	0.845105	0.934156	0.0213376	0.783734	0.882007
LOC_Os01g11080	0	0	0.0585377	0	0	0	0.0542543	0.100069	0	0	0	0.0939542	0	0	0.204843	0	0.0237053	0	0	0.0893757	0.0625446	0.0825565	0	0	0	0.119467	0.246007	0	0	0	0	0	NA	NA	NA	NA	NA	NA	NA	NA	NA	NA	NA	NA	NA	NA	NA	NA	NA
LOC_Os01g11110	31.162	32.625	25.6944	38.0947	33.1439	36.2566	20.3312	25.0993	26.849	30.1986	26.6375	29.5273	25.259	27.9903	22.4782	31.7351	25.8889	22.9601	18.843	29.2893	20.1229	29.0266	28.726	15.9357	14.4829	17.9254	29.0155	43.2342	31.3066	25.6515	24.0096	16.6468	1.64964e-05	0.000139748	0.57898	2.66084e-09	8.71453e-08	0.799884	5.34402e-06	7.65862e-05	0.611655	0.000773077	0.00609004	0.505248	0.023769	0.135702	0.30387	0.000232374	0.00250164
LOC_Os01g11120	32.7802	27.0425	28.5394	28.1945	25.575	28.0894	26.4851	28.1562	34.7925	33.1135	28.7309	29.4778	27.7757	29.8333	29.5242	29.2271	31.7304	26.9329	31.7552	31.7005	35.7449	32.9549	32.9792	28.0574	30.1053	30.7695	23.8951	27.7003	26.9567	28.5251	28.9875	27.2696	0.847391	0.902651	0.022922	0.486271	0.611884	-0.082929	0.93063	0.958186	-0.0103686	0.840122	0.905036	-0.0268647	0.703898	0.861353	-0.0452686	0.903509	0.949551
LOC_Os01g11130	0.0515669	0.220488	0.369004	0.210203	0.134623	0.140524	0.0651435	0.210268	0.182475	0.18202	0.138685	0.178618	0.0839427	0.126465	0.0614889	0.24779	0.0640419	0.0917147	0.0569706	0.241456	0.206518	0.198252	0.14394	0.113416	0.277323	0.251029	0.0738455	0.30654	0.0719365	0.312572	0.216959	0.464857	0.803984	0.872674	-0.178607	0.767071	0.841861	-0.21316	0.818254	0.887391	-0.165365	0.463182	0.626214	-0.590246	0.550532	0.772952	0.429592	0.400293	0.586023
LOC_Os01g11140	0	0	0	0	0	0	0	0	0	0	0	0	0	0	0	0	0	0	0	0	0	0	0	0	0	0	0	0	0	0	0	0	NA	NA	NA	NA	NA	NA	NA	NA	NA	NA	NA	NA	NA	NA	NA	NA	NA
LOC_Os01g11150	6.7503	3.71092	8.89408	3.60332	3.69237	3.94181	6.98445	4.71854	9.17551	12.3836	9.98745	9.3527	2.93024	5.99123	1.8398	4.32488	4.08077	1.56266	0.994355	2.2744	3.74497	1.97729	2.60203	0.282793	0.460986	1.6095	13.073	23.4758	17.3986	3.45149	2.16386	1.97043	2.01193e-16	2.34551e-14	2.78822	1.89391e-07	3.35008e-06	1.76675	3.70213e-11	2.22128e-09	2.24361	7.06435e-07	2.95442e-05	1.88054	6.74955e-05	0.00255235	1.35146	2.15341e-06	6.41744e-05
LOC_Os01g11160	13.4862	17.1898	8.3192	8.86437	22.7086	18.1763	4.73247	21.5025	13.7089	15.702	24.5039	17.1637	19.3952	16.313	7.14716	17.0353	15.5233	10.4005	5.24913	17.1893	9.95316	26.2405	20.9136	30.2243	12.0552	10.7258	29.3093	14.1219	16.0093	12.3427	13.993	19.2409	0.659017	0.768802	0.172091	0.955294	0.971265	-0.0218631	0.544299	0.687607	-0.236461	0.777978	0.865309	0.122939	0.893807	0.95724	-0.0520594	0.53049	0.698667
LOC_Os01g11170	0	0	0	0	0	0	0	0	0	0	0	0	0	0	0	0	0	0	0	0	0	0	0	0	0	0	0	0	0	0	0	0	NA	NA	NA	NA	NA	NA	NA	NA	NA	NA	NA	NA	NA	NA	NA	NA	NA
LOC_Os01g11190	0.469456	0	0.315275	0.942877	0	0.63033	1.16882	0.538954	1.00044	0	0.807356	0.585028	0.753061	0	0	2.22296	0.310515	0.822785	0	0	1.34742	0.444636	1.29131	0.515633	0	0	1.32496	1.57143	0	0.801178	0	0	NA	NA	NA	NA	NA	NA	NA	NA	NA	NA	NA	NA	NA	NA	NA	NA	NA
LOC_Os01g11200	0	0	0.0791981	0	0	0	0	0.135387	0	0	0	0.0423715	0	0	0	0	0.0320718	0.0688954	0	0	0	0	0	0	0	0	0	0	0	0	0	0	NA	NA	NA	NA	NA	NA	NA	NA	NA	NA	NA	NA	NA	NA	NA	NA	NA
LOC_Os01g11210	0	0.193405	0.061653	0.460956	0	0	0.0571416	0	0	0.273707	0.228988	0.296863	0	0	0	0.434706	0.324569	0.0536327	0	0	0.131746	0	0.126259	0	0.324345	0.125825	0.518198	1.22919	0.504802	0	0	0.326205	NA	NA	NA	NA	NA	NA	NA	NA	NA	NA	NA	NA	NA	NA	NA	NA	NA
LOC_Os01g11220	0.149992	0.213777	0.0340736	0.0509511	0	0.136247	0.0631607	0.174744	0	0.0504229	0.0790963	0.145837	0	0	0	0	0.0413951	0.237128	0	0.156071	0.0364059	0.0480544	0	0.109964	0	0.139079	0	0.127376	0.139494	0.086588	0.210355	0.0901416	NA	NA	NA	NA	NA	NA	NA	NA	NA	NA	NA	NA	NA	NA	NA	NA	NA
LOC_Os01g11230	227.165	280.229	252.628	211.376	267.963	249.683	214.347	296.264	269.537	296.423	337.514	208.761	278.292	233.937	115.7	186.944	216.649	170.985	177.234	181.733	232.924	176.216	217.577	217.863	424.415	269.369	270.005	235.244	291.019	183.528	273.714	265.559	0.711521	0.808363	-0.0610911	0.253724	0.379776	-0.188545	0.372917	0.533449	-0.147192	0.470448	0.63255	-0.133302	0.212276	0.47046	-0.206052	0.000705087	0.00562969
LOC_Os01g11240	120.532	163.108	181.412	90.5526	148.687	143.585	194.06	204.912	177.468	127.548	172.374	92.6146	155.553	149.387	209.548	122.935	164.243	134.339	194.319	117.812	213.068	117.093	136.342	219.716	193.823	267.722	126.702	186.417	191.725	155.734	191.571	154.301	0.00207103	0.00818461	-0.576431	0.00158329	0.00607298	-0.591239	0.0378363	0.0962483	-0.388665	0.063817	0.155905	-0.387842	0.108724	0.323674	-0.300199	0.0749955	0.184799
LOC_Os01g11250	8.79432	10.5043	11.5258	8.9258	8.9233	9.6055	18.2838	9.9552	10.8352	9.9105	10.5782	8.59397	12.635	10.6528	24.2844	11.805	9.52159	11.3773	20.5331	11.4477	14.6739	9.85563	7.15564	28.7784	21.318	20.1551	7.95395	14.1202	15.3973	13.9356	12.5832	22.9809	0.000248682	0.00138225	-0.874046	0.000103986	0.000615061	-0.925932	0.000611321	0.00353774	-0.817486	0.0100041	0.0396569	-0.687025	0.119733	0.342007	-0.371197	0.0340369	0.103505
LOC_Os01g11260	4.01222	4.14093	4.33726	3.2898	2.88952	5.08979	3.58294	2.74011	3.97099	4.13939	3.80842	3.68247	3.52837	4.97641	3.29945	4.21048	3.71645	3.85506	4.1779	4.03087	3.32449	3.63467	3.92623	4.51367	5.6217	5.38801	3.56625	3.48556	5.79009	2.63566	3.88062	4.4899	0.176194	0.298814	-0.285987	0.104221	0.191271	-0.343532	0.312662	0.470309	-0.213481	0.389514	0.557583	-0.203419	0.0896476	0.289868	-0.358868	0.124016	0.264315
LOC_Os01g11270	0	0.194125	0.0309414	0.0462674	0	0	0	0	0.0535525	0.047295	0	0.0335085	0	0	0	0	0.025135	0.0538326	0	0.0472415	0.0330593	0	0.063365	0	0	0	0	0	0.0633354	0	0	0	NA	NA	NA	NA	NA	NA	NA	NA	NA	NA	NA	NA	NA	NA	NA	NA	NA
LOC_Os01g11280	0	0	0	0	0	0	0	0	0	0	0	0.0186409	0	0	0	0	0	0	0	0	0	0	0	0	0	0	0	0	0	0	0	0	NA	NA	NA	NA	NA	NA	NA	NA	NA	NA	NA	NA	NA	NA	NA	NA	NA
LOC_Os01g11300	0	0	0	0	0	0	0	0	0	0	0	0	0	0	0	0	0	0	0	0	0	0	0	0	0	0	0	0	0	0	0	0	NA	NA	NA	NA	NA	NA	NA	NA	NA	NA	NA	NA	NA	NA	NA	NA	NA
LOC_Os01g11310	0	0	0	0	0	0	0	0	0	0	0	0	0	0	0	0	0	0	0	0	0	0	0	0	0	0	0	0	0	0	0	0	NA	NA	NA	NA	NA	NA	NA	NA	NA	NA	NA	NA	NA	NA	NA	NA	NA
LOC_Os01g11320	0	0	0	0	0	0	0	0	0	0	0	0	0	0	0	0	0	0	0	0	0	0	0	0	0	0	0	0	0	0	0	0	NA	NA	NA	NA	NA	NA	NA	NA	NA	NA	NA	NA	NA	NA	NA	NA	NA
LOC_Os01g11330	0	0	0	0	0	0	0.08387	0	0	0	0.0286452	0	0	0	0	0	0	0	0	0	0	0	0	0	0	0	0	0	0	0	0	0	NA	NA	NA	NA	NA	NA	NA	NA	NA	NA	NA	NA	NA	NA	NA	NA	NA
LOC_Os01g11340	2.64348	3.33949	2.72962	2.81635	2.09127	2.56495	3.39005	2.84639	2.64564	2.82622	2.90206	2.71573	2.02118	2.5539	2.67451	2.30954	4.16722	2.89693	2.38949	3.66749	3.03312	2.54075	3.6894	4.05223	2.44121	2.8968	2.98255	3.29929	4.24642	2.21969	1.51663	2.09415	0.705063	0.803861	-0.0857888	0.351049	0.483066	-0.211371	0.79542	0.873645	-0.0587675	0.247192	0.411043	-0.293246	0.042264	0.190036	-0.460322	0.865986	0.930146
LOC_Os01g11350	0.455428	0.608532	0.349175	0.580144	0.594481	0.620539	0.359583	0.265291	0.402895	0.459304	0.504344	0.269838	0.185341	0.558455	0.543056	0.547106	0.219957	0.135001	0.628939	0.296179	0.248717	0.164149	0.238359	0.375625	0	0.554258	0	0.483445	0.714743	0.295775	0	0	0.293774	0.436011	0.730802	0.110629	0.200302	1.11051	0.214416	0.359944	0.864196	0.475155	0.636217	0.555757	0.156616	0.398309	-0.986032	0.28213	0.466451
LOC_Os01g11360	0	0	0.350814	0.524581	0	0.701383	0	0	0	0	0	0.093844	0	0	0	0	0	0	0	0	0	0.247379	0	0	0	0	0	0.218572	0	0	0	0	NA	NA	NA	NA	NA	NA	NA	NA	NA	NA	NA	NA	NA	NA	NA	NA	NA
LOC_Os01g11370	39.4271	40.2987	36.6388	44.6264	30.3807	40.2598	33.7664	37.3892	41.2152	37.1342	35.593	39.856	43.9055	46.9713	42.1348	38.1532	38.3809	43.8023	43.7929	41.6557	39.0143	41.8271	39.3351	44.2244	36.8333	46.5761	33.8505	33.7394	34.1168	43.0894	33.916	42.2352	0.253521	0.391237	-0.123951	0.312581	0.443868	-0.10962	0.40888	0.568239	-0.0896513	0.553766	0.702345	0.0718649	0.538797	0.76576	-0.066721	0.508429	0.680405
LOC_Os01g11390	0	0	0	0	0	0	0	0	0	0	0	0.12752	0	0	0	0	0	0	0	0	0	0	0	0	0	0	0	0	0	0	0	0	NA	NA	NA	NA	NA	NA	NA	NA	NA	NA	NA	NA	NA	NA	NA	NA	NA
LOC_Os01g11400	0	0	0	0	0	1.81374	0.840805	0	1.57013	2.68495	1.68471	1.45605	2.16689	0	0	0	2.93897	0.789173	0	1.3851	1.93857	2.55883	0	0	0	1.85144	3.81249	3.39129	0	2.30535	5.60056	0	NA	NA	NA	NA	NA	NA	NA	NA	NA	NA	NA	NA	NA	NA	NA	NA	NA
LOC_Os01g11414	11.5521	13.3731	15.677	18.8668	9.74556	13.197	17.007	12.9883	16.1252	15.924	14.3578	12.5993	13.0567	11.1344	18.8878	16.7258	13.0033	14.146	13.5986	8.39848	16.1256	12.6547	12.2506	21.8018	23.8739	15.1553	13.7256	11.5238	15.9042	11.7069	18.2528	14.0973	0.0459224	0.104201	-0.337632	0.02043	0.0509788	-0.392139	0.0197428	0.0575488	-0.394311	0.00835645	0.034825	-0.498743	0.0598598	0.229876	-0.318302	0.193289	0.361092
LOC_Os01g11430	0	0.0936876	0.119462	0.0446586	0	0.11942	0.0276801	0.204217	0	0.0883912	0.0693279	0.0319564	0	0	0	0	0.0120942	0	0	0	0.0638195	0	0	0.0481917	0	0.0609512	0	0	0.0611331	0	0	0	NA	NA	NA	NA	NA	NA	NA	NA	NA	NA	NA	NA	NA	NA	NA	NA	NA
LOC_Os01g11450	0.0380476	0	0.0359792	0.1294	0	0	0	0	0.0922911	0	0.0130353	0.027208	0	0	0	0	0.0295614	0	0	0.0448411	0.0713166	0	0	0	0	0	0	0	0	0	0	0	NA	NA	NA	NA	NA	NA	NA	NA	NA	NA	NA	NA	NA	NA	NA	NA	NA
LOC_Os01g11460	0.173214	0.123437	0.236093	0.117679	0.301467	0.0786702	0.145878	0.47086	0	0.0582293	0.200952	0.0210519	0.281964	0	0.413083	0.277443	0.366496	0.27384	0.255153	0.120156	0.504507	0	0.241748	0.253977	0	0.562138	0.496095	0.0980637	1.12763	0.499967	0.242922	0.208194	NA	NA	NA	NA	NA	NA	NA	NA	NA	NA	NA	NA	NA	NA	NA	NA	NA
LOC_Os01g11470	0	2.01628	0	0	0	0	0.595713	0.549377	0	0	0.447608	0	0	0	0	0	0.520568	0.279566	0	0.490673	0.686739	0	0.658139	0.518575	0	0	1.35058	0.800912	0	0	0	1.31934	NA	NA	NA	NA	NA	NA	NA	NA	NA	NA	NA	NA	NA	NA	NA	NA	NA
LOC_Os01g11480	0	0	0	0	0	0	0	0.281982	0	0	0	0	0	0	0	0	0	0	0	0	0	0	0	0	0	0	0	0.205544	0	0	0	0	NA	NA	NA	NA	NA	NA	NA	NA	NA	NA	NA	NA	NA	NA	NA	NA	NA
LOC_Os01g11490	0	0	0.300698	0	0	0.200395	0.0928983	0	0	0	0	0	0	0	0.350747	0	0	0	0	0	0.107093	0	0	0	0	0	0	0.249796	0	0	0	0	NA	NA	NA	NA	NA	NA	NA	NA	NA	NA	NA	NA	NA	NA	NA	NA	NA
LOC_Os01g11500	0.14532	0	0.099037	0.148093	0	0.39601	0.0917902	0	0	0.146557	0.0919593	0.158956	0	0	0.346563	0	0.160423	0	0.321097	0	0.211632	0	0	0.639235	0.521015	0.404241	0	0.246816	0	0.251673	0	0.262002	NA	NA	NA	NA	NA	NA	NA	NA	NA	NA	NA	NA	NA	NA	NA	NA	NA
LOC_Os01g11510	0	0	0	0	0	0	0	0	0	0	0	0	0	0	0	0	0	0	0	0	0	0	0	0	0	0	0	0	0	0	0	0	NA	NA	NA	NA	NA	NA	NA	NA	NA	NA	NA	NA	NA	NA	NA	NA	NA
LOC_Os01g11520	8.12958	5.39382	6.11351	5.21362	4.02515	8.30766	3.85123	8.65464	7.68783	6.29044	6.96272	8.40691	2.96616	6.87494	6.3511	6.39847	9.41931	4.57035	6.50382	9.48	4.43971	5.65817	9.87898	2.62037	1.25633	2.24193	7.42668	6.54667	3.61734	4.73353	2.65374	2.40072	9.50595e-06	8.87485e-05	1.2826	0.000338837	0.00166369	1.038	4.72136e-05	0.00044842	1.17859	0.0104399	0.0409158	0.829321	0.110822	0.327401	0.46185	7.78746e-06	0.00018101
LOC_Os01g11550	0.0964329	0.0687207	0.460038	0.0327575	0.167835	0.131394	0.487287	0.112346	0.189577	0.194507	0.172899	0.0234404	0.0523258	0.315328	0.383292	0	0.186296	0.209625	0.568203	0.133788	0.304279	0.0617903	0.17945	0.459538	0	0.447083	0.184127	0.163785	0.582942	0.167007	0	0.115908	NA	NA	NA	NA	NA	NA	NA	NA	NA	NA	NA	NA	NA	NA	NA	NA	NA
LOC_Os01g11570	86.1293	68.8999	61.0704	76.5486	92.9026	98.0314	46.8753	56.9553	57.9992	65.4587	67.7602	82.3185	58.1366	51.0734	44.5029	60.9818	82.4514	63.014	68.696	80.3266	49.8674	71.1144	81.3251	25.1613	30.7557	27.9503	90.9879	77.2683	58.8317	83.6248	68.1857	47.914	3.34835e-09	1.15196e-07	0.938506	3.17471e-13	2.43792e-11	1.15644	3.54201e-09	1.4308e-07	0.937036	0.00015392	0.00185794	0.671539	9.66283e-08	9.66283e-06	0.846364	1.04529e-06	3.51556e-05
LOC_Os01g11580	27.308	31.896	28.0757	36.1342	25.7287	32.5698	30.3913	27.4773	33.9221	25.3399	28.3227	31.8996	29.8734	23.6913	29.0768	25.3376	28.4137	29.5849	29.054	28.9806	23.5193	30.6648	25.0636	34.2537	31.5699	25.8848	36.5956	33.0884	27.7221	29.7809	34.2571	29.3869	0.56973	0.696532	-0.0693339	0.829617	0.886554	0.0262471	0.703773	0.809969	-0.0463771	0.339273	0.507961	-0.130313	0.838379	0.931365	0.024878	0.413951	0.598002
LOC_Os01g11590	31.3733	29.6667	37.0691	26.7693	34.1674	32.3135	44.0891	35.5773	37.3891	28.2704	30.9986	27.8531	30.2194	35.2837	41.505	33.2286	36.8497	35.3836	39.4806	37.7155	36.8692	32.7413	35.0422	59.6116	57.7387	56.6106	31.1037	37.2446	40.27	38.2588	37.6857	41.4188	6.16357e-10	2.64153e-08	-0.694301	2.18883e-08	5.52736e-07	-0.628103	2.59959e-07	6.2624e-06	-0.578048	5.16791e-06	0.000147623	-0.571926	0.000479578	0.0114482	-0.391911	5.95521e-05	0.000889723
LOC_Os01g11600	49.5798	54.6039	25.5977	38.277	94.135	42.9892	21.8267	38.5076	23.038	16.6673	25.1945	46.5629	19.5656	36.8459	10.749	28.8777	48.0982	16.9235	6.63942	56.2792	24.0679	36.1008	35.6468	9.91326	10.7732	14.6276	64.5453	34.4487	27.2466	26.0196	18.9635	18.9613	0.0867808	0.172852	0.795985	0.00157855	0.00605789	1.46861	0.00953893	0.0321248	1.20474	0.125868	0.256206	0.795351	0.226706	0.487284	0.561859	0.124534	0.265266
LOC_Os01g11620	0.814593	1.90165	0.814222	1.1446	3.40259	1.63974	1.69921	2.86504	2.76288	0.657221	3.12102	0.839423	1.9015	1.06546	0.49913	5.27995	5.16853	1.28782	1.52359	2.88355	0.952495	1.51368	1.3875	2.64685	2.43874	1.60105	1.19887	1.37745	1.51516	1.881	5.50386	1.13203	0.251447	0.389211	-0.581229	0.757927	0.835171	-0.1562	0.176817	0.312863	-0.684507	0.464182	0.627047	-0.41476	0.927633	0.971572	0.04603	0.84364	0.916911
LOC_Os01g11640	0	0	0	0	0	0	0	0	0	0	0	0	0	0	0	0	0	0	0	0	0	0	0	1.59325	0	2.01509	0	0	0	0	0	0	NA	NA	NA	NA	NA	NA	NA	NA	NA	NA	NA	NA	NA	NA	NA	NA	NA
LOC_Os01g11650	32.1064	36.4672	33.0233	37.236	52.9473	41.3111	41.9483	44.1763	44.0922	35.9751	51.5081	38.1507	38.1778	44.4907	22.8193	44.0655	46.7136	31.2997	38.2604	43.3922	50.3623	43.7847	49.4664	36.3263	49.8356	33.8212	55.1595	61.2957	71.5753	28.7023	38.1341	45.0257	0.76973	0.849033	0.0454798	0.540297	0.659677	0.0951402	0.319906	0.478424	-0.154534	0.789751	0.872103	0.0463152	0.651045	0.832207	-0.0702735	0.557307	0.720216
LOC_Os01g11660	10.1948	6.26793	6.81161	5.3644	7.30611	7.53556	5.72396	7.60759	5.81608	7.79519	7.40004	7.60435	6.83345	6.86334	3.49596	6.0835	5.31454	3.23928	5.30029	4.02134	6.01637	5.05943	9.95067	7.18105	6.21134	9.45305	6.48858	3.79123	5.48425	7.50087	7.84968	13.5751	0.957791	0.97396	0.010629	0.557272	0.674767	-0.117864	0.963512	0.978859	0.00918705	0.693315	0.809051	-0.0885459	0.28625	0.551604	0.214157	0.0290632	0.0921277
LOC_Os01g11670	0.940825	1.55092	1.70066	0.756699	0.821934	1.43265	2.50181	2.62364	2.97814	1.27401	2.39891	1.11127	1.63435	1.50116	1.71686	1.61681	1.22073	1.0553	1.15898	1.69687	1.89124	0.733679	1.56329	2.50538	3.67947	3.99775	1.47478	1.73926	1.96664	1.85483	2.67151	2.02892	0.00943997	0.0287648	-0.784042	5.74189e-05	0.000378753	-1.21522	0.00337163	0.0140667	-0.88552	0.0282523	0.0857286	-0.740851	0.158825	0.401479	-0.425605	0.00924847	0.0389318
LOC_Os01g11680	0	0	0.109365	0	0	0	0	0	0.0946427	0	0.0329241	0.112344	0	0	0	0	0	0	0	0	0.116851	0.0967794	0.111984	0	0	0	0	0	0	0	0	0	NA	NA	NA	NA	NA	NA	NA	NA	NA	NA	NA	NA	NA	NA	NA	NA	NA
LOC_Os01g11690	0	0	1.48222	1.1082	0	0	0	0	1.28269	0	1.69667	0	0	0	0	0	0.300118	0	0	1.13153	1.58368	0	0	1.19587	0	0	0	0	0	1.88331	0	0	NA	NA	NA	NA	NA	NA	NA	NA	NA	NA	NA	NA	NA	NA	NA	NA	NA
LOC_Os01g11700	0	0	0	0	0	0	0.0343786	0	0	0.0548908	0.017221	0	0	0	0	0	0.030042	0.0322675	0	0	0	0	0	0	0	0.0757012	0	0	0	0	0	0	NA	NA	NA	NA	NA	NA	NA	NA	NA	NA	NA	NA	NA	NA	NA	NA	NA
LOC_Os01g11704	0	0	0	0	0	0	0	0	0	0	0	0	0	0	0	0	0	0	0	0	0	0	0	0	0	0	0	0	0	0	0	0	NA	NA	NA	NA	NA	NA	NA	NA	NA	NA	NA	NA	NA	NA	NA	NA	NA
LOC_Os01g11710	0.0440603	0	0.0300275	0	0	0	0.0278303	0	0.0519708	0	0	0	0	0	0.105076	0	0	0	0	0	0	0	0	0	0	0	0	0	0.0614647	0	0	0	NA	NA	NA	NA	NA	NA	NA	NA	NA	NA	NA	NA	NA	NA	NA	NA	NA
LOC_Os01g11720	0	0.202162	0.0644445	0	0	0	0	0	0	0	0.0299195	0.103435	0	0.463814	0	0	0.0260973	0.270554	0	0	0	0	0	0.311968	0	0.131522	0	0	0	0	0	0.170488	NA	NA	NA	NA	NA	NA	NA	NA	NA	NA	NA	NA	NA	NA	NA	NA	NA
LOC_Os01g11730	0.0525493	0	0.0358128	0.160655	0.274376	0.0716006	0.0995768	0.122442	0	0	0.0498802	0.0383202	0	0	0	0	0.0580106	0.062308	0	0	0	0	0	0	0	0	0	0	0	0	0	0	NA	NA	NA	NA	NA	NA	NA	NA	NA	NA	NA	NA	NA	NA	NA	NA	NA
LOC_Os01g11740	0	0	0	0	0	0	0	0	0	0	0	0	0	0	0	0	0	0	0	0	0	0	0	0	0	0	0	0	0	0	0	0	NA	NA	NA	NA	NA	NA	NA	NA	NA	NA	NA	NA	NA	NA	NA	NA	NA
LOC_Os01g11750	0	0	0	0.0784111	0	0	0	0	0	0	0	0	0	0	0	0	0	0	0	0	0	0	0	0	0	0.107018	0	0	0	0	0	0	NA	NA	NA	NA	NA	NA	NA	NA	NA	NA	NA	NA	NA	NA	NA	NA	NA
LOC_Os01g11760	0	0	0	0	0	0	0	0	0	0	0	0	0	0	0	0	0	0	0	0	0	0	0	0	0	0	0	0.052472	0	0	0	0	NA	NA	NA	NA	NA	NA	NA	NA	NA	NA	NA	NA	NA	NA	NA	NA	NA
LOC_Os01g11770	0	0	0	0	0	0	0	0	0.306831	0	0	0	0	0	0	0	0	0	0	0	0	0	0	0	0	0	0	0	0	0	0	0	NA	NA	NA	NA	NA	NA	NA	NA	NA	NA	NA	NA	NA	NA	NA	NA	NA
LOC_Os01g11780	0	0	0.110948	0.165903	0	0	0.205659	0	0.192026	0.164183	0.103019	0.0593579	0	0	0.388243	0	0.179717	0	0	0.169396	0	0	0	0	0	0.226429	0.466263	0.2765	0	0	0	0	NA	NA	NA	NA	NA	NA	NA	NA	NA	NA	NA	NA	NA	NA	NA	NA	NA
LOC_Os01g11790	0	0	0	0	0	0	0	0	0	0	0	0	0	0	0	0	0	0	0	0	0	0	0	0	0	0	0	0	0	0	0	0	NA	NA	NA	NA	NA	NA	NA	NA	NA	NA	NA	NA	NA	NA	NA	NA	NA
LOC_Os01g11800	0	0	0	0	0	0	0	0	0	0	0	0	0	0	0	0	0	0	0	0	0	0	0	0	0	0	0	0	0	0	0	0	NA	NA	NA	NA	NA	NA	NA	NA	NA	NA	NA	NA	NA	NA	NA	NA	NA
LOC_Os01g11810	0.812179	0.810294	1.29152	1.54499	1.13084	1.32795	0.889209	0.819957	0.474385	1.63818	1.03631	0.696536	0.440699	0.739741	2.06603	0.780538	1.02632	0.738304	1.31602	0.676078	1.41934	0.483188	0.604549	1.51362	1.55301	0.979012	1.43984	1.40535	2.87026	1.03149	1.36684	1.36668	0.605364	0.725392	-0.216684	0.995561	0.997023	0.00233303	0.440916	0.598926	-0.323178	0.0869555	0.195717	-0.802535	0.893715	0.95724	-0.0560285	0.796562	0.890123
LOC_Os01g11820	0.0887089	0	0.181367	0.0904011	0	0	0.119877	0	0	0.357856	0.0843249	0.233738	0	0	0	0.426265	0.12241	0	0.196009	0.276913	0.193782	0	0.123808	0.195106	0.318047	0.370146	0	0.301332	0.61875	0.921783	0	0	NA	NA	NA	NA	NA	NA	NA	NA	NA	NA	NA	NA	NA	NA	NA	NA	NA
LOC_Os01g11830	0	0	0	0	0	0	0	0	0	0	0	0	0	0	0	0	0	0	0	0	0	0	0	0	0	0	0	0	0	0	0	0	NA	NA	NA	NA	NA	NA	NA	NA	NA	NA	NA	NA	NA	NA	NA	NA	NA
LOC_Os01g11840	0	0	0	0	0	0	0	0	0	0	0	0	0	0	0	0	0	0	0	0	0	0	0	0	0	0	0	0	0	0	0	0	NA	NA	NA	NA	NA	NA	NA	NA	NA	NA	NA	NA	NA	NA	NA	NA	NA
LOC_Os01g11850	0.370107	0.131874	0.210192	0.0628612	0.322073	0.252143	0.272737	0.0718637	0.086643	0.248838	0.183791	0.157436	0	1.21022	0.294213	0.296407	0.0680952	0.511977	0.272593	0	0.314412	0	0.0860908	0.0678344	0	0.257384	0	0.104767	0.258152	0.534142	0	0.129629	NA	NA	NA	NA	NA	NA	NA	NA	NA	NA	NA	NA	NA	NA	NA	NA	NA
LOC_Os01g11860	0.0560983	0	0.152926	0.0571685	0	0.0764362	0.212604	0.392134	0.33085	0.0565758	0.0887482	0.10227	0	0	0	0.269564	0.51091	0.365838	0.495815	0.408604	0.326787	0.593102	0.469766	0.431839	0	0.0780251	0	0.190558	0	0.194308	0	0.606847	NA	NA	NA	NA	NA	NA	NA	NA	NA	NA	NA	NA	NA	NA	NA	NA	NA
LOC_Os01g11870	1.69428	3.10472	2.14438	3.20655	2.52753	2.63832	2.14035	0.281982	1.71297	1.2205	1.6848	2.47102	1.57601	0	1.15444	4.65222	1.53637	2.58289	5.88287	1.5111	1.93868	3.02425	2.70245	1.8632	1.73557	2.69316	0.693219	2.05544	0.675298	1.25753	4.07337	2.61828	0.789292	0.862383	-0.165588	0.651743	0.75259	0.279672	0.897719	0.939867	0.0796508	0.0385027	0.108073	-1.43369	0.818421	0.921691	0.142256	0.988211	0.994309
LOC_Os01g11880	16.8282	12.524	11.6211	12.5101	13.2479	15.5572	12.7505	13.4758	12.1913	13.3965	15.5366	15.3053	15.853	17.2035	13.9706	13.8058	17.2383	20.285	15.3349	15.9572	15.8399	17.286	16.5082	16.4953	12.8427	15.6211	12.6103	12.6747	13.5335	14.3458	12.716	18.6345	0.905828	0.940697	-0.0150822	0.5152	0.63815	-0.0829651	0.425846	0.584847	-0.101522	0.464434	0.627274	0.104275	0.931396	0.972956	0.0109753	0.991628	0.996214
LOC_Os01g11900	64.6042	58.8724	68.4161	84.2604	61.0651	59.5198	66.7135	55.4242	62.5452	70.7578	55.2081	70.4199	62.8033	61.0212	63.6168	65.5466	54.032	67.0505	69.4178	71.974	63.1411	71.0953	60.1701	64.3455	48.0289	48.1681	66.3254	68.9495	64.3182	63.9918	55.9697	66.5971	0.132684	0.240448	0.202257	0.0737742	0.145072	0.240515	0.169635	0.30357	0.18474	0.296401	0.464578	0.157038	0.236728	0.498446	0.159159	0.314785	0.501641
LOC_Os01g11910	66.8147	60.9097	41.2539	36.0069	71.8413	63.5787	25.1517	52.3147	36.5606	44.7966	61.9185	61.6329	68.5935	63.8198	12.1267	50.3058	55.969	29.3483	22.2233	53.5329	36.8358	65.2604	62.6717	13.6509	12.3327	9.41262	101.624	59.1214	35.7286	46.4925	47.8219	31.885	3.28551e-06	3.69067e-05	1.55624	3.81781e-06	4.05766e-05	1.54585	3.53268e-06	5.53133e-05	1.55123	3.45617e-06	0.000106965	1.73602	0.000151414	0.00483235	1.26742	0.00231031	0.013705
LOC_Os01g11920	0.477492	0.680548	0.399989	0.517014	0.311642	0.379518	0.301603	0.324501	0.258142	0.581881	0.418616	0.431372	0.453414	0.0975852	0.166065	0.286806	0.389847	0.489497	0.241784	0.569302	0.427368	0.592793	0.263791	0.207851	0.0713311	0.0691798	0.82624	0.388598	0.291422	0.17228	0.502241	0.161416	9.99159e-05	0.000639939	1.48457	0.000599206	0.00268088	1.3095	4.55894e-05	0.000436421	1.55567	0.0976351	0.212908	0.706625	0.0291261	0.15187	0.832475	0.0160768	0.059036
LOC_Os01g11940	0	0	0	0	0	0	0	0	0	0	0.0222169	0	0	0	0	0	0.058136	0.0832569	0	0	0	0	0	0.154436	0	0	0	0.0596295	0	0.364817	0	0	NA	NA	NA	NA	NA	NA	NA	NA	NA	NA	NA	NA	NA	NA	NA	NA	NA
LOC_Os01g11946	56.8923	67.2303	79.1021	67.2502	71.6566	65.155	91.7525	70.2088	70.6485	57.503	70.827	58.7224	83.7608	65.6157	93.6033	68.9545	59.8731	77.2439	93.8757	73.5929	81.2751	73.9282	61.0354	113.753	139.295	105.563	66.687	73.1527	84.0632	77.3441	83.9838	90.9633	2.50545e-08	6.53976e-07	-0.650616	1.79998e-06	2.16923e-05	-0.557427	9.92709e-07	1.95758e-05	-0.57125	0.000327085	0.00327798	-0.468962	0.00314528	0.0407186	-0.344773	2.58225e-05	0.000468554
LOC_Os01g11952	15.8445	17.7047	16.4276	20.9693	15.5531	15.3137	14.9187	15.0381	16.7455	16.4826	15.4112	17.8907	17.1949	15.025	15.7695	14.7197	12.8734	13.6268	15.7074	15.3876	15.983	18.7955	15.9513	15.8909	14.2397	17.1599	16.5787	16.3438	15.9733	16.9033	15.9103	16.1496	0.656101	0.766473	0.0499861	0.454709	0.581965	0.0839183	0.620129	0.747789	0.0556398	0.847972	0.909142	0.0240595	0.726062	0.873605	0.0393296	0.421993	0.604968
LOC_Os01g11960	11.2879	10.5005	11.6203	8.82912	6.5958	10.343	16.2616	13.3081	13.2431	10.2028	11.8125	11.0404	9.53771	11.3437	18.7462	15.424	13.4264	13.7525	16.1053	13.7958	14.4729	9.84163	13.9955	22.2285	20.8971	26.9938	9.95459	14.3941	14.5001	15.6925	15.9027	21.017	3.81234e-08	9.19374e-07	-0.748866	1.21222e-13	9.91818e-12	-1.00979	6.38619e-08	1.90065e-06	-0.736379	1.45926e-07	7.83815e-06	-0.800459	0.0343662	0.167382	-0.28811	0.00388672	0.0202106
LOC_Os01g11970	4.37646	2.787	4.12486	3.03656	3.8895	2.53749	3.64658	4.44777	5.38185	7.51269	4.06577	3.59883	2.27367	4.11051	1.77652	2.23721	4.29162	1.93214	1.02874	3.10048	3.18675	1.34246	3.50889	1.7408	2.67078	4.66242	2.40021	4.34916	4.54643	3.064	1.56708	2.6861	0.109273	0.206713	0.528586	0.751798	0.83139	0.104389	0.408905	0.568239	0.272573	0.805408	0.882864	0.0909102	0.611517	0.809951	-0.167642	0.805755	0.895548
LOC_Os01g11980	13.6301	15.4724	19.5645	16.8403	13.2257	15.942	14.5521	11.5231	11.9512	14.1111	13.205	14.3374	11.5847	13.0159	13.2323	11.0125	10.253	12.8718	10.6608	10.9193	12.9111	12.9845	13.2993	7.82615	9.51412	9.39494	15.2005	26.3253	14.9758	11.0715	16.7472	8.91628	0.0250097	0.0637352	0.441014	0.00627166	0.0192382	0.537821	0.00289227	0.0124447	0.586174	0.141264	0.277486	0.323637	0.145161	0.381066	0.286664	0.207429	0.37935
LOC_Os01g11990	1.97878	3.13064	2.61968	2.79806	2.86721	2.07839	2.14153	1.80684	1.75879	2.95365	2.08497	2.07992	1.58917	1.79563	0.87306	1.17276	1.3808	0.439947	0.943724	0.571393	1.09435	1.29017	2.21407	0.272337	0.65627	0.678909	3.07343	5.77329	2.89397	1.90204	1.02684	0.990052	2.43325e-05	0.000194972	1.48254	7.67881e-06	7.2472e-05	1.57142	8.79654e-06	0.000114076	1.56119	0.00295706	0.0161922	1.16716	0.0129848	0.095445	0.872539	0.0291623	0.0923117
LOC_Os01g12000	22.1417	25.3371	20.4099	39.9211	23.3441	24.2706	30.3918	31.6657	33.6507	46.3065	27.192	25.539	16.2888	20.537	8.96992	7.84327	8.3043	4.79633	6.11549	3.61833	26.406	19.6443	29.912	1.87302	1.78106	2.56634	20.9352	26.4569	17.424	25.4412	20.6021	7.16512	2.07873e-30	6.49603e-28	2.71982	4.89468e-28	1.52959e-25	2.60519	1.28516e-23	2.5365e-21	2.37718	2.71082e-16	5.25805e-14	2.17186	2.41883e-17	7.55884e-15	2.01048	5.03113e-09	3.33925e-07
LOC_Os01g12010	0	0	0	0	0	0	0	0	0	0	0	0	0	0	0	0	0	0	0	0	0.98106	0	0	0	0	0	0	0	0	0	0	0	NA	NA	NA	NA	NA	NA	NA	NA	NA	NA	NA	NA	NA	NA	NA	NA	NA
LOC_Os01g12020	0	0	0	0	0	0	0.05217	0.0481121	0.0487116	0.0832975	0.0522661	0	0	0	0	0	0	0	0	0	0	0	0	0	0	0	0	0	0	0	0	0	NA	NA	NA	NA	NA	NA	NA	NA	NA	NA	NA	NA	NA	NA	NA	NA	NA
LOC_Os01g12030	0	0	0	0	0	0	0	0	0	0	0	0.0154592	0	0	0	0	0	0	0	0	0	0	0	0	0	0	0	0	0	0	0	0	NA	NA	NA	NA	NA	NA	NA	NA	NA	NA	NA	NA	NA	NA	NA	NA	NA
LOC_Os01g12040	0	0	0	0	0	0	0	0	0	0	0	0	0	0	0	0	0	0	0	0	0	0	0	0	0	0	0	0	0	0	0	0	NA	NA	NA	NA	NA	NA	NA	NA	NA	NA	NA	NA	NA	NA	NA	NA	NA
LOC_Os01g12060	1.6968	2.12617	2.59448	1.09582	0	3.31425	3.53963	2.28518	4.38425	5.36187	4.85754	3.15256	0	6.12588	2.27585	2.2312	4.09781	0.940828	0.836481	0.950678	4.6633	1.52937	4.28713	1.39117	1.12546	5.1041	2.44455	2.34926	4.69724	1.42291	1.53657	4.68286	0.364912	0.50918	0.709712	0.282298	0.411193	-0.84219	0.967797	0.981583	0.031623	0.425641	0.591277	-0.697698	0.927657	0.971572	0.0711192	0.723066	0.841132
LOC_Os01g12070	0	0.0725492	0	0	0.177185	0	0	0	0	0.0342239	0.0107371	0.0618656	0	0	0	0	0	0	0	0	0.02471	0.0326163	0	0	0	0	0	0	0	0	0	0	NA	NA	NA	NA	NA	NA	NA	NA	NA	NA	NA	NA	NA	NA	NA	NA	NA
LOC_Os01g12080	260.026	315.823	317.549	263.089	317.951	277.816	267.682	393.93	377.228	330.852	304.812	244.011	376.233	309.089	338.755	325.943	314.975	321.971	301.996	297.887	249.579	307.538	278.052	394.588	520.622	292.257	228.004	217.307	214.381	331.583	494.126	453.795	0.0435619	0.0997398	-0.299692	0.0331734	0.0759542	-0.316277	0.0599359	0.137538	-0.279346	0.410831	0.577983	-0.136536	0.621584	0.815109	0.0732949	0.213053	0.386058
LOC_Os01g12090	49.3659	54.8059	45.684	41.3052	44.3156	50.0342	32.8226	55.4942	63.5409	60.442	55.5724	50.3982	37.7832	40.7804	28.0897	37.4548	50.7676	32.4501	38.2729	43.4364	43.8921	34.7948	45.2069	22.477	35.3982	32.0419	49.1134	33.2436	33.8289	47.3969	39.3534	38.4119	7.71033e-05	0.000514022	0.626743	0.00735512	0.0219367	0.424937	0.000967682	0.00513631	0.523142	0.103471	0.221681	0.288612	0.0294257	0.152764	0.345257	0.125669	0.266952
LOC_Os01g12100	81.0749	59.427	53.3237	57.1794	64.5054	91.5305	56.4125	83.3593	99.5774	70.6034	59.2853	74.0429	50.277	100.994	45.4217	65.5488	115.499	78.4307	71.0879	99.6263	99.704	74.9558	84.7752	101.329	63.6721	107.036	63.3954	58.7958	63.5517	44.5745	56.31	78.8866	0.2177	0.350225	-0.268923	0.275378	0.40357	-0.237964	0.130084	0.248696	-0.330249	0.382054	0.550608	-0.213209	0.058121	0.226054	-0.413372	0.282031	0.466321
LOC_Os01g12110	0	0	0	0	0	0	0	0	0	0	0	0	0	0	0	0	0.0296665	0	0	0	0	0	0	0	0	0	0	0	0	0	0	0	NA	NA	NA	NA	NA	NA	NA	NA	NA	NA	NA	NA	NA	NA	NA	NA	NA
LOC_Os01g12120	0	0	0	0	0	0	0	0	0	0	0	0	0	0	0	0	0	0	0	0	0	0	0	0	0	0	0	0	0	0	0	0	NA	NA	NA	NA	NA	NA	NA	NA	NA	NA	NA	NA	NA	NA	NA	NA	NA
LOC_Os01g12130	1.10566	3.41432	3.85129	1.62752	2.56576	3.18039	11.3292	1.57436	3.33285	2.47793	3.49832	1.74692	1.59985	3.01284	4.10167	3.54194	1.66132	4.80693	4.88607	2.42877	4.47273	2.83384	1.20021	20.3999	11.8923	14.8655	3.87037	7.51152	6.34099	5.95725	6.20247	15.2829	3.17091e-05	0.000243002	-1.7984	2.10866e-05	0.00016659	-1.83826	2.93245e-05	0.000307313	-1.8061	7.7738e-05	0.00112918	-1.9094	0.157584	0.399373	-0.610834	0.000138592	0.00168285
LOC_Os01g12140	0	0	0	0	0	0	0	0	0	0	0	0	0	0	0	0	0	0	0	0	0	0	0	0	0	0	0	0	0	0	0	0	NA	NA	NA	NA	NA	NA	NA	NA	NA	NA	NA	NA	NA	NA	NA	NA	NA
LOC_Os01g12150	0	0	0	0	0	0	0	0	0	0	0	0	0	0	0	0	0	0	0	0	0	0	0	0	0	0	0	0	0.437639	0	0	0	NA	NA	NA	NA	NA	NA	NA	NA	NA	NA	NA	NA	NA	NA	NA	NA	NA
LOC_Os01g12160	3.29029	3.65247	3.42138	1.80904	3.88788	2.48305	2.87028	5.21278	2.58278	3.22553	4.42537	2.81608	2.6732	3.43273	4.20996	3.86414	3.6885	3.20625	2.62186	3.2021	3.36311	3.06621	3.27965	3.57582	1.56117	4.09966	4.8137	4.16279	3.20452	3.13171	2.94019	3.02966	0.378036	0.522116	0.183369	0.6664	0.764261	-0.0896735	0.356601	0.516401	0.19176	0.778918	0.865849	0.0652884	0.748333	0.885624	0.0667389	0.129344	0.272533
LOC_Os01g12170	0.0352948	0	0	0.25251	0	0	0.122821	0.576512	0	0.374839	0.180384	0.253947	0.806704	0	0	0	0.235117	0.0734495	0.494437	0.503388	0.341856	0.413115	0.441126	0	0.888375	0	0.709668	0	0	0	0.22325	0.0956672	NA	NA	NA	NA	NA	NA	NA	NA	NA	NA	NA	NA	NA	NA	NA	NA	NA
LOC_Os01g12180	4.54173	4.30524	4.17563	4.27906	2.46086	3.61957	4.35723	4.74212	5.55929	4.10506	4.9482	4.42112	4.53357	4.83361	6.74396	3.50007	5.58133	5.10573	4.82831	4.59206	5.77181	4.03578	5.50154	6.50232	5.06936	8.22392	4.29503	4.54824	4.78171	6.08471	5.2278	6.95242	0.0565139	0.122678	-0.368775	0.000780258	0.0033338	-0.64968	0.0389196	0.0984697	-0.399325	0.138053	0.273058	-0.32064	0.734506	0.878689	-0.0655804	0.210599	0.382784
LOC_Os01g12190	14.4826	14.0206	41.3423	8.07561	17.1211	18.0577	26.0626	12.2564	16.5993	22.7355	24.2085	17.1866	16.4583	28.1461	24.7634	15.1001	21.5306	19.1971	14.4908	19.3346	19.1015	13.5258	14.4922	30.8013	36.7389	37.6262	16.8264	10.3264	54.3204	16.0901	31.0413	45.0785	0.152029	0.267093	-0.50212	0.00727659	0.0217341	-0.940832	0.123253	0.238657	-0.540281	0.22022	0.380477	-0.480473	0.550161	0.772655	-0.209457	0.112671	0.247006
LOC_Os01g12200	68.7921	67.3238	78.7565	81.5814	72.6609	82.492	77.57	80.2278	87.6579	64.0242	74.0815	75.3518	90.0298	75.9981	84.1668	77.2113	89.6608	75.1456	75.6045	73.3717	70.2012	83.0795	91.9059	88.6667	90.2716	102.066	77.6596	81.5678	73.1502	83.6076	89.0324	78.5031	0.0117783	0.0344887	-0.277822	0.1213	0.215526	-0.170897	0.0143634	0.0445946	-0.270027	0.32818	0.49654	-0.120583	0.320421	0.584813	-0.109596	0.295059	0.480427
LOC_Os01g12210	6.81835	10.5026	11.285	5.52421	13.2673	13.5026	26.3755	13.9135	15.4356	10.8912	13.2656	9.7589	12.7537	11.4247	11.2107	10.7855	8.36849	8.05945	25.5462	10.0912	7.7402	9.07705	9.04328	59.7988	38.4148	34.2227	10.7951	15.105	15.3605	12.0284	20.3125	32.6032	2.01577e-06	2.44897e-05	-1.34089	2.48043e-07	4.17126e-06	-1.45583	6.52671e-08	1.92718e-06	-1.52485	6.22301e-05	0.000959683	-1.26329	0.00705599	0.0668181	-0.760256	2.68302e-07	1.11793e-05
LOC_Os01g12220	10.4423	12.2006	22.6735	11.5077	9.50973	18.3641	32.2886	13.0142	24.6341	12.4905	14.5989	9.38564	13.0453	15.4846	46.6208	7.58497	13.8062	14.973	19.5853	14.4032	32.8017	7.46903	15.0823	50.7406	57.0287	51.5089	7.30298	25.9846	31.5057	23.1314	22.4779	40.9372	0.000336114	0.00177442	-1.48607	0.000558239	0.0025303	-1.43028	0.00155373	0.00748424	-1.31147	0.00467351	0.022643	-1.3107	0.119486	0.341563	-0.645251	0.00603729	0.0281149
LOC_Os01g12230	3.73042	2.15546	4.12267	2.97962	3.68496	3.84648	4.45784	5.16824	4.40017	4.06722	4.08325	1.87481	3.11833	2.47261	5.0493	2.90683	3.50596	2.98864	4.67827	2.09817	5.65291	1.93809	3.37713	6.98508	10.1213	10.5172	2.31009	3.85289	4.78204	4.19062	5.0903	4.18083	0.000532621	0.00261089	-1.04501	0.00174726	0.00660397	-0.944345	0.000686833	0.00387992	-1.02419	0.000556373	0.00480737	-1.16439	0.0207842	0.125072	-0.697483	0.00345052	0.018441
LOC_Os01g12240	0.790227	0	0	0	0	0	0.24957	0.460315	0	0	0.125015	0.288126	0.643182	0	0	0	0.218088	0.234244	0	0.822255	0.287705	0	0	0.869013	0	1.0991	0	0.335536	0.551188	0	0	0	NA	NA	NA	NA	NA	NA	NA	NA	NA	NA	NA	NA	NA	NA	NA	NA	NA
LOC_Os01g12250	0.114213	0	0	0.0581957	0	0.0778097	0.0721413	0.06653	0	0.172777	0	0.353968	0	0.2801	0.136188	0	0.0945618	0.0338556	0	0.0594209	0.0831647	0.109774	0	0	0.204743	0.0794271	0.490669	0.0969912	0.159328	0	0	0.102959	NA	NA	NA	NA	NA	NA	NA	NA	NA	NA	NA	NA	NA	NA	NA	NA	NA
LOC_Os01g12260	16.0219	11.8304	9.69124	10.2949	9.07107	8.67962	10.933	11.4694	11.5364	12.5243	10.5256	12.012	7.54154	14.2023	21.4832	15.7688	18.4507	14.2671	10.9475	12.5872	12.6036	14.2243	15.1769	8.49125	5.7674	7.6966	8.84586	12.7318	5.92431	12.258	8.9338	8.3527	0.00536847	0.0180728	0.473747	0.135648	0.235064	0.253919	0.00206912	0.00947014	0.524129	0.0587311	0.146356	0.359611	0.0819263	0.275496	0.296022	4.68567e-08	2.45752e-06
LOC_Os01g12270	320.349	220.056	211.162	156.273	197.426	226.115	287.928	376.884	237.868	169.482	187.764	183.821	179.525	242.131	333.143	287.681	278.855	181.202	241.361	182.513	302.096	192.816	216.953	293.381	233.474	419.266	267.73	297.02	240.295	276.489	141.41	208.303	0.00189632	0.00759744	-0.531258	0.00597163	0.0184554	-0.470252	0.198572	0.340228	-0.219897	0.0459189	0.122642	-0.381723	0.0148166	0.102893	-0.4168	0.87511	0.93533
LOC_Os01g12280	15.5706	13.6648	15.1194	12.8001	13.194	12.3546	19.5291	16.7113	11.3966	14.3539	12.7103	12.7364	13.1874	12.0299	33.3222	11.0712	13.4044	16.986	13.7946	15.6603	17.0744	18.1443	15.0926	10.5026	7.46109	9.30351	14.4748	17.4831	11.8196	14.8666	8.91191	11.2558	0.047494	0.106972	0.38309	0.0703844	0.139799	0.349758	0.0108642	0.0354884	0.492336	0.118928	0.246035	0.336983	0.214335	0.472634	0.240024	0.0010369	0.00752589
LOC_Os01g12290	1.64801	1.17442	0.935943	2.02933	0.537798	1.16952	0.693966	1.11998	1.6604	1.35041	1.01028	1.61487	1.28546	2.35763	1.63759	1.6498	1.44974	1.95405	1.8207	1.429	1.47501	1.18798	1.24587	0.906159	0.615478	0.859558	0.688335	0.845541	0.862123	1.54598	1.01117	1.05232	0.127582	0.233119	0.494598	0.322091	0.453659	0.321411	0.183578	0.321393	0.431662	0.0304051	0.0905274	0.785631	0.214025	0.472393	0.403341	0.0354804	0.106869
LOC_Os01g12304	5.20023	5.48044	3.99323	4.25447	4.20664	4.89001	4.48751	4.77843	4.31961	3.84103	5.02878	4.37963	5.96136	3.23322	4.7161	3.51946	5.31618	4.29878	4.69322	5.71584	4.37323	4.85735	5.72443	6.76577	4.72672	4.88978	3.98566	3.73192	3.9848	4.82012	3.38971	4.62179	0.386874	0.531097	-0.205185	0.419153	0.549552	-0.191572	0.653894	0.773615	-0.106318	0.449326	0.61361	-0.20057	0.315218	0.579729	-0.238153	0.418886	0.602235
LOC_Os01g12310	0	0	0	0	0	0	0	0	0	0	0	0	0	0	0	0	0	0	0	0	0	0	0	0	0	0	0	0	0	0	0	0	NA	NA	NA	NA	NA	NA	NA	NA	NA	NA	NA	NA	NA	NA	NA	NA	NA
LOC_Os01g12320	23.7768	27.1776	29.0601	27.7134	30.1146	26.7836	28.1038	35.9284	25.8242	23.5044	27.8713	21.802	24.1427	30.0217	27.7619	23.1899	23.6888	21.7025	29.6495	19.3515	23.1346	22.1741	21.4019	36.6861	55.7058	37.6543	22.3214	20.9913	28.4071	26.9084	40.1138	44.2958	2.48347e-05	0.00019843	-0.563052	0.00205991	0.00758186	-0.411503	0.000420681	0.00261617	-0.47097	0.00230268	0.0134363	-0.455099	0.241463	0.504002	-0.156423	4.97876e-05	0.000774023
LOC_Os01g12330	0.0359548	0	0	0	0	0	0.0227105	0	0	0.0725217	0.0113762	0.0393286	0	0	0	0	0.00992287	0.0852636	0	0	0	0	0.0501808	0	0	0	0.102977	0.0305334	0	0	0	0	NA	NA	NA	NA	NA	NA	NA	NA	NA	NA	NA	NA	NA	NA	NA	NA	NA
LOC_Os01g12340	16.8718	14.1207	20.761	14.2295	16.1767	17.7787	27.4155	20.1597	19.1767	15.2519	16.9371	15.037	16.288	18.9968	32.4092	13.2216	17.8809	21.7453	21.3331	17.1697	19.5672	15.7689	18.2512	34.4028	32.237	31.7495	14.2961	20.0873	24.3764	21.7451	19.997	31.2574	1.69424e-05	0.000142934	-0.736945	2.84164e-05	0.000212627	-0.717075	0.000130287	0.00101892	-0.655423	0.00119788	0.00834177	-0.620445	0.0658011	0.242856	-0.315174	0.0028507	0.0159622
LOC_Os01g12350	1.58294	1.46988	2.37671	1.5864	1.0411	1.05509	3.50233	1.46501	1.69831	1.32829	1.6834	0.984502	1.25628	1.66593	2.17581	0.761344	0.988818	1.07943	1.22239	1.69374	2.29629	1.05251	1.25383	3.40891	0.395921	2.61432	1.82472	2.49274	3.23054	1.93761	0.668818	2.79461	0.700338	0.800284	-0.164009	0.575728	0.689942	-0.238487	0.741504	0.837122	0.14057	0.907803	0.94611	-0.0551774	0.988204	0.994837	0.00630024	0.540647	0.707407
LOC_Os01g12360	1.08038	0.779323	1.65956	1.6789	0.945033	0.711279	2.54014	1.05763	0.910374	1.51504	0.979021	0.661092	0.758853	1.79436	2.11811	0.707015	0.495495	1.14501	1.28554	0.865788	1.97156	0.507642	0.713736	2.30143	0.345838	1.61062	1.09447	1.92725	1.64522	0.937142	0.589013	1.80634	0.85594	0.908769	-0.0936917	0.930919	0.955944	-0.0447384	0.96241	0.978191	0.0243227	0.903128	0.943379	0.0702264	0.871618	0.947513	-0.0834001	0.71975	0.838909
LOC_Os01g12374	5.20235	5.07512	8.22435	6.42684	5.74172	5.62482	10.9465	4.28567	5.28283	6.85541	4.74239	4.26551	5.51871	6.33121	10.5949	3.68079	3.62334	6.70317	7.17894	4.50511	7.69762	4.80325	4.71995	12.7937	6.82509	11.6319	5.47798	9.10818	7.65469	4.17279	6.30544	8.09376	0.0154542	0.0431237	-0.660418	0.0541294	0.113136	-0.525213	0.0606859	0.138905	-0.51157	0.0849598	0.192585	-0.525249	0.0592472	0.228725	-0.514455	0.0165445	0.0603714
LOC_Os01g12381	2.85851	3.27383	2.64384	2.08074	3.73128	3.19933	2.70832	2.49766	3.49213	2.26509	3.06863	2.38227	1.32948	1.50221	3.16505	0.490562	3.38098	1.81572	2.03017	2.86814	3.1965	1.96245	2.70717	3.1435	1.8301	3.40782	3.50869	2.34079	3.84524	2.12165	1.28857	2.57684	0.883707	0.927209	-0.0579477	0.846178	0.898533	0.0768547	0.852778	0.910093	0.0735183	0.159353	0.302232	-0.623307	0.406582	0.661946	-0.328785	0.29959	0.484983
LOC_Os01g12390	11.6487	11.9166	10.3043	11.9049	11.502	12.4609	11.0261	12.7154	12.4802	11.8824	13.4331	10.8919	9.34524	10.6412	6.28829	8.82115	11.6618	6.03527	9.29245	8.19628	9.21116	9.39949	10.0154	6.93723	6.46202	7.56697	13.8612	12.755	12.7113	14.1043	16.0089	8.60527	8.97217e-05	0.000583114	0.540988	0.00010039	0.000596138	0.537234	0.000552113	0.00326222	0.477078	0.0203146	0.0669517	0.358333	2.47336e-05	0.00115939	0.582477	0.125282	0.266381
LOC_Os01g12400	10.3956	10.6358	11.8309	8.29954	8.55289	10.6555	15.9874	10.8205	11.9206	8.82568	10.6692	10.1791	11.2276	7.76595	15.6512	10.216	9.25031	10.722	13.0699	11.2378	9.76459	9.42363	9.24076	16.8526	18.2826	16.8379	8.22126	12.4156	13.1603	14.1638	10.9791	20.7953	0.000225093	0.00126964	-0.564458	2.81875e-05	0.000211195	-0.640746	0.00264443	0.0116233	-0.459992	0.000327215	0.00327798	-0.614608	0.310126	0.574166	-0.155298	0.00598164	0.0279023
LOC_Os01g12410	1.8344	1.29546	1.54751	1.11331	1.30241	1.10952	1.29787	0.905847	0.673286	1.35916	1.47109	1.42623	1.63759	2.40162	0.931535	1.42685	1.53324	2.18093	1.95204	1.6979	0.551128	1.29772	0.936415	0.743767	0.386563	0.491967	0.911514	0.812868	0.695294	1.03381	0.73574	1.74149	0.00249538	0.00952595	0.970127	0.0143869	0.038074	0.785192	0.00101047	0.00531828	1.05473	0.000274012	0.0028649	1.30516	0.0238728	0.135959	0.724787	0.00734899	0.032659
LOC_Os01g12420	7.88058	3.62386	4.86401	8.42488	5.58977	6.52361	3.66283	3.91493	4.1391	6.92796	5.30222	6.23463	2.85612	4.08413	2.41128	2.71505	3.25824	2.36246	1.83984	2.2665	2.70675	3.20123	4.64848	0.359732	0.319858	0.5377	5.53616	3.83861	2.94543	5.09869	3.62841	2.46631	5.82565e-39	2.8495e-36	2.68994	8.76412e-42	5.97554e-39	2.79006	1.55646e-34	6.25364e-32	2.52504	4.46147e-20	1.07939e-17	2.11366	1.06718e-25	6.31883e-23	2.15911	2.63851e-20	7.61109e-18
LOC_Os01g12430	7.4534	7.52811	3.99965	7.53577	8.12036	7.43675	3.28068	4.27331	4.56884	5.32689	4.98101	7.70342	6.73522	6.90861	2.58927	5.49918	6.13051	3.74029	3.11223	6.92355	3.1837	5.89459	5.44695	1.09717	1.26248	0.653018	9.32882	7.52567	2.21051	4.9295	4.56802	1.48135	2.49505e-07	4.41689e-06	1.78699	2.97525e-09	9.61827e-08	2.05545	1.51379e-07	3.97436e-06	1.81914	5.6875e-07	2.47044e-05	1.93729	0.000587265	0.0131871	1.19088	1.41199e-05	0.000290135
LOC_Os01g12440	0.447345	0.860733	0.731686	0.410291	0.700717	0.73143	0.593378	0.677515	1.63574	1.12788	0.651088	0.603496	0.364103	0.219417	0.213367	0.429917	0.839521	0.238688	0.395377	0.325833	0.716622	0.730933	1.18625	0.245972	0.160386	0.559976	0.768735	0.835762	0.499241	0.309894	0.941062	0.483918	0.0971348	0.188717	0.925128	0.216081	0.336737	0.689851	0.161077	0.291806	0.781557	0.999846	0.99989	-0.000120302	0.307508	0.571434	0.569086	0.496681	0.670184
LOC_Os01g12460	0.84126	0.199835	0.318514	0.666795	0.488053	1.01889	0.590415	0.108898	0.110255	0.84842	0.561928	1.26101	0.15216	0.916951	0	0.449159	1.10927	0.277079	0.206537	0.875356	0.612569	1.07809	0.652286	0	0	0	1.60628	0.79379	0.391189	0.809409	0.786545	0.337051	0.000492482	0.0024461	2.68301	0.00115642	0.0046588	2.50178	0.0102487	0.0339612	1.97662	0.0201392	0.0665684	2.00026	0.00203213	0.0307484	2.37557	0.0290911	0.092177
LOC_Os01g12464	4.33859	3.377	4.39313	5.92018	3.44225	6.62476	3.24783	3.07553	3.0997	5.70538	6.49977	3.5005	3.84693	3.22254	4.08446	1.89707	3.88992	2.65189	3.48029	2.32578	3.16776	2.77995	3.85758	2.75856	4.24502	2.5714	3.76936	4.80995	3.85109	2.50946	5.53595	3.80602	0.198032	0.32669	0.474116	0.183849	0.297341	0.489519	0.505504	0.655212	0.245259	0.767602	0.858379	0.121696	0.614504	0.811835	0.185515	0.997014	0.998474
LOC_Os01g12470	23.8226	18.6958	20.3044	21.5113	27.3962	23.42	18.7425	21.9922	17.8557	21.714	21.563	24.2988	21.9913	19.8196	15.2459	22.3149	22.2205	19.3435	20.1223	22.0897	15.4143	26.027	23.6526	12.8667	18.1633	13.5052	21.0734	22.5865	18.9301	20.6808	25.3745	14.6792	0.00226567	0.0088044	0.424032	0.000409589	0.00194836	0.490815	0.0120625	0.038684	0.348658	0.0226982	0.0726782	0.353811	0.0314683	0.158894	0.298767	0.0384138	0.113246
LOC_Os01g12480	37.207	40.9642	36.4808	38.2268	40.2301	35.0867	29.5849	38.2681	37.7883	37.3192	43.4327	39.6633	40.2681	37.2949	33.8488	36.537	31.393	32.6367	32.7055	31.2252	33.958	36.0535	37.3546	32.2204	38.8926	33.4189	39.4894	32.1994	34.3671	37.9248	34.9767	32.1699	0.282008	0.422956	0.140208	0.517226	0.639568	0.0844034	0.475903	0.630576	0.0929113	0.445407	0.610146	0.111191	0.949371	0.979598	0.00827533	0.82931	0.908977
LOC_Os01g12490	0.435961	0.776695	0.445666	0.333208	0.569071	0.39601	1.26211	0.761855	0.899905	0.586229	0.609231	0.423884	0.650535	0.712779	0.259922	0.174574	0.45119	0.323076	1.44493	0.718249	0.476172	0.453938	0.354932	1.03876	0.651269	1.11166	0.312155	1.07982	0.506809	0.692101	1.06997	0.655005	0.331708	0.475833	-0.518711	0.167232	0.276143	-0.738059	0.332446	0.491784	-0.51792	0.639655	0.770586	-0.279717	0.793035	0.909165	-0.140206	0.0327778	0.10071
LOC_Os01g12500	0	0	0	0	0	0	0	0	0	0	0	0	0	0	0	0	0	0	0	0	0	0	0	0	0	0	0	0	0	0	0	0	NA	NA	NA	NA	NA	NA	NA	NA	NA	NA	NA	NA	NA	NA	NA	NA	NA
LOC_Os01g12510	0	0	0	0	0	0	0	0	0	0	0	0	0	0	0	0	0	0	0	0	0	0	0	0	0	0	0	0	0	0	0	0	NA	NA	NA	NA	NA	NA	NA	NA	NA	NA	NA	NA	NA	NA	NA	NA	NA
LOC_Os01g12520	13.7649	16.8448	8.08695	8.41646	18.3394	16.2976	10.0736	16.3681	11.0854	15.3181	13.5162	19.7984	12.517	10.2437	1.13196	12.3163	18.3917	5.40283	2.09755	17.1873	6.22116	15.0548	17.3562	1.8791	0.340351	1.45238	30.4512	15.962	13.7726	9.69988	5.59162	3.59419	1.89386e-06	2.31838e-05	2.71752	7.28896e-06	6.95806e-05	2.55818	1.62123e-05	0.000188417	2.4592	0.000193129	0.00220205	2.37724	0.00264991	0.0366459	1.71437	0.00150674	0.00995643
LOC_Os01g12530	116.623	113.719	115.704	111.124	110.132	129.394	120.178	111.022	112.461	108.219	106.917	125.031	116.837	131.465	149.6	132.59	126.547	121.855	149.697	133.762	118.302	131.96	120.767	134.135	118.767	125.525	122.91	128.612	124.631	132.613	121.448	137.887	0.369694	0.513827	-0.110301	0.527554	0.648792	-0.0776796	0.465949	0.621963	-0.0896488	0.914821	0.950826	-0.0147041	0.76366	0.894683	0.0369716	0.553519	0.716952
LOC_Os01g12540	14.5988	15.6113	16.4802	17.5862	14.3854	13.8359	16.1762	13.6422	15.0086	16.5944	14.5285	13.6467	14.6783	13.5617	15.4292	15.5272	13.8451	17.3685	14.3718	16.1269	14.9896	15.4979	13.5506	15.6298	15.6339	16.6994	14.2517	13.6863	12.8667	13.4501	17.7454	16.3961	0.536113	0.668325	-0.0740914	0.670281	0.767302	-0.0509864	0.808675	0.881736	-0.0289964	0.359546	0.528605	-0.122672	0.920869	0.968565	-0.0118962	0.548285	0.712964
LOC_Os01g12550	16.8714	16.7066	18.0254	21.7672	14.6469	15.8896	18.3517	17.5079	20.0895	17.0959	16.3695	16.9203	23.0932	18.2802	19.4964	18.4864	17.5852	18.9116	23.4652	17.6386	18.9382	20.1446	15.6606	22.5639	22.2703	20.4002	16.413	17.2202	17.3304	19.9187	17.7037	20.2305	0.0367981	0.0875178	-0.259507	0.059163	0.121557	-0.234524	0.0585904	0.135167	-0.235055	0.697952	0.812118	-0.0539265	0.339723	0.603153	-0.118657	0.189775	0.356363
LOC_Os01g12560	15.1533	12.2149	12.401	11.2021	10.7007	10.5774	12.6704	16.2792	16.4088	9.39485	12.0453	10.6652	8.79526	11.8799	13.0334	9.84792	12.8203	13.1442	11.3895	11.6318	11.0792	13.0722	15.0816	11.1322	11.133	12.5248	10.85	10.126	8.14373	15.5954	10.7129	8.1737	0.593377	0.715948	-0.0859545	0.676703	0.772192	-0.0671229	0.424446	0.583565	0.128579	0.496377	0.653969	-0.122423	0.801826	0.913256	-0.0404032	0.918346	0.956779
LOC_Os01g12570	0	0	0	0	0	0	0	0	0	0	0.0162186	0.0186898	0	0	0	0	0	0.0303894	0	0	0	0	0	0	0	0	0	0	0	0	0	0	NA	NA	NA	NA	NA	NA	NA	NA	NA	NA	NA	NA	NA	NA	NA	NA	NA
[truncated: 54,712 more rows]
[truncated: 14 more columns]
