# Supplementary material for: PrediTALE: A novel model learned from quantitative data allows for new perspectives on TALE targeting
Source: PLoS Comput Biol. 2019 Jul 11;15(7):e1007206. doi: 10.1371/journal.pcbi.1007206 (PMC6650089; doi:10.1371/journal.pcbi.1007206)
Supplement: S1 Data — (FASTA) [file pcbi.1007206.s009.fasta]

>TalAA15 Xoo ICMP3125 [2541302-2545058:-1]
NI-HG-NS-HG-HG-HD-NS-NG-HD-NN-NG-HG-NG-HD-HG-HD-HD-NI-NN-NG
>TalAB16 Xoo ICMP3125 [2546047-2549566:-1]
NI-HG-NI-NI-NI-NN-HD-NS-NN-NS-NN-HD-NN-NI-HD-NN-NS-NG
>TalAD22 Xoo ICMP3125 [1365340-1369468:-1]
NN-HD-NS-NG-HD-NN-N*-NI-HD-NN-HD-NN-HD-NN-HD-NN-NN-NN-NN-NN-NN-NN-HD-NG
>TalAE15 Xoo ICMP3125 [1370457-1373466:-1]
NI-NN-NI-HG-HG-NV-HG-HD-HG-HD-HD-HD-NG
>TalAE14 Xoo ICMP3125 (Pseudo) [3365943-3367857:-1]
NS-HD-NG-HD-HD-NI-NG
>TalAF17 Xoo ICMP3125 [3142240-3145555:+1]
NI-NN-NN-NI-NI-NI-HD-NS-HG-NN-NN-NN-NI-NI-HG-HD
>TalAH11 Xoo ICMP3125 [2845906-2849620:-1]
NI-N*-NI-NS-NN-NG-NN-NS-N*-NS-NN-HD-N*-NI-HG-HD-NI-HD-HD-NG
>TalAI16 Xoo ICMP3125 (Pseudo) [3361131-3363723:-1]
NS-HD-NG-ng-NG-NG-NG-HD-HD-HD-NN-HD-NG-HD-HD-HD-HD-H*
>TalAN14 Xoo ICMP3125 [2841060-2844774:-1]
NI-HG-NI-HG-NI-NI-NI-HD-NN-HD-NS-NG-SS-HD-NI-NI-NN-NI-NN-NI-NG
>TalAO15 Xoo ICMP3125 [1374455-1377722:-1]
NI-NN-N*-NG-NS-NN-NN-NN-NI-NN-NI-N*-HD-HD-NI-NG-NG
>TalAP14 Xoo ICMP3125 [1384294-1387867:-1]
HD-HD-HD-NG-N*-NN-HD-HD-N*-NI-NI-NN-NN-HI-ND-HD-NI-HD-NG-NG
>TalAQ14 Xoo ICMP3125 [1378854-1383162:-1]
HD-HD-NN-NN-NG-NG-HD-NS-HG-HD-NG-N*-HD-HD-HD-N*-NN-ni-NN-HD-HI-ND-HD-HG-NN-HG-N*
>TalAR13 Xoo ICMP3125 [2866304-2870183:+1]
NI-H*-NI-NN-NN-NN-NN-NN-HD-NI-HD-HG-HD-NI-N*-NS-NI-NI-HG-HD-NS-NS-NG
>TalBA8 Xoo ICMP3125 [2861875-2865172:+1]
NI-NS-HD-HG-NS-NN-HD-H*-NG-NN-NN-HD-HD-NG-HD-NG
>TalBM2 Xoo ICMP3125 [574292-578210:-1]
NI-NG-NI-NI-N*-NN-HD-HD-N*-NI-NI-NI-NG-HD-HG-NN-NS-NN-HD-HD-NG-N*
>TalES1 Xoo ICMP3125 [3579522-3582276:+1]
NN-HD-NI-HG-HD-NG-N*-HD-NI-N*-NS-N*
>TalET1 Xoo ICMP3125 [3573398-3578390:+1]
NI-H*-NN-HD-H*-NG-NN-NN-HD-HD-NG-HD-NI-HD-HG-NS-NI-HG-N*-NN-HD-NI-NG-HG-NN-NN-HD-NS-NN-HD-N*-NI-NI-N*
>TalAA16 Xoo PXO142 (Pseudo) [2058942-2062095:-1]
NI-HG-NI-NG-HG-HD-NS-NG-HD-NN-NG-HG-NG-HD-HG-HD-HD-NI-NN-NG
>TalAB17 Xoo PXO142 [2251207-2254930:+1]
NI-HG-NI-NI-NI-NN-HD-NS-NN-NS-NN-HD-NN-NI-HD-NN-NI-NG-HD-NG
>TalAD23 Xoo PXO142 [2243956-2247940:+1]
NN-HD-NS-NG-HD-NN-N*-NI-HD-NS-HD-NN-HD-NN-HD-NN-NN-NN-NN-NN-NN-NN-HD-NG
>TalAE16 Xoo PXO142 [3192218-3195083:+1]
NI-NN-NI-HG-HG-HD-NG-HD-HG-HD-HD-HD-NG
>TalAF18 Xoo PXO142 [2077798-2080954:+1]
NI-NN-NN-NI-NI-NI-HD-NS-HG-NN-NN-NN-NI-NI-NG-HD
>TalAG15 Xoo PXO142 [1231643-1235219:-1]
NI-NG-NN-NG-NK-NG-NI-NN-NI-NN-NI-NN-NS-NG-NS-NN-NI-N*-NS-NG
>TalAH12 Xoo PXO142 [2063226-2066796:-1]
NI-N*-NI-NS-NN-NG-NN-NS-N*-NS-NN-NS-N*-HD-HG-HD-NI-HD-HD-NG
>TalAI17 Xoo PXO142 (Pseudo) [1447856-1450871:+1]
NS-HD-NG-ng-NG-NG-HD-HD-HD-HD-NN-HD-NG-HD-NI-HD-NN-N*
>TalAL12 Xoo PXO142 [3187714-3191086:+1]
NI-NS-HD-NG-NS-NN-HD-N*-NN-NN-NS-NN-HD-HG-HD-HD-NN-NG
>TalAL11 Xoo PXO142 [2255919-2259435:+1]
NI-NS-HD-NG-NS-NN-HD-N*-NN-NN-NI-NG-HD-NG-HD-HD-HD-NG
>TalAN15 Xoo PXO142 [2082086-2085797:+1]
NI-N*-NI-HG-NI-NI-NS-HD-NN-HD-NS-NG-SS-HD-NI-NI-NN-NI-NN-NI-NG
>TalAO16 Xoo PXO142 [3183414-3186582:+1]
NI-NN-N*-NG-NS-NN-NN-NN-NI-NN-NI-NG-HD-HD-NI-NG
>TalAP15 Xoo PXO142 [3173259-3176976:+1]
HD-HD-HD-NG-N*-NN-HD-HD-N*-NI-NI-NN-HD-HI-ND-HD-NI-HD-NG-NG
>TalAQ15 Xoo PXO142 (Pseudo) [3177965-3180254:+1]
HD-HD-NN-NN-NI-NG-HD-S*-HG-HD-NG-N*-NG-HD
>TalAR14 Xoo PXO142 [2052662-2056679:-1]
NI-H*-NI-NN-NN-NN-NN-NN-HD-NI-NS-HG-HD-NI-N*-NS-NI-NI-HD-HD-N*-NS-N*
>TalAS12 Xoo PXO142 [1226203-1230511:-1]
NI-HG-NI-NI-HG-HD-NN-HD-HD-HD-NI-NI-nn-NI-HD-HD-HD-HG-NN-NN-HD-NS-NN-HD-NG-NS-N*
>TalBH2 Xoo PXO142 [1220565-1225071:-1]
NI-HG-NI-HG-NI-NI-NI-HD-NN-HD-HD-HD-NG-HD-n*-NI-HD-HD-NN-NS-NI-NN-NN-NG-NN-HD-N*-NS-N*
>TalBK2 Xoo PXO142 [4566054-4569849:+1]
NI-HG-NI-NN-NI-NN-HD-NI-hd-HD-NS-ns-HD-NI-NI-HD-NG-HD-HD-HD-NG-NG
>TalDR3 Xoo PXO142 (Pseudo) [1443411-1445901:+1]
NS-HD-NG-ng-NG-NG-HD-HD-HD-HD-NN-HD-HD-HD-HD-NN-H*
>TalAA5 Xoo PXO83 [2301305-2305061:-1]
NI-HG-NS-HG-HG-HD-NS-NG-HD-NN-NG-HG-NG-HD-HG-HD-HD-NI-NN-NG
>TalAB5 Xoo PXO83 [2856607-2860126:+1]
NI-HG-NI-NI-NI-NN-HD-NS-NN-NS-NN-HD-NN-NI-HD-NN-NS-NG
>TalAC5 Xoo PXO83 [1808752-1813093:-1]
NI-HG-NI-NI-NS-HD-NN-HD-HD-HD-NS-N*-n*-HD-HD-NS-NS-NN-NN-NI-NG-NN-NI-N*-NS-N*
>TalAD5 Xoo PXO83 [3815468-3819596:+1]
NN-HD-NS-NG-HD-NN-N*-NI-HD-NS-HD-NN-HD-NN-HD-NN-NN-NN-NN-NN-NN-NN-HD-NG
>TalAE4 Xoo PXO83 [3811470-3814479:+1]
NI-NN-NI-HG-HG-NV-HG-HD-HG-HD-HD-HD-NG
>TalAF4 Xoo PXO83 [2850016-2853331:+1]
NI-NN-NN-NI-NI-NI-HD-NS-HG-NN-NN-NN-NI-NI-NG-HD
>TalAG4 Xoo PXO83 [1814082-1817802:-1]
NI-NG-NN-NG-NK-NG-NI-NN-NI-NN-NI-NN-NS-NG-NS-NN-NI-N*-NS-NG
>TalAI3 Xoo PXO83 (Pseudo) [2029504-2032519:+1]
NS-HD-NG-ng-NG-NG-NG-HD-HD-HD-NN-HD-NG-HD-NI-HD-NN-N*
>TalAI4 Xoo PXO83 (Pseudo) [2825614-2828206:-1]
NS-NG-NG-ng-NG-NG-NG-HD-HD-HD-NN-HD-NG-HD-HD-HD-HD-H*
>TalAN3 Xoo PXO83 [2326776-2330631:+1]
NI-N*-NS-HG-NI-NI-NS-HD-NN-HD-NS-NG-SS-HD-NI-NI-NN-NI-NN-NI-NG
>TalAO3 Xoo PXO83 [3807070-3810481:+1]
NI-NN-N*-NG-NS-NN-NN-NN-NI-NN-NI-N*-HD-HD-NI-NG-NG
>TalAP3 Xoo PXO83 [3796926-3800643:+1]
HD-HD-HD-NG-N*-NN-HD-HD-N*-NI-NI-NN-HD-HI-ND-HD-NI-HD-NG-NG
>TalAQ3 Xoo PXO83 [3801632-3806081:+1]
HD-HD-NN-NN-NS-NG-HD-S*-HG-HD-NG-N*-HD-HD-HD-N*-NN-ni-NN-HD-HI-ND-HD-HG-NN-HG-N*
>TalAR3 Xoo PXO83 [2295479-2299499:-1]
NI-H*-NI-NN-NN-NN-NN-NN-HD-NI-NN-HG-HD-NI-N*-NS-NI-NI-HD-N*-NS-NI-NG
>TalAS3 Xoo PXO83 [555598-560029:-1]
NI-HG-NI-NI-HG-HD-NN-HD-HD-HD-NI-NI-NN-NI-HD-HD-HD-HG-NN-NN-HD-NS-NN-HD-N*-NS-N*
>TalBA2 Xoo PXO83 [2306050-2309347:-1]
NI-NS-HD-HG-NS-NN-HD-H*-NG-NN-NN-HD-HD-NG-HD-NG
>TalBJ2 Xoo PXO83 [2861115-2864421:+1]
NI-H*-NI-HG-NI-NI-NN-HD-NI-HD-NN-HG-NS-N*-HD-N*
>TalCA1 Xoo PXO83 [2322376-2325787:+1]
NI-N*-NI-NS-NN-NG-NN-HD-HD-HD-NG-HD-NS-HD-N*-NS-NG
>TalAD7 Xoc B8-12 [2267026-2271133:-1]
NN-HD-NS-NG-HD-NN-HD-NI-HD-NN-HD-NN-HD-NN-HD-NN-NN-NN-NN-NN-NN-NN-HD-NG
>TalAF6 Xoc B8-12 [1559714-1563002:-1]
NI-NN-NI-NI-NI-NI-N*-NI-NG-NN-NN-NN-NG-NS-NG-HD
>TalAK3 Xoc B8-12 [331694-335081:-1]
HD-HG-HD-HG-N*-NN-NG-HD-NN-HD-NG-NG-NN-HD-N*-NG-NG
>TalAK4 Xoc B8-12 [4379375-4382663:+1]
HD-HD-HD-HD-HD-NG-HD-NN-HD-NG-HG-NN-HD-N*-NG-NG
>TalAT3 Xoc B8-12 [2969546-2973041:+1]
NN-HD-HD-HH-NN-NG-NS-NG-HD-NI-NG-HD-HH-NG-NG-NG-HA-NG
>TalAV3 Xoc B8-12 [439998-443793:+1]
NN-NS-NG-NI-HD-HD-NG-NN-HD-NI-NG-N*-N*-NG-HD-HD-NS-NI-NN-NG-NG
>TalAX3 Xoc B8-12 [1712329-1715818:+1]
NI-N*-NI-NI-NN-N*-NI-NK-HD-HD-HD-NG-NI-NN-HD-NN-HD-NG
>TalAY3 Xoc B8-12 [322267-325762:+1]
HD-HD-HD-HD-HD-NG-HD-NN-HD-ND-NG-NG-NN-HG-ND-ND-HD-NG
>TalAZ3 Xoc B8-12 [2259974-2263463:-1]
HH-NN-HD-HD-NG-N*-HD-NN-HD-ND-N*-NG-NS-NS-NN-HD-HD-NG
>TalBB2 Xoc B8-12 [2758783-2761870:+1]
NS-HG-NI-NG-NS-NN-NG-NN-NG-HD-NN-HD-HD-NG
>TalBC3 Xoc B8-12 [2762003-2766002:+1]
NS-HG-NI-NG-NS-NN-ND-N*-NG-N*-HN-NN-HD-NS-NI-NN-HD-HD-NG-NG-HG-HD-NG
>TalBD3 Xoc B8-12 [1707115-1710610:+1]
NN-HD-NI-NI-NG-NN-NN-HD-NN-NI-NI-NN-NN-NN-NG-NI-HD-NG
>TalBE2 Xoc B8-12 [316760-320354:+1]
HD-NN-HD-N*-NS-NN-HG-NI-NI-NS-NI-NG-HD-NN-HD-HD-NG-HG-NG
>TalBF3 Xoc B8-12 [1552874-1556264:-1]
NN-NN-ND-N*-NS-NS-YG-NI-SN-ND-HD-NG-HD-NS-NN-HD-NG
>TalBG2 Xoc B8-12 [443924-447203:+1]
NI-NN-NI-HD-nn-NG-HD-NN-HD-HG-HD-HG-HG-HD-HD-NG
>TalBI3 Xoc B8-12 [1717733-1721021:+1]
NN-HD-NI-HD-NN-NG-NG-HD-NN-HD-N*-NN-HD-HD-HD-NG
>TalBL3 Xoc B8-12 [1566552-1569834:-1]
NI-HG-N*-NN-N*-HD-HG-HD-NN-HD-NN-HG-NG-NS-N*-HD
>TalBN3 Xoc B8-12 [4376257-4379242:+1]
NI-NN-NI-NI-NG-HD-NG-NN-NI-NN-NI-NN-HD
>TalBO3 Xoc B8-12 [4202613-4206309:+1]
NN-NG-HD-NG-HD-HD-NI-NH-HG-NI-NN-NN-HD-NS-NG-NN-HD-NG-NG-N*
>TalBR2 Xoc B8-12 [1569964-1574371:-1]
HD-HD-NN-NN-NG-N*-HD-NI-NG-HD-NG-NS-HD-HA-HD-N*-HD-NN-HD-NN-NN-HD-HD-NG-NN-NG-HD
>TalBU3 Xoc B8-12 [168195-171888:+1]
NS-HD-NI-N*-NI-HG-NI-NI-N*-NG-HD-NN-NI-NG-HD-NN-NS-NN-NG-NN
>TalBV2 Xoc B8-12 [1874026-1877728:+1]
NN-HD-NI-NI-NN-HA-NN-NS-NS-ni-HD-HA-HA-HA-HD-HD-HD-HA-HD-N*
>TalBW3 Xoc B8-12 [2754342-2758650:+1]
NI-NG-NI-NG-NN-NG-NN-NG-HD-NN-NN-HG-HD-NN-NS-NN-HD-HD-NG-NA-NN-HD-HD-HD-HD-N*
>TalBY2 Xoc B8-12 [1581283-1585078:-1]
HD-HD-NC-HD-NC-NG-HD-HH-HD-NI-NG-N*-NS-N*-HD-HD-NS-NI-HG-HD-NG
>TalCE2 Xoc B8-12 [1556396-1559582:-1]
NN-HD-NI-N*-NI-NI-NK-HD-HD-HD-HG-NI-NN-HD-HD
>TalCK1 Xoc B8-12 [1563133-1566421:-1]
NI-HG-N*-NI-SN-HD-HD-HD-NN-NI-NK-HD-NN-NN-HD-NG
>TalCL1 Xoc B8-12 [1574503-1579219:-1]
NI-HG-NI-NG-HN-NG-NN-ND-HD-NG-HD-NI-HG-HG-HD-NN-HD-HH-N*-HD-NN-NN-NG-HD-NN-NN-NG-NN-NI-NG
>TalCM1 Xoc B8-12 (Pseudo) [1547863-1550959:-1]
NI-ND-HG-HG-HG-HG-ng-HG-HG-HD-HD-HD-HD-NN-NN-HD-HG-HH-H*-H*-NN-HD-H*
>TalAD4 Xoc BLS256 (Tal5a) [2509078-2513184:+1]
NN-HD-NS-NG-HD-NN-HD-NI-HD-NN-HD-NN-HD-NN-HD-NN-NN-NN-NN-NN-NN-NN-HD-NG
>TalAF3 Xoc BLS256 (Tal2e) [1540667-1543954:-1]
NI-NN-NI-NI-NI-NI-N*-NI-NG-NN-NN-NN-NI-NS-NG-NG
>TalAJ1 Xoc BLS256 (Tal1a) [474439-477423:-1]
NN-HD-NI-NK-HD-HD-HD-NG-NI-NN-HD-HD-NG
>TalAK1 Xoc BLS256 (Tal10) [4511013-4514399:+1]
HD-HG-HD-HG-N*-NN-NG-HD-NN-HD-NG-NG-NN-HD-N*-NG-NG
>TalAK2 Xoc BLS256 (Tal1c) [463155-466442:-1]
HD-HD-HD-HD-HD-NG-HD-NN-HD-NG-HG-NN-HD-N*-NG-NG
>TalAT1 Xoc BLS256 (Tal7) [2955946-2959443:+1]
NN-HD-HD-HH-NN-NG-NS-NG-HD-NI-NG-HD-HH-NG-NG-NG-HA-NG
>TalAU1 Xoc BLS256 (Tal2f) [1537108-1540533:-1]
HD-HD-NG-NI-HG-HD-HG-NI-HD-NN-HD-HG-HG-HG-NG-NI-NG
>TalAV1 Xoc BLS256 (Tal9a) [4400069-4403863:-1]
NN-NS-NG-NI-HD-HD-NG-NN-HD-NI-NG-N*-N*-NG-HD-HD-NS-NI-NN-NG-NG
>TalAX1 Xoc BLS256 (Tal3b) [1688297-1691785:+1]
NI-N*-NI-NI-NN-N*-NI-NK-HD-HD-HD-NG-NI-NN-HD-NN-HD-NG
>TalAY1 Xoc BLS256 (Tal11b) [4520321-4523815:-1]
HD-HD-HD-HD-HD-NG-HD-NN-HD-ND-NG-NG-NN-HG-ND-ND-HD-NG
>TalAZ1 Xoc BLS256 (Tal5b) [2515535-2519023:+1]
HH-NN-HD-HD-NG-N*-HD-NN-HD-ND-N*-NG-NS-NS-NN-HD-HD-NG
>TalBB1 Xoc BLS256 (Tal4b) [2010396-2013482:-1]
NS-HG-NI-NG-NS-NN-NG-NN-NG-HD-NN-HD-HD-NG
>TalBC1 Xoc BLS256 (Tal4c) [2006264-2010262:-1]
NS-HG-NI-NG-NS-NN-ND-N*-NG-N*-HN-NN-HD-NS-NI-NN-HD-HD-NG-NG-HG-HD-NG
>TalBD1 Xoc BLS256 (Tal3a) [1683083-1686577:+1]
NN-HD-NI-NI-NG-NN-NN-HD-NN-NI-NI-NN-NN-NN-NG-NI-HD-NG
>TalBE1 Xoc BLS256 (Tal11a) [4525729-4529322:-1]
HD-NN-HD-N*-NS-NN-HG-NI-NI-NS-NI-NG-HD-NN-HD-HD-NG-HG-NG
>TalBF1 Xoc BLS256 (Tal2g) [1533586-1536975:-1]
NN-NN-ND-N*-NS-NS-YG-NI-SN-HD-HD-NG-HD-NS-NN-HD-NG
>TalBG1 Xoc BLS256 (Tal9b) [4396659-4399937:-1]
NI-NN-HN-NN-ni-NG-HD-NN-HD-HG-HD-HG-HG-HD-HD-NG
>TalBI1 Xoc BLS256 (Tal3c) [1693701-1696988:+1]
NN-HD-NI-HD-NN-NG-NG-HD-NN-HD-N*-NN-HD-HD-HD-NG
>TalBL1 Xoc BLS256 (Tal2d) [1544086-1547370:-1]
NI-HG-N*-NN-N*-HD-HG-HD-NN-HD-NK-HG-NN-NN-NG-HD
>TalBN1 Xoc BLS256 (Tal1b) [466576-469560:-1]
NI-NN-NI-NI-NG-HD-NG-NN-NI-NN-NI-NN-HD
>TalBO1 Xoc BLS256 (Tal8) [4154606-4158301:+1]
NN-NG-HD-NG-HD-HD-NI-NH-HG-NI-NN-NN-HD-NS-NG-NN-HD-NG-NG-N*
>TalBR1 Xoc BLS256 (Tal2c) [1547502-1551905:-1]
HD-HD-NN-NN-NG-N*-HD-NI-NG-HD-NG-NS-HD-HA-ND-N*-ND-NN-HD-NN-NN-HD-HD-N*-NN-NG-HD
>TalBU1 Xoc BLS256 (Tal12) [4674459-4678151:-1]
NS-HD-NI-N*-NI-HG-NI-NI-N*-NG-HD-NN-NI-NG-HD-NN-NS-NN-NG-NN
>TalBV1 Xoc BLS256 (Tal6) [2919205-2922900:-1]
NN-HD-NI-NI-NN-HA-NN-NS-NS-NI-HD-HA-HA-HA-HD-HD-HD-HA-HD-N*
>TalBW1 Xoc BLS256 (Tal4a) [2013616-2017923:-1]
NI-NG-NI-NG-NN-NG-NN-NG-HD-NN-NN-HG-HD-NN-NS-NN-HD-HD-NG-NA-NN-HD-HD-HD-HD-N*
>TalBY1 Xoc BLS256 (Tal2a) [1558817-1562611:-1]
HD-HD-NC-HD-NC-NG-HD-HH-HD-NI-NG-N*-NS-N*-HD-HD-NS-NI-HG-HD-NG
>TalCL7 Xoc BLS256 [1552039-1556752:-1]
NI-HG-NI-N*-HN-NG-NN-ND-HD-NG-HD-NI-HG-HG-HD-NN-HD-HH-N*-HD-NN-NN-NG-HD-NN-NN-NG-NN-NI-NG
>TalCM6 Xoc BLS256 (Pseudo) [1528780-1531672:-1]
NS-ND-HG-HG-HG-ng-HG-HG-HD-HD-HD-NN-NN-HD-HG-HH-H*-H*-NN-HD-H*
>TalAD8 Xoc BLS279 [2256461-2260568:-1]
NN-HD-NS-NG-HD-NN-HD-NI-HD-NN-HD-NN-HD-NN-HD-NN-NN-NN-NN-NN-NN-NN-HD-NG
>TalAK5 Xoc BLS279 [331749-335136:-1]
HD-HG-HD-HG-N*-NN-NG-HD-NN-HD-NG-NG-NN-HD-N*-NG-NG
>TalAK6 Xoc BLS279 [4365930-4369218:+1]
HD-HD-HD-HD-HD-NG-HD-NN-HD-NG-HG-NN-HD-N*-NG-NG
>TalAT4 Xoc BLS279 [2959230-2962725:+1]
NN-HD-HD-HH-NN-NG-NS-NG-HD-NI-NG-HD-HH-NG-NG-NG-HA-NG
>TalAV4 Xoc BLS279 [440053-443848:+1]
NN-NS-NG-NI-HD-HD-NG-NN-HD-NI-NG-N*-N*-NG-HD-HD-NS-NI-NN-NG-NG
>TalAX4 Xoc BLS279 [1703319-1706808:+1]
NI-N*-NI-NI-NN-N*-NI-NK-HD-HD-HD-NG-NI-NN-HD-NN-HD-NG
>TalAY4 Xoc BLS279 [322322-325817:+1]
HD-HD-HD-HD-HD-NG-HD-NN-HD-ND-NG-NG-NN-HG-ND-ND-HD-NG
>TalAZ4 Xoc BLS279 [2249409-2252898:-1]
HH-NN-HD-HD-NG-N*-HD-NN-HD-ND-N*-NG-NS-NS-NN-HD-HD-NG
>TalBB3 Xoc BLS279 [2748466-2751553:+1]
NS-HG-NI-NG-NS-NN-NG-NN-NG-HD-NN-HD-HD-NG
>TalBC4 Xoc BLS279 [2751686-2755685:+1]
NS-HG-NI-NG-NS-NN-ND-N*-NG-N*-HN-NN-HD-NS-NI-NN-HD-HD-NG-NG-HG-HD-NG
>TalBD4 Xoc BLS279 [1698105-1701600:+1]
NN-HD-NI-NI-NG-NN-NN-HD-NN-NI-NI-NN-NN-NN-NG-NI-HD-NG
>TalBE3 Xoc BLS279 [316815-320409:+1]
HD-NN-HD-N*-NS-NN-HG-NI-NI-NS-NI-NG-HD-NN-HD-HD-NG-HG-NG
>TalBF4 Xoc BLS279 [1550628-1554018:-1]
NN-NN-ND-N*-NS-NS-YG-NI-SN-HD-HD-NG-HD-NS-NN-HD-NG
>TalBG3 Xoc BLS279 [443979-447258:+1]
NI-NN-NI-HD-nn-NG-HD-NN-HD-HG-HD-HG-HG-HD-HD-NG
>TalBI4 Xoc BLS279 [1708723-1712011:+1]
NN-HD-NI-HD-NN-NG-NG-HD-NN-HD-N*-NN-HD-HD-HD-NG
>TalBL4 Xoc BLS279 [1557566-1560848:-1]
NI-HG-N*-NN-N*-HD-HG-HD-NN-HD-NN-HG-NG-NS-N*-HD
>TalBN4 Xoc BLS279 [4362812-4365797:+1]
NI-NN-NI-NI-NG-HD-NG-NN-NI-NN-NI-NN-HD
>TalBO4 Xoc BLS279 [4189161-4192857:+1]
NN-NG-HD-NG-HD-HD-NI-NH-HG-NI-NN-NN-HD-NS-NG-NN-HD-NG-NG-N*
>TalBR3 Xoc BLS279 [1560978-1565382:-1]
HD-HD-NN-NN-NG-N*-HD-NI-NG-HD-NG-NS-ND-HA-ND-N*-ND-NN-HD-NN-NN-HD-HD-N*-NN-NG-HD
>TalBU4 Xoc BLS279 [168196-171892:+1]
NS-HD-NI-N*-NI-HG-NI-NI-NG-NG-HD-NN-NI-NG-HD-NN-NS-NN-NI-NN
>TalBV3 Xoc BLS279 [1863497-1867199:+1]
NN-HD-NI-NI-NN-HA-NN-NS-NS-ni-HD-HA-HA-HA-HD-HD-HD-HA-HD-N*
>TalBW4 Xoc BLS279 [2744025-2748333:+1]
NI-NG-NI-NG-NN-NG-NN-NG-HD-NN-NN-HG-HD-NN-NS-NN-HD-HD-NG-NA-NN-HD-HD-HD-HD-N*
>TalBY3 Xoc BLS279 [1572294-1576089:-1]
HD-HD-HD-HD-HD-NG-HD-HH-HD-NI-NG-N*-NS-N*-HD-HD-NS-NI-HG-HD-NG
>TalCK2 Xoc BLS279 [1554150-1557435:-1]
NI-NG-N*-NI-SN-HD-HD-HD-NN-HD-NK-HD-NN-HD-HD-N*
>TalCL2 Xoc BLS279 [1565514-1570230:-1]
NI-HG-NI-NG-HN-NG-NN-ND-HD-NG-HD-NI-HG-HG-HD-NN-HD-HH-N*-HD-NN-NN-NG-HD-NN-NN-NG-NN-NI-NG
>TalCM2 Xoc BLS279 (Pseudo) [1545821-1548713:-1]
NI-ND-HG-HG-HG-ng-HG-HG-HD-HD-HD-NN-NN-HD-HG-HH-H*-H*-NN-HD-H*
>TalAD9 Xoc BXOR1 [2246934-2251038:-1]
NN-HD-NS-NG-HD-NN-N*-NI-HD-NS-HD-NN-HD-NN-HD-NN-NN-NN-NN-NN-NN-NN-HD-NG
>TalAT5 Xoc BXOR1 [1830575-1834070:-1]
NN-HD-HD-HH-NN-NG-NS-NG-HD-NI-NG-HD-HH-NG-NG-NG-HA-NG
>TalAV5 Xoc BXOR1 [433343-437135:+1]
NN-NS-NG-NI-HD-HD-NG-NN-HD-NI-NG-N*-N*-NG-HD-HD-NS-NI-NN-NG-N*
>TalAX5 Xoc BXOR1 [3057202-3060691:-1]
NI-N*-NI-NI-NN-N*-NI-NK-HD-HD-HD-NG-NI-NN-HD-NN-HD-NG
>TalAY5 Xoc BXOR1 [317760-321255:+1]
HD-HD-HD-HD-HD-NG-HD-NN-HD-ND-NG-NG-NN-HG-ND-ND-HD-NG
>TalAZ5 Xoc BXOR1 [2240030-2243519:-1]
HH-NN-HD-HD-NG-N*-HD-NN-HD-ND-N*-NG-NS-NS-NN-HD-HD-NG
>TalBB4 Xoc BXOR1 [2733533-2736617:+1]
NN-HG-NI-NG-NI-NN-NG-NN-NG-HD-NN-HD-HD-N*
>TalBC5 Xoc BXOR1 [2736750-2740746:+1]
NN-HG-NI-NN-NG-NN-ND-N*-NG-N*-HN-NN-HD-NN-NI-NN-HD-HD-NG-NG-NG-HD-N*
>TalBD5 Xoc BXOR1 [3060823-3064318:-1]
NN-HD-NI-NI-NG-NN-NN-HD-NN-NI-NI-NN-NN-NN-NG-NI-HD-NG
>TalBE4 Xoc BXOR1 [312252-315846:+1]
HD-NN-HD-N*-NS-NN-NG-NI-NI-NG-HY-NG-HD-NN-HD-HD-NG-HG-NG
>TalBF5 Xoc BXOR1 [3205510-3208900:+1]
NN-NN-HD-N*-NS-NS-YG-NI-SN-HD-HD-NG-HD-NS-NN-HD-NG
>TalBI5 Xoc BXOR1 [3053781-3057069:-1]
NN-HD-NI-HD-NS-NG-NG-HD-NN-HD-N*-NN-HD-HD-HD-NG
>TalBL5 Xoc BXOR1 [3192345-3195630:+1]
NI-NG-N*-NN-N*-HD-HG-HD-NN-HD-NN-HG-HG-NS-NG-HD
>TalBN5 Xoc BXOR1 [437267-440252:+1]
NI-NN-NI-NI-NG-HD-NG-NN-NI-NN-NI-NN-HD
>TalBO5 Xoc BXOR1 [639596-643397:-1]
NN-HG-HD-NG-HD-HD-NI-NH-HG-NI-NN-NN-HD-NS-NG-NN-HD-NG-NG-NG-NG
>TalBR4 Xoc BXOR1 [3187810-3192214:+1]
HD-HD-NN-NN-NG-N*-HD-NI-NG-HD-NG-NS-ND-N*-HD-N*-HD-NG-HD-NN-NN-HD-HD-NG-NN-NG-HD
>TalBU5 Xoc BXOR1 [166030-169723:+1]
NS-HD-NI-N*-NI-HG-NI-NI-N*-NG-HD-NN-NI-NG-HD-NN-NS-NN-NG-NG
>TalBV4 Xoc BXOR1 [1867188-1870884:+1]
NN-HD-NI-NI-NN-HA-NN-NS-NS-NI-HD-HA-HA-HA-HD-HD-HD-NI-HD-N*
>TalBW5 Xoc BXOR1 [2729092-2733400:+1]
NI-NG-NI-NG-NN-NG-HH-NG-HD-NN-NN-HG-HD-NN-NS-NN-HD-HD-NG-NA-NN-HD-HD-HD-HD-N*
>TalCD2 Xoc BXOR1 [323420-326603:-1]
HD-HG-N*-NN-NG-HD-NN-HD-NN-NG-NN-HD-N*-NG-NG
>TalCE3 Xoc BXOR1 [3202192-3205378:+1]
NN-HD-NI-N*-NI-NI-NK-HD-HD-HD-NG-NI-NN-HD-HD
>TalCG2 Xoc BXOR1 [3195760-3199048:+1]
HD-HG-N*-NN-NG-NN-NI-NN-NI-NN-NN-HD-HG-NG-HD-NG
>TalCL3 Xoc BXOR1 [3182963-3187679:+1]
NI-HG-NI-HG-HN-NG-NN-HD-ND-NG-HD-NI-HG-HG-HD-NN-HD-HH-N*-HD-NN-NN-NG-HD-NN-NN-NG-NN-NI-NV
>TalCN1 Xoc BXOR1 (Pseudo) [3373285-3375499:-1]
NS-HD-N*-NG-HY-NG-NS-NG-HD-N*
>TalCO1 Xoc BXOR1 (Pseudo) [3210814-3213403:+1]
NI-HG-HG-hg-HG-NG-HD-HD-HD-HD-HD-NG-N*-NI-NN-HD-HD-H*
>TalCP1 Xoc BXOR1 [3199179-3202062:+1]
HD-HG-HD-NI-NN-ND-HD-HD-NN-NN-NI-HD
>TalCQ1 Xoc BXOR1 [4261069-4264459:+1]
NN-NI-HN-NG-NN-NN-NG-NI-N*-NI-NG-NN-NN-HG-HD-HD-NG
>TalAD10 Xoc CFBP2286 [2551206-2555313:+1]
NN-HD-NS-NG-HD-NN-HD-NI-HD-NN-HD-NN-HD-NN-HD-NN-NN-NN-NN-NN-NN-NN-HD-NG
>TalAF7 Xoc CFBP2286 [1579232-1582520:-1]
NI-NN-NI-NI-NI-NI-N*-NI-NG-NN-NN-NN-NI-NS-NG-NG
>TalAK8 Xoc CFBP2286 [4647174-4650561:+1]
HD-HG-HD-HG-N*-NN-NG-HD-NN-HD-NG-NG-NN-HD-N*-NG-NG
>TalAK7 Xoc CFBP2286 [466182-469470:-1]
HD-HD-HD-HD-HD-NG-HD-NN-HD-NG-HG-NN-HD-N*-NG-NG
>TalAT6 Xoc CFBP2286 [2995067-2998565:+1]
NN-HD-HD-HH-NN-NG-NS-NG-HD-NI-NG-HD-HH-NG-NG-NG-HA-NG
>TalAU2 Xoc CFBP2286 [1575673-1579099:-1]
HD-HD-NG-NI-HG-HD-HG-NI-NI-NN-HD-HG-HG-HG-NG-NI-NG
>TalAV6 Xoc CFBP2286 [4536234-4540029:-1]
NN-NS-NG-NI-HD-HD-NG-NN-HD-NI-NG-N*-N*-NG-HD-HD-NS-NI-NN-NG-NG
>TalAX6 Xoc CFBP2286 [1733713-1737202:+1]
NI-N*-NI-NI-NN-N*-NI-NK-HD-HD-HD-NG-NI-NN-HD-NN-HD-NG
>TalAY6 Xoc CFBP2286 [4656482-4659977:-1]
HD-HD-HD-HD-HD-NG-HD-NN-HD-ND-NG-NG-NN-HG-ND-ND-HD-NG
>TalAZ6 Xoc CFBP2286 [2557663-2561152:+1]
HH-NN-HD-HD-NG-N*-HD-NN-HD-ND-N*-NG-NS-NS-NN-HD-HD-NG
>TalBB5 Xoc CFBP2286 [2055800-2058887:-1]
NI-NG-NI-NG-NS-NN-NG-NN-NG-HD-NN-HD-HD-NG
>TalBC6 Xoc CFBP2286 [2051668-2055667:-1]
NS-HG-NI-NG-NS-NN-ND-N*-NG-N*-HN-NN-HD-NS-NI-NN-HD-HD-NG-HD-HG-HD-NG
>TalBD6 Xoc CFBP2286 [1728499-1731994:+1]
NN-HD-NI-NI-NG-NN-NN-HD-NN-NI-NI-NN-NN-NN-NG-NI-HD-NG
>TalBE5 Xoc CFBP2286 [4661890-4665484:-1]
HD-NN-HD-N*-NS-NN-HG-NI-NI-NS-NI-NG-HD-NN-HD-HD-NG-HG-NG
>TalBF6 Xoc CFBP2286 [1572151-1575541:-1]
NN-NN-ND-N*-NS-NS-YG-NI-SN-HD-HD-NG-HD-NS-NN-HD-NG
>TalBG4 Xoc CFBP2286 [4532825-4536104:-1]
NI-NN-HN-NN-ni-NG-HD-NN-HD-HG-HD-HG-HG-HD-HD-NG
>TalBI6 Xoc CFBP2286 [1739117-1742405:+1]
NN-HD-NI-HD-NN-NG-NG-HD-NN-HD-N*-NN-HD-HD-HD-NG
>TalBL6 Xoc CFBP2286 [1589488-1592773:-1]
NI-HG-N*-NN-N*-HD-HG-HD-NN-HD-NK-HG-NN-NN-NG-HD
>TalBN6 Xoc CFBP2286 [469603-472588:-1]
NI-NN-NI-NI-NG-HD-NG-NN-NI-NN-NI-NN-HD
>TalBO6 Xoc CFBP2286 [4276996-4280692:+1]
NN-NG-HD-NG-HD-HD-NI-NH-HG-NI-NN-NN-HD-NS-NG-NN-HD-NG-NG-N*
>TalBR5 Xoc CFBP2286 [1592904-1597308:-1]
HD-HD-NN-NN-NG-N*-HD-NI-NG-HD-NG-NS-HD-HA-ND-N*-ND-NN-HD-NN-NN-HD-HD-N*-NN-NG-HD
>TalBU6 Xoc CFBP2286 [4812139-4815832:-1]
NS-HD-NI-N*-NI-HG-NI-NI-N*-NG-HD-NN-NI-NG-HD-NN-NS-NN-NG-NN
>TalBV5 Xoc CFBP2286 [2958628-2962324:-1]
NN-HD-NI-NI-NN-HA-NN-NS-NI-NI-HD-HA-HA-HA-HD-HD-HD-HA-HD-N*
>TalBY4 Xoc CFBP2286 [1604220-1608015:-1]
HD-HD-NC-HD-NC-NG-HD-HH-HD-NI-NG-N*-NS-N*-HD-HD-NS-NI-HG-HD-NG
>TalCG3 Xoc CFBP2286 [1582651-1585939:-1]
HD-HG-N*-NN-HG-NN-NI-NN-NI-NN-NN-HD-HG-NG-HD-NG
>TalCK3 Xoc CFBP2286 [1586069-1589357:-1]
NI-HG-N*-NI-SN-HD-HD-HD-NN-HD-NK-HD-HD-NN-HD-NG
>TalCL4 Xoc CFBP2286 [1597440-1602156:-1]
NI-HG-NI-NG-HN-NG-NN-ND-HD-NG-HD-NI-HG-HG-HD-NN-HD-HH-N*-HD-NN-NN-NG-HD-NN-NN-NG-NN-NI-NG
>TalCM3 Xoc CFBP2286 (Pseudo) [1567344-1570236:-1]
NS-ND-HG-HG-HG-ng-HG-HG-HD-HD-HD-NN-NN-HD-HG-HH-H*-H*-NN-HD-H*
>TalAT7 Xoc CFBP7331 [1972086-1975479:-1]
NN-HD-HD-HH-NN-NG-NS-NG-HD-NI-NG-HD-HH-NG-NG-NG-NG
>TalAV7 Xoc CFBP7331 [4549010-4552802:-1]
NN-NS-NG-NI-HD-HD-NG-NN-HD-NI-NG-N*-N*-NG-HD-HD-NS-NI-NN-NG-N*
>TalAX7 Xoc CFBP7331 [3314380-3317869:-1]
NI-N*-NI-NI-NN-N*-NI-NK-HD-HD-HD-NG-NI-NN-ND-NN-ND-NG
>TalAY7 Xoc CFBP7331 [4663593-4667088:-1]
HD-HD-NI-HD-HD-HG-HD-NN-ND-ND-HG-NG-NN-HG-NG-ND-HD-NG
>TalBC7 Xoc CFBP7331 [2948439-2952642:+1]
NN-NG-NI-NN-NG-NN-ND-N*-NG-N*-HN-NN-HD-NN-NI-NN-HD-HD-NG-NG-NG-HD-NG-HD-NG
>TalBD7 Xoc CFBP7331 [3310753-3314248:-1]
NN-HD-NI-NI-NG-NN-NN-HD-HH-NI-NI-NN-NN-NN-NG-NI-HD-NG
>TalBE6 Xoc CFBP7331 [4669002-4672596:-1]
HD-NN-HD-N*-NS-NN-NG-NI-NI-NG-HY-NG-HD-NN-HD-HD-NG-HG-NG
>TalBF7 Xoc CFBP7331 [3453405-3456795:+1]
NN-NN-HD-N*-NS-SN-YG-NI-SN-HD-HD-NG-HD-NS-NN-HD-NG
>TalBF8 Xoc CFBP7331 (Pseudo) [4659532-4661449:+1]
NI-SN-YG-NI-SN-HD-HD-NG-HD-NS
>TalBI7 Xoc CFBP7331 [3306721-3310621:-1]
NN-HD-NI-HD-NN-NG-NG-HD-NN-HD-N*-NN-HD-HD-HD-NG-HD-NN-HD-NS-NI-NG
>TalBL7 Xoc CFBP7331 [3446974-3450259:+1]
NI-NG-N*-NN-N*-HD-HG-HD-NN-HD-NN-HG-HG-NS-NG-HD
>TalBO7 Xoc CFBP7331 [782789-786590:-1]
NN-HG-HD-NG-HD-QD-NI-NH-HG-NI-NN-NN-HD-NS-NG-NN-HD-NG-NG-NG-NG
>TalBU7 Xoc CFBP7331 [4856674-4860163:-1]
NI-N*-NI-HG-NI-NI-N*-NG-HD-NN-NI-NG-HD-NN-NS-NN-NG-NG
>TalBW6 Xoc CFBP7331 [2943998-2948306:+1]
NI-NG-NI-NG-NN-NG-HH-NG-HD-NN-NN-HG-HD-NN-NS-NN-HD-HD-NG-NA-NN-HD-HD-HD-HD-N*
>TalCB2 Xoc CFBP7331 [2013403-2017114:+1]
NS-HD-NI-NS-NN-HA-NN-NS-NS-NI-HD-HD-HD-HA-HD-NN-HD-NN-HD-N*
>TalCC2 Xoc CFBP7331 (Pseudo) [3458708-3460091:+1]
NI-HD-HD-N*-HD-H*
>TalCF2 Xoc CFBP7331 (Pseudo) [503255-505520:-1]
NN-NG-NI-N*-NS-NG-NN-NN-HG-ND-ND-HD-NG
>TalCH2 Xoc CFBP7331 [3442436-3446843:+1]
HD-HD-NN-NN-NG-N*-HD-NI-NG-HD-NG-NS-ND-HA-HD-N*-HH-NG-NI-NN-NN-HD-HD-NG-NN-NG-HD
>TalCI2 Xoc CFBP7331 [2425739-2429837:-1]
HD-HD-NN-NN-NG-N*-HD-NI-NG-HD-NG-NG-NS-ND-HA-HD-N*-N*-NN-NI-NN-NN-HD-NG
>TalCJ2 Xoc CFBP7331 [3437592-3442305:+1]
NI-HG-NI-NG-HN-NG-NN-HD-ND-NG-HD-NI-HG-HG-HD-HH-N*-HH-N*-HD-NN-NG-HD-HD-NN-NN-NG-NN-NI-NV
>TalCP2 Xoc CFBP7331 [3450390-3453273:+1]
HD-HG-HD-NI-NN-ND-HD-HD-NN-NN-NI-HD
>TalCR1 Xoc CFBP7331 [4545893-4548878:-1]
NN-NN-HD-NI-NG-HD-HD-HD-NG-NI-HD-HD-NG
>TalAT8 Xoc CFBP7341 [1932845-1936238:-1]
NN-HD-HD-HH-NN-NG-NS-NG-HD-NI-NG-HD-HH-NG-NG-NG-NG
>TalAV8 Xoc CFBP7341 [4558700-4562492:-1]
NN-NS-NG-NI-HD-HD-NG-NN-HD-NI-NG-N*-N*-NG-HD-HD-NS-NI-NN-NG-N*
>TalAX8 Xoc CFBP7341 [3265748-3269237:-1]
NI-N*-NI-NI-NN-N*-NI-NK-HD-HD-HD-NG-NI-NN-ND-NN-ND-NG
>TalAY8 Xoc CFBP7341 [4673279-4676774:-1]
HD-HD-NI-HD-HD-HG-HD-NN-ND-ND-HG-NG-NN-HG-NG-ND-HD-NG
>TalBC8 Xoc CFBP7341 [2896197-2900196:+1]
NN-NG-NI-NN-NG-NN-ND-N*-NG-N*-HN-NN-HD-NN-NI-NN-HD-HD-NG-NG-NG-HD-NG
>TalBD8 Xoc CFBP7341 [3262121-3265616:-1]
NN-HD-NI-NI-NG-NN-NN-HD-HH-NI-NI-NN-NN-NN-NG-NI-HD-NG
>TalBE7 Xoc CFBP7341 [4678688-4682282:-1]
HD-NN-HD-N*-NS-NN-NG-NI-NI-NG-HY-NG-HD-NN-HD-HD-NG-HG-NG
>TalBF9 Xoc CFBP7341 [3404775-3408165:+1]
NN-NN-HD-N*-NS-SN-YG-NI-SN-HD-HD-NG-HD-NS-NN-HD-NG
>TalBF10 Xoc CFBP7341 (Pseudo) [4669218-4671135:+1]
NI-SN-YG-NI-SN-HD-HD-NG-HD-NS
>TalBI8 Xoc CFBP7341 [3258089-3261989:-1]
NN-HD-NI-HD-NN-NG-NG-HD-NN-HD-N*-NN-HD-HD-HD-NG-HD-NN-HD-NS-NI-NG
>TalBL8 Xoc CFBP7341 [3398344-3401629:+1]
NI-NG-N*-NN-N*-HD-HG-HD-NN-HD-NN-HG-HG-NS-NG-HD
>TalBO8 Xoc CFBP7341 [744406-748207:-1]
NN-HG-HD-NG-HD-QD-NI-NH-HG-NI-NN-NN-HD-NS-NG-NN-HD-NG-NG-NG-NG
>TalBU8 Xoc CFBP7341 [4865956-4869649:-1]
NI-HD-NI-N*-NI-HG-NI-NI-N*-NG-HD-NN-NI-NG-HD-NN-NS-NN-NG-NG
>TalBW7 Xoc CFBP7341 [2891756-2896064:+1]
NI-NG-NI-NG-NN-NG-HH-NG-HD-NN-NN-HG-HD-NN-NS-NN-HD-HD-NG-NA-NN-HD-HD-HD-HD-N*
>TalCB3 Xoc CFBP7341 [1975920-1979631:+1]
NS-HD-NI-NS-NN-HA-NN-NS-NS-NI-HD-HD-HD-HA-HD-NN-HD-NN-HD-N*
>TalCC3 Xoc CFBP7341 (Pseudo) [3410078-3411461:+1]
NI-HD-HD-N*-HD-H*
>TalCF3 Xoc CFBP7341 [513605-516587:-1]
NN-NG-NI-N*-NS-NG-NN-NN-HG-ND-ND-HD-NG
>TalCH3 Xoc CFBP7341 [3393806-3398213:+1]
HD-HD-NN-NN-NG-N*-HD-NI-NG-HD-NG-NS-ND-HA-HD-N*-HH-NG-NI-NN-NN-HD-HD-NG-NN-NG-HD
>TalCJ3 Xoc CFBP7341 [3388962-3393675:+1]
NI-HG-NI-NG-HN-NG-NN-HD-ND-NG-HD-NI-HG-HG-HD-HH-N*-HH-N*-HD-NN-NG-HD-HD-NN-NN-NG-NN-NI-NV
>TalCP3 Xoc CFBP7341 [3401760-3404643:+1]
HD-HG-HD-NI-NN-ND-HD-HD-NN-NN-NI-HD
>TalCR2 Xoc CFBP7341 [4555583-4558568:-1]
NN-NN-HD-NI-NG-HD-HD-HD-NG-NI-HD-HD-NG
>TalAT2 Xoc CFBP7342 (tal9) [2950834-2954227:+1]
NN-HD-HD-HH-NN-NG-NG-NG-HD-NI-NG-HD-HH-NG-NG-NG-NG
>TalAV2 Xoc CFBP7342 (tal4a) [471403-475195:+1]
NN-NS-NG-NI-HD-HD-NG-NN-HD-NI-NG-N*-N*-NG-HD-HD-NS-NI-NN-NG-N*
>TalAX2 Xoc CFBP7342 (tal10b) [3106507-3109993:-1]
NI-N*-NI-NI-NN-N*-NI-NK-HD-HD-HD-NG-NI-NN-ND-N*-HD-NG
>TalAY2 Xoc CFBP7342 (tal2b) [337600-341095:+1]
HD-HD-NI-HD-HD-HG-HD-NN-ND-ND-NG-NG-NN-HG-HG-ND-HD-NG
>TalAZ2 Xoc CFBP7342 (Tal7b) [2522349-2525838:+1]
HH-NN-HD-HD-NG-N*-HD-NN-HD-ND-N*-NG-NS-NS-NN-HD-HD-NG
>TalBC2 Xoc CFBP7342 (tal6b) [1994447-1998446:-1]
NI-HG-NI-NN-NG-NN-ND-N*-NG-N*-HN-NN-HD-HN-NN-NN-HD-HD-NG-NG-NG-HD-NG
>TalBD2 Xoc CFBP7342 (tal10a) [3110125-3113620:-1]
NN-HD-NI-NI-NG-NN-NN-HD-HH-NI-NI-NN-NN-NN-NG-NI-HD-NG
>TalBF2 Xoc CFBP7342 (tal11f) [3258060-3261450:+1]
NN-NN-HD-N*-NS-SN-YG-NI-SN-HD-HD-NG-HD-NS-NN-HD-NG
>TalBI2 Xoc CFBP7342 (tal10c) [3102883-3106375:-1]
NN-HD-NI-HD-NI-NG-NG-HD-NN-HD-N*-NN-HD-HD-NN-HD-HD-NG
>TalBL2 Xoc CFBP7342 (tal11c) [3248211-3251496:+1]
NI-NG-N*-NN-N*-HD-HG-HD-NN-HD-NN-HG-HG-NS-NG-HD
>TalBN2 Xoc CFBP7342 (tal4b) [475327-478312:+1]
NI-NN-NI-NI-NG-HD-NG-NN-NI-NN-NI-NN-NG
>TalBO2 Xoc CFBP7342 (tal5) [734217-738018:-1]
NN-HG-HD-NG-HD-HD-NI-NH-HG-NI-NN-NN-HD-NS-NG-NN-HD-NG-NG-NG-NG
>TalBU2 Xoc CFBP7342 (tal1) [173982-177675:+1]
NI-HD-NI-N*-NI-HG-NI-NI-N*-NG-HD-NN-NI-NG-HD-NN-NS-NN-NG-NG
>TalBW2 Xoc CFBP7342 (tal6a) [1998578-2002886:-1]
NI-HG-NS-NG-NN-NG-HH-NG-HD-NN-NN-HG-HD-NN-NS-NN-HD-HD-NG-NA-NN-HD-HD-HD-HD-N*
>TalCB1 Xoc CFBP7342 (tal8) [2914737-2918448:-1]
NN-HD-NS-NS-NN-HA-NN-NS-NS-NI-HD-HD-HD-HA-HD-NN-ND-NN-HD-N*
>TalCC1 Xoc CFBP7342 (tal11g (Pseudo)) [3264795-3266637:+1]
NI-HD-N*-HG-NG-HG-HD-HD-N*-HD-H*
>TalCD1 Xoc CFBP7342 (tal3) [343287-346473:-1]
HD-HG-N*-NN-HG-HD-NN-HD-NN-NG-NN-HD-NN-HD-NG
>TalCE1 Xoc CFBP7342 (tal11e) [3254742-3257928:+1]
NN-HD-NI-N*-NI-NI-NK-HD-HD-HD-NG-HD-NN-HD-HD
>TalCF1 Xoc CFBP7342 (tal12) [4635792-4638777:+1]
NN-NG-NS-HD-NI-NG-NN-NN-HG-ND-ND-HG-NG
>TalCG1 Xoc CFBP7342 (tal11d) [3251627-3254612:+1]
HD-HD-NN-NN-NN-NI-NN-NI-NN-NN-HD-HG-NG
>TalCH1 Xoc CFBP7342 (tal11b) [3243876-3248079:+1]
HD-HD-NN-NN-NG-N*-HD-NI-NG-HD-NG-NS-ND-HA-HD-N*-HH-NG-NI-NN-NN-HD-HD-NG-HD
>TalCI1 Xoc CFBP7342 (tal7a) [2513527-2517832:+1]
HD-HD-NN-NN-NG-N*-HD-NI-NG-HD-NG-NG-NS-ND-HA-HD-N*-HD-NG-NI-NN-NN-HD-HD-NG-HD
>TalCJ1 Xoc CFBP7342 (tal11a) [3239031-3243744:+1]
NI-HG-NI-NG-HN-NG-NN-HD-ND-NG-HD-NI-HG-NG-HD-HH-N*-HH-N*-HD-NN-NG-HD-HD-NN-NN-NG-NN-NI-NV
>TalAD11 Xoc L8 [2264666-2268773:-1]
NN-HD-NS-NG-HD-NN-HD-NI-HD-NN-HD-NN-HD-NN-HD-NN-NN-NN-NN-NN-NN-NN-HD-NG
>TalAF8 Xoc L8 [1558886-1562174:-1]
NI-NN-NI-NI-NI-NI-N*-NI-NG-NN-NN-NN-NG-NS-NG-HD
>TalAK9 Xoc L8 [331698-335085:-1]
HD-HG-HD-HG-N*-NN-NG-HD-NN-HD-NG-NG-NN-HD-N*-NG-NG
>TalAK10 Xoc L8 [4380521-4383809:+1]
HD-HD-HD-HD-HD-NG-HD-NN-HD-NG-HG-NN-HD-N*-NG-NG
>TalAT9 Xoc L8 [2971407-2974902:+1]
NN-HD-HD-HH-NN-NG-NS-NG-HD-NI-NG-HD-HH-NG-NG-NG-HA-NG
>TalAV9 Xoc L8 [440001-443796:+1]
NN-NS-NG-NI-HD-HD-NG-NN-HD-NI-NG-N*-N*-NG-HD-HD-NS-NI-NN-NG-NG
>TalAX9 Xoc L8 [1711494-1714983:+1]
NI-N*-NI-NI-NN-N*-NI-NK-HD-HD-HD-NG-NI-NN-HD-NN-HD-NG
>TalAY9 Xoc L8 [322271-325766:+1]
HD-HD-HD-HD-HD-NG-HD-NN-HD-ND-NG-NG-NN-HG-ND-ND-HD-NG
>TalAZ7 Xoc L8 [2257614-2261103:-1]
HH-NN-HD-HD-NG-N*-HD-NN-HD-ND-N*-NG-NS-NS-NN-HD-HD-NG
>TalBB6 Xoc L8 [2756406-2759493:+1]
NS-HG-NS-NG-NS-NN-NG-NN-NG-HD-NN-HD-HD-NG
>TalBC9 Xoc L8 [2763860-2767859:+1]
NS-HG-NI-NG-NS-NN-ND-N*-NG-N*-HN-NN-HD-NS-NI-NN-HD-HD-NG-NG-HG-HD-NG
>TalBD9 Xoc L8 [1706280-1709775:+1]
NN-HD-NI-NI-NG-NN-NN-HD-NN-NI-NI-NN-NN-NN-NG-NI-HD-NG
>TalBE8 Xoc L8 [316764-320358:+1]
HD-NN-HD-N*-NS-NN-HG-NI-NI-NS-NI-NG-HD-NN-HD-HD-NG-HG-NG
>TalBF11 Xoc L8 [1552046-1555436:-1]
NN-NN-ND-N*-NS-NS-YG-NI-SN-ND-HD-NG-HD-NS-NN-HD-NG
>TalBG5 Xoc L8 [443927-447206:+1]
NI-NN-NI-HD-nn-NG-HD-NN-HD-HG-HD-HG-HG-HD-HD-NG
>TalBI9 Xoc L8 [1716898-1720186:+1]
NN-HD-NI-HD-NN-NG-NG-HD-NN-HD-N*-NN-HD-HD-HD-NG
>TalBL9 Xoc L8 [1565724-1569006:-1]
NI-HG-N*-NN-N*-HD-HG-HD-NN-HD-NN-HG-NG-NS-N*-HD
>TalBN7 Xoc L8 [4377403-4380388:+1]
NI-NN-NI-NI-NG-HD-NG-NN-NI-NN-NI-NN-HD
>TalBO9 Xoc L8 [4203759-4207455:+1]
NN-NG-HD-NG-HD-HD-NI-NH-HG-NI-NN-NN-HD-NS-NG-NN-HD-NG-NG-N*
>TalBR6 Xoc L8 [1569136-1573543:-1]
HD-HD-NN-NN-NG-N*-HD-NI-NG-HD-NG-NS-HD-HA-HD-N*-HD-NN-HD-NN-NN-HD-HD-NG-NN-NG-HD
>TalBU9 Xoc L8 [168198-171891:+1]
NS-HD-NI-N*-NI-HG-NI-NI-N*-NG-HD-NN-NI-NG-HD-NN-NS-NN-NG-NN
>TalBV6 Xoc L8 [1871671-1875373:+1]
NN-HD-NI-NI-NN-HA-NN-NS-NS-ni-HD-HA-HA-HA-HD-HD-HD-HA-HD-N*
>TalBW8 Xoc L8 [2751965-2756273:+1]
NI-NG-NI-NG-NN-NG-NN-NG-HD-NN-NN-HG-HD-NN-NS-NN-HD-HD-NG-NA-NN-HD-HD-HD-HD-N*
>TalBY5 Xoc L8 [1580455-1584250:-1]
HD-HD-NC-HD-NC-NG-HD-HH-HD-NI-NG-N*-NS-N*-HD-HD-NS-NI-HG-HD-NG
>TalCE4 Xoc L8 [1555568-1558754:-1]
NN-HD-NI-N*-NI-NI-NK-HD-HD-HD-HG-NI-NN-HD-HD
>TalCK4 Xoc L8 [1562305-1565593:-1]
NI-HG-N*-NI-SN-HD-HD-HD-NN-NI-NK-HD-NN-NN-HD-NG
>TalCL5 Xoc L8 [1573675-1578391:-1]
NI-HG-NI-NG-HN-NG-NN-ND-HD-NG-HD-NI-HG-HG-HD-NN-HD-HH-N*-HD-NN-NN-NG-HD-NN-NN-NG-NN-NI-NG
>TalCM4 Xoc L8 (Pseudo) [1547239-1550131:-1]
NI-ND-HG-HG-HG-ng-HG-HG-HD-HD-HD-NN-NN-HD-HG-HH-H*-H*-NN-HD-H*
>TalCS1 Xoc L8 [2759626-2763727:+1]
NS-HG-NI-NG-NS-NN-ND-N*-NG-N*-HN-NN-HD-NS-NS-NN-NG-NN-NG-HD-NN-HD-HD-NG
>TalAD12 Xoc RS105 [2252237-2256344:-1]
NN-HD-NS-NG-HD-NN-HD-NI-HD-NN-HD-NN-HD-NN-HD-NN-NN-NN-NN-NN-NN-NN-HD-NG
>TalAK11 Xoc RS105 [331691-335078:-1]
HD-HG-HD-HG-N*-NN-NG-HD-NN-HD-NG-NG-NN-HD-N*-NG-NG
>TalAK12 Xoc RS105 [4365051-4368339:+1]
HD-HD-HD-HD-HD-NG-HD-NN-HD-NG-HG-NN-HD-N*-NG-NG
>TalAT10 Xoc RS105 [2954774-2958167:+1]
NN-HD-HD-HH-NN-NG-NS-NG-HD-NI-NG-HD-HH-NG-NG-NG-HA-NG
>TalAV10 Xoc RS105 [439993-443788:+1]
NN-NS-NG-NI-HD-HD-NG-NN-HD-NI-NG-N*-N*-NG-HD-HD-NS-NI-NN-NG-NG
>TalAX10 Xoc RS105 [1697537-1701026:+1]
NI-N*-NI-NI-NN-N*-NI-NK-HD-HD-HD-NG-NI-NN-HD-NN-HD-NG
>TalAY10 Xoc RS105 [322264-325759:+1]
HD-HD-HD-HD-HD-NG-HD-NN-HD-ND-NG-NG-NN-HG-ND-ND-HD-NG
>TalAZ8 Xoc RS105 [2245186-2248675:-1]
HH-NN-HD-HD-NG-N*-HD-NN-HD-ND-N*-NG-NS-NS-NN-HD-HD-NG
>TalBB7 Xoc RS105 [2744011-2747098:+1]
NS-HG-NI-NG-NS-NN-NG-NN-NG-HD-NN-HD-HD-NG
>TalBC10 Xoc RS105 [2747231-2751230:+1]
NS-HG-NI-NG-NS-NN-ND-N*-NG-N*-HN-NN-HD-NS-NI-NN-HD-HD-NG-NG-HG-HD-NG
>TalBD10 Xoc RS105 [1692320-1695818:+1]
NN-HD-NI-NI-NG-NN-NN-HD-NN-NI-NI-NN-NN-NN-NG-NI-HD-NG
>TalBE9 Xoc RS105 [316757-320351:+1]
HD-NN-HD-N*-NS-NN-HG-NI-NI-NS-NI-NG-HD-NN-HD-HD-NG-HG-NG
>TalBF12 Xoc RS105 [1552877-1556267:-1]
NN-NN-ND-N*-NS-NS-YG-NI-SN-ND-HD-NG-HD-NS-NN-HD-NG
>TalBG6 Xoc RS105 [443919-447198:+1]
NI-NN-NI-HD-nn-NG-HD-NN-HD-HG-HD-HG-HG-HD-HD-NG
>TalBI10 Xoc RS105 [1702941-1706229:+1]
NN-HD-NI-HD-NN-NG-NG-HD-NN-HD-N*-NN-HD-HD-HD-NG
>TalBN8 Xoc RS105 [4361933-4364918:+1]
NI-NN-NI-NI-NG-HD-NG-NN-NI-NN-NI-NN-HD
>TalBO10 Xoc RS105 [4188287-4191983:+1]
NN-NG-HD-NG-HD-HD-NI-NH-HG-NI-NN-NN-HD-NS-NG-NN-HD-NG-NG-N*
>TalBU10 Xoc RS105 [168195-171888:+1]
NS-HD-NI-N*-NI-HG-NI-NI-N*-NG-HD-NN-NI-NG-HD-NN-NS-NN-NG-NN
>TalBV7 Xoc RS105 [1859234-1862936:+1]
NN-HD-NI-NI-NN-HA-NN-NS-NS-ni-HD-HA-HA-HA-HD-HD-HD-HA-HD-N*
>TalBW9 Xoc RS105 [2739570-2743878:+1]
NI-NG-NI-NG-NN-NG-NN-NG-HD-NN-NN-HG-HD-NN-NS-NN-HD-HD-NG-NA-NN-HD-HD-HD-HD-N*
>TalBY6 Xoc RS105 [1566497-1570292:-1]
HD-HD-NC-HD-NC-NG-HD-HH-HD-NI-NG-N*-NS-N*-HD-HD-NS-NI-HG-HD-NG
>TalCE5 Xoc RS105 [1556399-1559585:-1]
NN-HD-NI-N*-NI-NI-NK-HD-HD-HD-HG-NI-NN-HD-HD
>TalCL6 Xoc RS105 [1559717-1564433:-1]
NI-HG-NI-NG-HN-NG-NN-ND-HD-NG-HD-NI-HG-HG-HD-NN-HD-HH-N*-HD-NN-NN-NG-HD-NN-NN-NG-NN-NI-NG
>TalCM5 Xoc RS105 (Pseudo) [1547866-1550962:-1]
NI-ND-HG-HG-HG-HG-ng-HG-HG-HD-HD-HD-HD-NN-NN-HD-HG-HH-H*-H*-NN-HD-H*
